# Supplementary material for: Defaunation is known to have pervasive, negative effects on tropical forests, but this is not the whole story
Source: PLoS One. 2023 Aug 31;18(8):e0290717. doi: 10.1371/journal.pone.0290717 (PMC10470957; doi:10.1371/journal.pone.0290717)
Supplement: S1 Data — (XLSX) [file pone.0290717.s007.xlsx]

## Sheet: Plots_2x2_life_form
Site	Date	Transect	Plot	Miniplot	Location	Researcher	Assistants	Person_typing	Veget_type	Numb_ind	Local_name	Scien_name	Family	Plant_life_form	Stem_circunference	Stem_diameter	Stem_height	Bird	Mammal	Wind	Water	Explosion	Drop	Monocot/dicot
La_Belgique	24/jul	2	6	1	LB_2.6.1	Gust	Ani_Mar	Gust	KJ	1	Ndjunou	Acacia_pennata	Mimosaceae	Liana	NA	NA	NA	0	0	1	0	0	0	Dicot
La_Belgique	21/jul	4	5	3	LB_4.5.3	Gust	Ani_Mar	Gust	KJ	1	Ndjunou	Acacia_pennata	Mimosaceae	Liana	NA	NA	NA	0	0	1	0	0	0	Dicot
La_Belgique	26/jul	5	2	1	LB_5.2.1	Gust	Ani_Mar	Gust	KJ	1	Ndjunou	Acacia_pennata	Mimosaceae	Liana	NA	NA	NA	0	0	1	0	0	0	Dicot
Ngouleminanga	06/sept	1	1	2	NG_1.1.2	Gust	Ani_Bla	Gust	EB	2	Ndjunou	Acacia_pennata	Mimosaceae	Liana	NA	NA	NA	0	0	1	0	0	0	Dicot
Ngouleminanga	09/sept	2	4	3	NG_2.4.3	Gust	Ani_Bla	Gust	KA	1	Ndjunou	Acacia_pennata	Mimosaceae	Liana	NA	NA	NA	0	0	1	0	0	0	Dicot
Ngouleminanga	08/sept	3	1	1	NG_3.1.1	Gust	Ani_Bla	Gust	KA	1	Ndjunou	Acacia_pennata	Mimosaceae	Liana	NA	NA	NA	0	0	1	0	0	0	Dicot
Ngouleminanga	12/sept	4	4	1	NG_4.4.1	Gust	Ani_Bla	Gust	KJ	4	Ndjunou	Acacia_pennata	Mimosaceae	Liana	NA	NA	NA	0	0	1	0	0	0	Dicot
Ngouleminanga	12/sept	4	4	3	NG_4.4.3	Gust	Ani_Bla	Gust	KJ	1	Ndjunou	Acacia_pennata	Mimosaceae	Liana	NA	NA	NA	0	0	1	0	0	0	Dicot
Palestine	29/aug	5	2	2	PA_5.2.2	Gust	Ani_Rod	Gust	KA	1	Ndjunou	Acacia_pennata	Mimosaceae	Liana	NA	NA	NA	0	0	1	0	0	0	Dicot
Palestine	29/aug	5	2	3	PA_5.2.3	Gust	Ani_Rod	Gust	KA	1	Ndjunou	Acacia_pennata	Mimosaceae	Liana	NA	NA	NA	0	0	1	0	0	0	Dicot
La_Belgique	25/jul	1	3	2	LB_1.3.2	Gust	Ani_Mar	Gust	KA	1	Etihle_sp1	Aframomum_arundinaceum	Zingiberaceae	Ginger	NA	NA	NA	0	1	0	0	0	0	Monocot
La_Belgique	25/jul	1	3	3	LB_1.3.3	Gust	Ani_Mar	Gust	KA	2	Etihle_sp1	Aframomum_arundinaceum	Zingiberaceae	Ginger	NA	NA	NA	0	1	0	0	0	0	Monocot
La_Belgique	24/jul	2	6	1	LB_2.6.1	Gust	Ani_Mar	Gust	KJ	1	Etihle_sp1	Aframomum_arundinaceum	Zingiberaceae	Ginger	NA	NA	NA	0	1	0	0	0	0	Monocot
La_Belgique	24/jul	2	6	2	LB_2.6.2	Gust	Ani_Mar	Gust	KJ	9	Etihle_sp1	Aframomum_arundinaceum	Zingiberaceae	Ginger	NA	NA	NA	0	1	0	0	0	0	Monocot
La_Belgique	27/jul	3	1	3	LB_3.1.3	Gust	Ani_Mar	Gust	KJ	1	Etihle_sp1	Aframomum_arundinaceum	Zingiberaceae	Ginger	NA	NA	NA	0	1	0	0	0	0	Monocot
La_Belgique	20/jul	3	5	2	LB_3.5.2	Gust	Ani_Mar	Gust	KJ	4	Etihle_sp1	Aframomum_arundinaceum	Zingiberaceae	Ginger	NA	NA	NA	0	1	0	0	0	0	Monocot
La_Belgique	28/jul	4	1	1	LB_4.1.1	Gust	Ani_Mar	Gust	KA	3	Etihle_sp1	Aframomum_arundinaceum	Zingiberaceae	Ginger	NA	NA	NA	0	1	0	0	0	0	Monocot
La_Belgique	28/jul	4	1	3	LB_4.1.3	Gust	Ani_Mar	Gust	KA	1	Etihle_sp1	Aframomum_arundinaceum	Zingiberaceae	Ginger	NA	NA	NA	0	1	0	0	0	0	Monocot
La_Belgique	28/jul	4	3	2	LB_4.3.2	Gust	Ani_Mar	Gust	KJ	2	Etihle_sp1	Aframomum_arundinaceum	Zingiberaceae	Ginger	NA	NA	NA	0	1	0	0	0	0	Monocot
La_Belgique	21/jul	4	6	1	LB_4.6.1	Gust	Ani_Mar	Gust	KJ	2	ETIHLE_SP1	Aframomum_arundinaceum	Zingiberaceae	Ginger	NA	NA	NA	0	1	0	0	0	0	Monocot
La_Belgique	26/jul	5	1	1	LB_5.1.1	Gust	Ani_Mar	Gust	KA	2	Etihle_sp1	Aframomum_arundinaceum	Zingiberaceae	Ginger	NA	NA	NA	0	1	0	0	0	0	Monocot
La_Belgique	26/jul	5	2	1	LB_5.2.1	Gust	Ani_Mar	Gust	KJ	5	Etihle_sp1	Aframomum_arundinaceum	Zingiberaceae	Ginger	NA	NA	NA	0	1	0	0	0	0	Monocot
Ngouleminanga	06/sept	1	1	1	NG_1.1.1	Gust	Ani_Bla	Gust	EB	3	Etihle_sp1	Aframomum_arundinaceum	Zingiberaceae	Ginger	NA	NA	NA	0	1	0	0	0	0	Monocot
Ngouleminanga	06/sept	1	1	2	NG_1.1.2	Gust	Ani_Bla	Gust	EB	5	Etihle_sp1	Aframomum_arundinaceum	Zingiberaceae	Ginger	NA	NA	NA	0	1	0	0	0	0	Monocot
Ngouleminanga	06/sept	1	1	3	NG_1.1.3	Gust	Ani_Bla	Gust	EB	3	Etihle_sp1	Aframomum_arundinaceum	Zingiberaceae	Ginger	NA	NA	NA	0	1	0	0	0	0	Monocot
Ngouleminanga	06/sept	1	5	1	NG_1.5.1	Gust	Ani_Bla	Gust	KJ	9	Etihle_sp1	Aframomum_arundinaceum	Zingiberaceae	Ginger	NA	NA	NA	0	1	0	0	0	0	Monocot
Ngouleminanga	06/sept	1	6	2	NG_1.6.2	Gust	Ani_Bla	Gust	KJ	2	Etihle_sp1	Aframomum_arundinaceum	Zingiberaceae	Ginger	NA	NA	NA	0	1	0	0	0	0	Monocot
Ngouleminanga	06/sept	1	6	3	NG_1.6.3	Gust	Ani_Bla	Gust	KJ	4	Etihle_sp1	Aframomum_arundinaceum	Zingiberaceae	Ginger	NA	NA	NA	0	1	0	0	0	0	Monocot
Palestine	30/aug	4	2	3	PA_4.2.3	Gust	Ani_Rod_Cas	Gust	RAP	2	Etihle_sp1	Aframomum_arundinaceum	Zingiberaceae	Ginger	NA	NA	NA	0	1	0	0	0	0	Monocot
Ngouleminanga	06/sept	1	1	3	NG_1.1.3	Gust	Ani_Bla	Gust	EB	4	Etihle_afda	Aframomum_melegueta	Zingiberaceae	Ginger	NA	NA	NA	NA	NA	NA	NA	NA	NA	Monocot
La_Belgique	24/jul	2	6	3	LB_2.6.3	Gust	Ani_Mar	Gust	KJ	2	Etihle_sp2	Aframomum_sp2	Zingiberaceae	Ginger	NA	NA	NA	NA	NA	NA	NA	NA	NA	Monocot
La_Belgique	27/jul	3	4	1	LB_3.4.1	Gust	Ani_Mar	Gust	RIP	3	Etihle_sp2	Aframomum_sp2	Zingiberaceae	Ginger	NA	NA	NA	NA	NA	NA	NA	NA	NA	Monocot
La_Belgique	20/jul	3	6	2	LB_3.6.2	Gust	Ani_Mar	Gust	RAP	1	Etihle_sp2	Aframomum_sp2	Zingiberaceae	Ginger	NA	NA	NA	NA	NA	NA	NA	NA	NA	Monocot
La_Belgique	21/jul	4	6	3	LB_4.6.3	Gust	Ani_Mar	Gust	KJ	3	Etihle_sp2	Aframomum_sp2	Zingiberaceae	Ginger	NA	NA	NA	NA	NA	NA	NA	NA	NA	Monocot
La_Belgique	23/jul	5	3	1	LB_5.3.1	Gust	Ani_Mar	Gust	RAP	1	Etihle_sp2	Aframomum_sp2	Zingiberaceae	Ginger	NA	NA	NA	NA	NA	NA	NA	NA	NA	Monocot
Ngouleminanga	06/sept	1	1	1	NG_1.1.1	Gust	Ani_Bla	Gust	EB	2	Etihle_sp2	Aframomum_sp2	Zingiberaceae	Ginger	NA	NA	NA	NA	NA	NA	NA	NA	NA	Monocot
Ngouleminanga	06/sept	1	6	2	NG_1.6.2	Gust	Ani_Bla	Gust	KJ	2	Etihle_sp2	Aframomum_sp2	Zingiberaceae	Ginger	NA	NA	NA	NA	NA	NA	NA	NA	NA	Monocot
Ngouleminanga	06/sept	1	6	3	NG_1.6.3	Gust	Ani_Bla	Gust	KJ	3	Etihle_sp2	Aframomum_sp2	Zingiberaceae	Ginger	NA	NA	NA	NA	NA	NA	NA	NA	NA	Monocot
Palestine	28/aug	3	2	3	PA_3.2.3	Gust	Ani_Rod	Gust	KJ	2	Etihle_sp2	Aframomum_sp2	Zingiberaceae	Ginger	NA	NA	NA	NA	NA	NA	NA	NA	NA	Monocot
Palestine	29/aug	5	4	3	PA_5.4.3	Gust	Ani_Rod	Gust	KA	1	Etihle_sp2	Aframomum_sp2	Zingiberaceae	Ginger	NA	NA	NA	NA	NA	NA	NA	NA	NA	Monocot
La_Belgique	21/jul	4	5	2	LB_4.5.2	Gust	Ani_Mar	Gust	KJ	3	Etihle_afha	Aframomum_sulcatum	Zingiberaceae	Ginger	NA	NA	NA	0	1	0	0	0	0	Monocot
Ngouleminanga	06/sept	1	1	1	NG_1.1.1	Gust	Ani_Bla	Gust	EB	1	Etihle_afha	Aframomum_sulcatum	Zingiberaceae	Ginger	NA	NA	NA	0	1	0	0	0	0	Monocot
Ngouleminanga	10/sept	3	2	1	NG_3.2.1	Gust	Ani_Bla	Gust	KJ	3	Etihle_afha	Aframomum_sulcatum	Zingiberaceae	Ginger	NA	NA	NA	0	1	0	0	0	0	Monocot
La_Belgique	22/jul	1	4	1	LB_1.4.1	Gust	Ani_Mar	Gust	KA	1	Kolkara_GF_allongé_1	Agelaea_paradoxa	Connaraceae	Liana	1.88496	0.6	NA	NA	NA	NA	NA	NA	NA	Dicot
La_Belgique	22/jul	1	4	2	LB_1.4.2	Gust	Ani_Mar	Gust	KA	2	Kolkara_GF_allongé_1	Agelaea_paradoxa	Connaraceae	Liana	NA	NA	NA	NA	NA	NA	NA	NA	NA	Dicot
La_Belgique	22/jul	1	4	3	LB_1.4.3	Gust	Ani_Mar	Gust	KA	2	Kolkara_GF_allongé_1	Agelaea_paradoxa	Connaraceae	Liana	NA	NA	NA	NA	NA	NA	NA	NA	NA	Dicot
La_Belgique	25/jul	2	2	1	LB_2.2.1	Gust	Ani_Mar	Gust	KA	2	Kolkara	Agelaea_paradoxa	Connaraceae	Liana	NA	NA	NA	NA	NA	NA	NA	NA	NA	Dicot
La_Belgique	27/jul	3	4	1	LB_3.4.1	Gust	Ani_Mar	Gust	RIP	4	Kolkara_GF_allongé_1	Agelaea_paradoxa	Connaraceae	Liana	NA	NA	NA	NA	NA	NA	NA	NA	NA	Dicot
La_Belgique	27/jul	3	4	2	LB_3.4.2	Gust	Ani_Mar	Gust	RIP	1	Kolkara_GF_allongé_1	Agelaea_paradoxa	Connaraceae	Liana	NA	NA	NA	NA	NA	NA	NA	NA	NA	Dicot
La_Belgique	27/jul	3	4	3	LB_3.4.3	Gust	Ani_Mar	Gust	RIP	1	Kolkara_GF_allongé_1	Agelaea_paradoxa	Connaraceae	Liana	NA	NA	NA	NA	NA	NA	NA	NA	NA	Dicot
La_Belgique	20/jul	3	5	2	LB_3.5.2	Gust	Ani_Mar	Gust	KJ	2	Kolkara	Agelaea_paradoxa	Connaraceae	Liana	NA	NA	NA	NA	NA	NA	NA	NA	NA	Dicot
La_Belgique	28/jul	4	1	2	LB_4.1.2	Gust	Ani_Mar	Gust	KA	2	Kolkara_GF_allongé_1	Agelaea_paradoxa	Connaraceae	Liana	NA	NA	NA	NA	NA	NA	NA	NA	NA	Dicot
La_Belgique	28/jul	4	2	1	LB_4.2.1	Gust	Ani_Mar	Gust	RIP	2	Kolkara	Agelaea_paradoxa	Connaraceae	Liana	NA	NA	NA	NA	NA	NA	NA	NA	NA	Dicot
La_Belgique	21/jul	4	4	2	LB_4.4.2	Gust	Ani_Mar	Gust	RIP	3	Kolkara_GF_allongé_1	Agelaea_paradoxa	Connaraceae	Liana	NA	NA	NA	NA	NA	NA	NA	NA	NA	Dicot
La_Belgique	23/jul	5	4	1	LB_5.4.1	Gust	Ani_Mar	Gust	KA	1	Kolkara_GF_allongé_1	Agelaea_paradoxa	Connaraceae	Liana	2.19911	0.7	NA	NA	NA	NA	NA	NA	NA	Dicot
La_Belgique	23/jul	5	4	1	LB_5.4.1	Gust	Ani_Mar	Gust	KA	1	Kolkara_GF_allongé_1	Agelaea_paradoxa	Connaraceae	Liana	NA	NA	NA	NA	NA	NA	NA	NA	NA	Dicot
La_Belgique	23/jul	5	5	1	LB_5.5.1	Gust	Ani_Mar	Gust	KA	1	Kolkara_GF_allongé_1	Agelaea_paradoxa	Connaraceae	Liana	NA	NA	NA	NA	NA	NA	NA	NA	NA	Dicot
La_Belgique	23/jul	5	5	2	LB_5.5.2	Gust	Ani_Mar	Gust	KA	1	Kolkara_GF_allongé_1	Agelaea_paradoxa	Connaraceae	Liana	NA	NA	NA	NA	NA	NA	NA	NA	NA	Dicot
La_Belgique	23/jul	5	6	1	LB_5.6.1	Gust	Ani_Mar	Gust	KA	1	Kolkara_GF_allongé_1	Agelaea_paradoxa	Connaraceae	Liana	NA	NA	NA	NA	NA	NA	NA	NA	NA	Dicot
Ngouleminanga	09/sept	2	4	1	NG_2.4.1	Gust	Ani_Bla	Gust	KA	1	Kolkara_GF_allongé_1	Agelaea_paradoxa	Connaraceae	Liana	1.5708	0.5	NA	NA	NA	NA	NA	NA	NA	Dicot
Ngouleminanga	09/sept	2	4	1	NG_2.4.1	Gust	Ani_Bla	Gust	KA	1	Kolkara_GF_allongé_1	Agelaea_paradoxa	Connaraceae	Liana	1.25664	0.4	NA	NA	NA	NA	NA	NA	NA	Dicot
Ngouleminanga	09/sept	2	4	1	NG_2.4.1	Gust	Ani_Bla	Gust	KA	1	Kolkara_GF_allongé_1	Agelaea_paradoxa	Connaraceae	Liana	0.942478	0.3	NA	NA	NA	NA	NA	NA	NA	Dicot
Ngouleminanga	08/sept	3	1	1	NG_3.1.1	Gust	Ani_Bla	Gust	KA	1	Kolkara_GF_allongé_1	Agelaea_paradoxa	Connaraceae	Liana	0.942478	0.3	NA	NA	NA	NA	NA	NA	NA	Dicot
Ngouleminanga	10/sept	3	1	3	NG_3.1.3	Gust	Ani_Bla	Gust	KA	6	Kolkara_GF_allongé_1	Agelaea_paradoxa	Connaraceae	Liana	NA	NA	NA	NA	NA	NA	NA	NA	NA	Dicot
Ngouleminanga	12/sept	4	3	2	NG_4.3.2	Gust	Ani_Bla	Gust	KA	1	Kolkara_GF_allongé_1	Agelaea_paradoxa	Connaraceae	Liana	0.942478	0.3	NA	NA	NA	NA	NA	NA	NA	Dicot
Ngouleminanga	12/sept	4	4	1	NG_4.4.1	Gust	Ani_Bla	Gust	KJ	1	Kolkara_GF_allongé_1	Agelaea_paradoxa	Connaraceae	Liana	1.5708	0.5	NA	NA	NA	NA	NA	NA	NA	Dicot
Ngouleminanga	11/sept	5	1	1	NG_5.1.1	Gust	Ani_Bla	Gust	KA	1	Kolkara_GF_allongé_1	Agelaea_paradoxa	Connaraceae	Liana	0.628319	0.2	NA	NA	NA	NA	NA	NA	NA	Dicot
Ngouleminanga	11/sept	5	1	1	NG_5.1.1	Gust	Ani_Bla	Gust	KA	1	Kolkara_GF_allonge_3_foliolles	Agelaea_paradoxa	Connaraceae	Liana	0.628319	0.2	NA	NA	NA	NA	NA	NA	NA	Dicot
Palestine	30/aug	4	1	1	PA_4.1.1	Gust	Ani_Rod_Cas	Gust	KJ	2	Kolkara	Agelaea_paradoxa	Connaraceae	Liana	NA	NA	NA	NA	NA	NA	NA	NA	NA	Dicot
Palestine	30/aug	4	1	2	PA_4.1.2	Gust	Ani_Rod_Cas	Gust	KJ	4	Kolkara_GF_allongé_1	Agelaea_paradoxa	Connaraceae	Liana	NA	NA	NA	NA	NA	NA	NA	NA	NA	Dicot
Palestine	30/aug	4	2	1	PA_4.2.1	Gust	Ani_Rod_Cas	Gust	RAP	1	Kolkara_GF_allongé_1	Agelaea_paradoxa	Connaraceae	Liana	NA	NA	NA	NA	NA	NA	NA	NA	NA	Dicot
Palestine	30/aug	4	2	2	PA_4.2.2	Gust	Ani_Rod_Cas	Gust	RAP	1	Kolkara_GF_allongé_1	Agelaea_paradoxa	Connaraceae	Liana	0.942478	0.3	NA	NA	NA	NA	NA	NA	NA	Dicot
Palestine	30/aug	4	2	2	PA_4.2.2	Gust	Ani_Rod_Cas	Gust	RAP	1	Kolkara_GF_allongé_1	Agelaea_paradoxa	Connaraceae	Liana	0.628319	0.2	NA	NA	NA	NA	NA	NA	NA	Dicot
Palestine	30/aug	4	2	2	PA_4.2.2	Gust	Ani_Rod_Cas	Gust	RAP	2	Kolkara_GF_allongé_1	Agelaea_paradoxa	Connaraceae	Liana	NA	NA	NA	NA	NA	NA	NA	NA	NA	Dicot
Palestine	30/aug	4	3	3	PA_4.3.3	Gust	Ani_Rod_Cas	Gust	KA	1	Kolkara_GF_allongé_1	Agelaea_paradoxa	Connaraceae	Liana	1.5708	0.5	NA	NA	NA	NA	NA	NA	NA	Dicot
Palestine	30/aug	4	4	1	PA_4.4.1	Gust	Ani_Rod_Cas	Gust	KA	1	Kolkara_GF_allongé_1	Agelaea_paradoxa	Connaraceae	Liana	NA	NA	NA	NA	NA	NA	NA	NA	NA	Dicot
Palestine	30/aug	4	4	3	PA_4.4.3	Gust	Ani_Rod_Cas	Gust	KA	1	Kolkara_GF_allongé_1	Agelaea_paradoxa	Connaraceae	Liana	5.65487	1.8	NA	NA	NA	NA	NA	NA	NA	Dicot
Palestine	29/aug	5	2	2	PA_5.2.2	Gust	Ani_Rod	Gust	KA	2	Kolkara_GF_allongé_1	Agelaea_paradoxa	Connaraceae	Liana	NA	NA	NA	NA	NA	NA	NA	NA	NA	Dicot
La_Belgique	25/jul	1	2	2	LB_1.2.2	Gust	Ani_Mar	Gust	KJ	1	Kolkara_GF_arrondie	Agelaea_pseudobliqua	Connaraceae	Liana	NA	NA	NA	NA	NA	NA	NA	NA	NA	Dicot
La_Belgique	22/jul	1	4	1	LB_1.4.1	Gust	Ani_Mar	Gust	KA	2	Kolkara_GF_arrondie	Agelaea_pseudobliqua	Connaraceae	Liana	NA	NA	NA	NA	NA	NA	NA	NA	NA	Dicot
La_Belgique	25/jul	2	1	1	LB_2.1.1	Gust	Ani_Mar	Gust	KA	1	Kolkara_GF_arrondie	Agelaea_pseudobliqua	Connaraceae	Liana	NA	NA	NA	NA	NA	NA	NA	NA	NA	Dicot
La_Belgique	25/jul	2	2	3	LB_2.2.3	Gust	Ani_Mar	Gust	KA	2	Kolkara_GF_arrondie	Agelaea_pseudobliqua	Connaraceae	Liana	NA	NA	NA	NA	NA	NA	NA	NA	NA	Dicot
La_Belgique	25/jul	2	3	3	LB_2.3.3	Gust	Ani_Mar	Gust	KA	2	Kolkara_GF_arrondie	Agelaea_pseudobliqua	Connaraceae	Liana	NA	NA	NA	NA	NA	NA	NA	NA	NA	Dicot
La_Belgique	24/jul	2	5	3	LB_2.5.3	Gust	Ani_Mar	Gust	RAP	1	Kolkara_GF_arrondie	Agelaea_pseudobliqua	Connaraceae	Liana	0.628319	0.2	NA	NA	NA	NA	NA	NA	NA	Dicot
La_Belgique	24/jul	2	5	3	LB_2.5.3	Gust	Ani_Mar	Gust	RAP	1	Kolkara_GF_arrondie	Agelaea_pseudobliqua	Connaraceae	Liana	NA	NA	NA	NA	NA	NA	NA	NA	NA	Dicot
La_Belgique	27/jul	3	4	2	LB_3.4.2	Gust	Ani_Mar	Gust	RIP	2	Kolkara_GF_arrondie	Agelaea_pseudobliqua	Connaraceae	Liana	NA	NA	NA	NA	NA	NA	NA	NA	NA	Dicot
La_Belgique	28/jul	4	1	2	LB_4.1.2	Gust	Ani_Mar	Gust	KA	2	Kolkara_GF_arrondie	Agelaea_pseudobliqua	Connaraceae	Liana	NA	NA	NA	NA	NA	NA	NA	NA	NA	Dicot
La_Belgique	28/jul	4	2	1	LB_4.2.1	Gust	Ani_Mar	Gust	RIP	4	Kolkara_GF_arrondie	Agelaea_pseudobliqua	Connaraceae	Liana	NA	NA	NA	NA	NA	NA	NA	NA	NA	Dicot
La_Belgique	28/jul	4	2	3	LB_4.2.3	Gust	Ani_Mar	Gust	RIP	2	Kolkara_GF_arrondie	Agelaea_pseudobliqua	Connaraceae	Liana	NA	NA	NA	NA	NA	NA	NA	NA	NA	Dicot
La_Belgique	21/jul	4	5	1	LB_4.5.1	Gust	Ani_Mar	Gust	KJ	2	Kolkara_GF_arrondie	Agelaea_pseudobliqua	Connaraceae	Liana	NA	NA	NA	NA	NA	NA	NA	NA	NA	Dicot
Ngouleminanga	06/sept	1	2	1	NG_1.2.1	Gust	Ani_Bla	Gust	TA	1	Kolkara_GF_arrondie	Agelaea_pseudobliqua	Connaraceae	Liana	3.14159	1	NA	NA	NA	NA	NA	NA	NA	Dicot
Ngouleminanga	06/sept	1	2	3	NG_1.2.3	Gust	Ani_Bla	Gust	KJ	1	Kolkara_GF_arrondie	Agelaea_pseudobliqua	Connaraceae	Liana	0.628319	0.2	NA	NA	NA	NA	NA	NA	NA	Dicot
Ngouleminanga	06/sept	1	5	2	NG_1.5.2	Gust	Ani_Bla	Gust	KJ	1	Kolkara_GF_arrondie	Agelaea_pseudobliqua	Connaraceae	Liana	0.628319	0.2	NA	NA	NA	NA	NA	NA	NA	Dicot
Ngouleminanga	06/sept	1	5	2	NG_1.5.2	Gust	Ani_Bla	Gust	KJ	1	Kolkara_GF_arrondie	Agelaea_pseudobliqua	Connaraceae	Liana	NA	NA	NA	NA	NA	NA	NA	NA	NA	Dicot
Ngouleminanga	09/sept	2	2	1	NG_2.2.1	Gust	Ani_Bla	Gust	KA	1	Kolkara_GF_arrondie	Agelaea_pseudobliqua	Connaraceae	Liana	NA	NA	NA	NA	NA	NA	NA	NA	NA	Dicot
Ngouleminanga	09/sept	2	3	1	NG_2.3.1	Gust	Ani_Bla	Gust	KA	3	Kolkara_GF_arrondie	Agelaea_pseudobliqua	Connaraceae	Liana	NA	NA	NA	NA	NA	NA	NA	NA	NA	Dicot
Ngouleminanga	09/sept	2	3	3	NG_2.3.3	Gust	Ani_Bla	Gust	KA	1	Kolkara_GF_arrondie	Agelaea_pseudobliqua	Connaraceae	Liana	NA	NA	NA	NA	NA	NA	NA	NA	NA	Dicot
Ngouleminanga	09/sept	2	4	1	NG_2.4.1	Gust	Ani_Bla	Gust	KA	1	Kolkara_GF_arrondie	Agelaea_pseudobliqua	Connaraceae	Liana	NA	NA	NA	NA	NA	NA	NA	NA	NA	Dicot
Ngouleminanga	08/sept	3	1	1	NG_3.1.1	Gust	Ani_Bla	Gust	KA	1	Kolkara_GF_arrondie	Agelaea_pseudobliqua	Connaraceae	Liana	NA	NA	NA	NA	NA	NA	NA	NA	NA	Dicot
Ngouleminanga	10/sept	3	5	2	NG_3.5.2	Gust	Ani_Bla	Gust	KA	1	Kolkara_GF_arrondie	Agelaea_pseudobliqua	Connaraceae	Liana	NA	NA	NA	NA	NA	NA	NA	NA	NA	Dicot
Ngouleminanga	12/sept	4	2	1	NG_4.2.1	Gust	Ani_Bla	Gust	KA	1	Kolkara_GF_arrondie	Agelaea_pseudobliqua	Connaraceae	Liana	0.314159	0.1	NA	NA	NA	NA	NA	NA	NA	Dicot
Ngouleminanga	11/sept	5	3	3	NG_5.3.3	Gust	Ani_Bla	Gust	KA	1	Kolkara_GF_arrondie	Agelaea_pseudobliqua	Connaraceae	Liana	0.942478	0.3	NA	NA	NA	NA	NA	NA	NA	Dicot
Palestine	25/aug	1	2	1	PA_1.2.1	Gust	Ani_Rod	Gust	KA	2	Kolkara_GF_arrondie	Agelaea_pseudobliqua	Connaraceae	Liana	NA	NA	NA	NA	NA	NA	NA	NA	NA	Dicot
Palestine	25/aug	1	3	3	PA_1.3.3	Gust	Ani_Rod	Gust	KA	2	Kolkara_GF_arrondie	Agelaea_pseudobliqua	Connaraceae	Liana	NA	NA	NA	NA	NA	NA	NA	NA	NA	Dicot
Palestine	26/aug	2	1	2	PA_2.1.2	Gust	Ani_Rod	Gust	KJ	1	Kolkara_GF_arrondie	Agelaea_pseudobliqua	Connaraceae	Liana	NA	NA	NA	NA	NA	NA	NA	NA	NA	Dicot
Palestine	26/aug	2	2	2	PA_2.2.2	Gust	Ani_Rod	Gust	RIP	1	Kolkara_GF_arrondie	Agelaea_pseudobliqua	Connaraceae	Liana	0.942478	0.3	NA	NA	NA	NA	NA	NA	NA	Dicot
Palestine	26/aug	2	2	3	PA_2.2.3	Gust	Ani_Rod	Gust	RIP	1	Kolkara_GF_arrondie	Agelaea_pseudobliqua	Connaraceae	Liana	1.5708	0.5	NA	NA	NA	NA	NA	NA	NA	Dicot
Palestine	29/aug	5	4	2	PA_5.4.2	Gust	Ani_Rod	Gust	KA	1	Kolkara_GF_arrondie	Agelaea_pseudobliqua	Connaraceae	Liana	NA	NA	NA	NA	NA	NA	NA	NA	NA	Dicot
Ngouleminanga	10/sept	3	2	1	NG_3.2.1	Gust	Ani_Bla	Gust	KJ	1	Ossah_anku	Albizia_adianthifolia	Mimosaceae	Tree	0.314159	0.1	30	0	0	1	0	0	0	Dicot
Ngouleminanga	10/sept	3	3	2	NG_3.3.2	Gust	Ani_Bla	Gust	KA	1	Ossah_anku	Albizia_adianthifolia	Mimosaceae	Tree	0.628319	0.2	40	0	0	1	0	0	0	Dicot
Ngouleminanga	11/sept	4	1	2	NG_4.1.2	Gust	Ani_Bla	Gust	KA	1	Ossah_anku	Albizia_adianthifolia	Mimosaceae	Tree	0.628319	0.2	50	0	0	1	0	0	0	Dicot
Ngouleminanga	11/sept	4	1	1	NG_4.1.1	Gust	Ani_Bla	Gust	KA	1	Ossah_anku	Albizia_adianthifolia	Mimosaceae	Tree	0.628319	0.2	90	0	0	1	0	0	0	Dicot
La_Belgique	23/jul	5	4	3	LB_5.4.3	Gust	Ani_Mar	Gust	KA	1	Ossah_anku	Albizia_adianthifolia	Mimosaceae	Tree	NA	NA	NA	0	0	1	0	0	0	Dicot
La_Belgique	23/jul	5	6	3	LB_5.6.3	Gust	Ani_Mar	Gust	KA	1	Ossah_anku	Albizia_adianthifolia	Mimosaceae	Tree	NA	NA	NA	0	0	1	0	0	0	Dicot
Ngouleminanga	06/sept	1	4	2	NG_1.4.2	Gust	Ani_Bla	Gust	KA	2	Ossah_anku	Albizia_adianthifolia	Mimosaceae	Tree	NA	NA	NA	0	0	1	0	0	0	Dicot
Ngouleminanga	10/sept	3	3	3	NG_3.3.3	Gust	Ani_Bla	Gust	KA	3	Ossah_anku	Albizia_adianthifolia	Mimosaceae	Tree	NA	NA	NA	0	0	1	0	0	0	Dicot
Ngouleminanga	12/sept	4	3	1	NG_4.3.1	Gust	Ani_Bla	Gust	KA	1	Elane	Alchornea_floribunda	Euphorbiaceae	Tree	0.942478	0.3	10	NA	NA	NA	NA	NA	NA	Dicot
Ngouleminanga	12/sept	4	2	2	NG_4.2.2	Gust	Ani_Bla	Gust	KA	1	Elane	Alchornea_floribunda	Euphorbiaceae	Tree	0.314159	0.1	20	NA	NA	NA	NA	NA	NA	Dicot
Palestine	30/aug	4	4	1	PA_4.4.1	Gust	Ani_Rod_Cas	Gust	KA	1	Elane	Alchornea_floribunda	Euphorbiaceae	Tree	0.314159	0.1	20	NA	NA	NA	NA	NA	NA	Dicot
La_Belgique	21/jul	4	5	1	LB_4.5.1	Gust	Ani_Mar	Gust	KJ	1	Elane	Alchornea_floribunda	Euphorbiaceae	Tree	1.25664	0.4	30	NA	NA	NA	NA	NA	NA	Dicot
La_Belgique	21/jul	4	5	1	LB_4.5.1	Gust	Ani_Mar	Gust	KJ	1	Elane	Alchornea_floribunda	Euphorbiaceae	Tree	0.942478	0.3	30	NA	NA	NA	NA	NA	NA	Dicot
Ngouleminanga	06/sept	1	2	3	NG_1.2.3	Gust	Ani_Bla	Gust	KJ	1	Elane	Alchornea_floribunda	Euphorbiaceae	Tree	0.314159	0.1	30	NA	NA	NA	NA	NA	NA	Dicot
Ngouleminanga	10/sept	3	3	1	NG_3.3.1	Gust	Ani_Bla	Gust	KA	1	Elane	Alchornea_floribunda	Euphorbiaceae	Tree	0.628319	0.2	30	NA	NA	NA	NA	NA	NA	Dicot
Ngouleminanga	10/sept	3	3	1	NG_3.3.1	Gust	Ani_Bla	Gust	KA	1	Elane	Alchornea_floribunda	Euphorbiaceae	Tree	0.314159	0.1	30	NA	NA	NA	NA	NA	NA	Dicot
Ngouleminanga	12/sept	4	2	3	NG_4.2.3	Gust	Ani_Bla	Gust	KA	1	Elane	Alchornea_floribunda	Euphorbiaceae	Tree	0.942478	0.3	30	NA	NA	NA	NA	NA	NA	Dicot
Ngouleminanga	12/sept	4	3	1	NG_4.3.1	Gust	Ani_Bla	Gust	KA	1	Elane	Alchornea_floribunda	Euphorbiaceae	Tree	0.628319	0.2	30	NA	NA	NA	NA	NA	NA	Dicot
Palestine	29/aug	5	4	1	PA_5.4.1	Gust	Ani_Rod	Gust	KA	1	Elane	Alchornea_floribunda	Euphorbiaceae	Tree	0.314159	0.1	30	NA	NA	NA	NA	NA	NA	Dicot
La_Belgique	26/jul	5	1	1	LB_5.1.1	Gust	Ani_Mar	Gust	KA	1	Elane	Alchornea_floribunda	Euphorbiaceae	Tree	0.942478	0.3	40	NA	NA	NA	NA	NA	NA	Dicot
Palestine	29/aug	5	4	1	PA_5.4.1	Gust	Ani_Rod	Gust	KA	1	Elane	Alchornea_floribunda	Euphorbiaceae	Tree	0.942478	0.3	40	NA	NA	NA	NA	NA	NA	Dicot
Ngouleminanga	12/sept	4	2	2	NG_4.2.2	Gust	Ani_Bla	Gust	KA	1	Elane	Alchornea_floribunda	Euphorbiaceae	Tree	0.628319	0.2	50	NA	NA	NA	NA	NA	NA	Dicot
Palestine	29/aug	5	1	1	PA_5.1.1	Gust	Ani_Rod	Gust	KA	1	Elane	Alchornea_floribunda	Euphorbiaceae	Tree	0.942478	0.3	50	NA	NA	NA	NA	NA	NA	Dicot
Ngouleminanga	12/sept	4	2	2	NG_4.2.2	Gust	Ani_Bla	Gust	KA	1	Elane	Alchornea_floribunda	Euphorbiaceae	Tree	1.25664	0.4	60	NA	NA	NA	NA	NA	NA	Dicot
Ngouleminanga	11/sept	5	2	3	NG_5.2.3	Gust	Ani_Bla	Gust	TA	1	Elane	Alchornea_floribunda	Euphorbiaceae	Tree	0.942478	0.3	60	NA	NA	NA	NA	NA	NA	Dicot
Palestine	29/aug	5	1	1	PA_5.1.1	Gust	Ani_Rod	Gust	KA	1	Elane	Alchornea_floribunda	Euphorbiaceae	Tree	0.628319	0.2	60	NA	NA	NA	NA	NA	NA	Dicot
Ngouleminanga	12/sept	4	2	2	NG_4.2.2	Gust	Ani_Bla	Gust	KA	1	Elane	Alchornea_floribunda	Euphorbiaceae	Tree	0.628319	0.2	70	NA	NA	NA	NA	NA	NA	Dicot
Ngouleminanga	12/sept	4	2	3	NG_4.2.3	Gust	Ani_Bla	Gust	KA	1	Elane	Alchornea_floribunda	Euphorbiaceae	Tree	1.5708	0.5	70	NA	NA	NA	NA	NA	NA	Dicot
Palestine	29/aug	5	4	1	PA_5.4.1	Gust	Ani_Rod	Gust	KA	1	Elane	Alchornea_floribunda	Euphorbiaceae	Tree	0.628319	0.2	70	NA	NA	NA	NA	NA	NA	Dicot
Ngouleminanga	06/sept	1	5	2	NG_1.5.2	Gust	Ani_Bla	Gust	KJ	1	Elane	Alchornea_floribunda	Euphorbiaceae	Tree	0.942478	0.3	80	NA	NA	NA	NA	NA	NA	Dicot
Ngouleminanga	11/sept	4	1	1	NG_4.1.1	Gust	Ani_Bla	Gust	KA	1	Elane	Alchornea_floribunda	Euphorbiaceae	Tree	2.19911	0.7	80	NA	NA	NA	NA	NA	NA	Dicot
Palestine	29/aug	5	1	1	PA_5.1.1	Gust	Ani_Rod	Gust	KA	1	Elane	Alchornea_floribunda	Euphorbiaceae	Tree	0.628319	0.2	85	NA	NA	NA	NA	NA	NA	Dicot
Ngouleminanga	09/sept	2	2	1	NG_2.2.1	Gust	Ani_Bla	Gust	KA	1	Elane	Alchornea_floribunda	Euphorbiaceae	Tree	1.88496	0.6	90	NA	NA	NA	NA	NA	NA	Dicot
Palestine	30/aug	4	3	2	PA_4.3.2	Gust	Ani_Rod_Cas	Gust	KA	1	Elane	Alchornea_floribunda	Euphorbiaceae	Tree	6.59734	2.1	90	NA	NA	NA	NA	NA	NA	Dicot
La_Belgique	22/jul	1	6	2	LB_1.6.2	Gust	Ani_Mar	Gust	KA	3	Elane	Alchornea_floribunda	Euphorbiaceae	Tree	NA	NA	NA	NA	NA	NA	NA	NA	NA	Dicot
La_Belgique	27/jul	3	1	2	LB_3.1.2	Gust	Ani_Mar	Gust	KJ	1	Elane	Alchornea_floribunda	Euphorbiaceae	Tree	NA	NA	NA	NA	NA	NA	NA	NA	NA	Dicot
La_Belgique	27/jul	3	1	3	LB_3.1.3	Gust	Ani_Mar	Gust	KJ	5	Elane	Alchornea_floribunda	Euphorbiaceae	Tree	NA	NA	NA	NA	NA	NA	NA	NA	NA	Dicot
La_Belgique	20/jul	3	5	2	LB_3.5.2	Gust	Ani_Mar	Gust	KJ	1	Elane	Alchornea_floribunda	Euphorbiaceae	Tree	NA	NA	NA	NA	NA	NA	NA	NA	NA	Dicot
La_Belgique	28/jul	4	2	1	LB_4.2.1	Gust	Ani_Mar	Gust	RIP	1	Elane	Alchornea_floribunda	Euphorbiaceae	Tree	NA	NA	NA	NA	NA	NA	NA	NA	NA	Dicot
La_Belgique	21/jul	4	4	2	LB_4.4.2	Gust	Ani_Mar	Gust	RIP	2	Elane	Alchornea_floribunda	Euphorbiaceae	Tree	NA	NA	NA	NA	NA	NA	NA	NA	NA	Dicot
La_Belgique	21/jul	4	4	3	LB_4.4.3	Gust	Ani_Mar	Gust	RIP	2	Elane	Alchornea_floribunda	Euphorbiaceae	Tree	NA	NA	NA	NA	NA	NA	NA	NA	NA	Dicot
La_Belgique	21/jul	4	5	2	LB_4.5.2	Gust	Ani_Mar	Gust	KJ	1	Elane	Alchornea_floribunda	Euphorbiaceae	Tree	NA	NA	NA	NA	NA	NA	NA	NA	NA	Dicot
La_Belgique	26/jul	5	2	1	LB_5.2.1	Gust	Ani_Mar	Gust	KJ	2	Elane	Alchornea_floribunda	Euphorbiaceae	Tree	NA	NA	NA	NA	NA	NA	NA	NA	NA	Dicot
Ngouleminanga	09/sept	2	1	2	NG_2.1.2	Gust	Ani_Bla	Gust	KJ	2	Elane	Alchornea_floribunda	Euphorbiaceae	Tree	NA	NA	NA	NA	NA	NA	NA	NA	NA	Dicot
Ngouleminanga	09/sept	2	3	3	NG_2.3.3	Gust	Ani_Bla	Gust	KA	1	Elane	Alchornea_floribunda	Euphorbiaceae	Tree	NA	NA	NA	NA	NA	NA	NA	NA	NA	Dicot
Ngouleminanga	10/sept	3	3	3	NG_3.3.3	Gust	Ani_Bla	Gust	KA	3	Elane	Alchornea_floribunda	Euphorbiaceae	Tree	NA	NA	NA	NA	NA	NA	NA	NA	NA	Dicot
Ngouleminanga	10/sept	3	4	2	NG_3.4.2	Gust	Ani_Bla	Gust	KJ	3	Elane	Alchornea_floribunda	Euphorbiaceae	Tree	NA	NA	NA	NA	NA	NA	NA	NA	NA	Dicot
Ngouleminanga	10/sept	3	4	3	NG_3.4.3	Gust	Ani_Bla	Gust	KJ	1	Elane	Alchornea_floribunda	Euphorbiaceae	Tree	NA	NA	NA	NA	NA	NA	NA	NA	NA	Dicot
Ngouleminanga	10/sept	3	5	2	NG_3.5.2	Gust	Ani_Bla	Gust	KA	2	Elane	Alchornea_floribunda	Euphorbiaceae	Tree	NA	NA	NA	NA	NA	NA	NA	NA	NA	Dicot
Ngouleminanga	11/sept	4	1	2	NG_4.1.2	Gust	Ani_Bla	Gust	KA	6	Elane	Alchornea_floribunda	Euphorbiaceae	Tree	NA	NA	NA	NA	NA	NA	NA	NA	NA	Dicot
Ngouleminanga	12/sept	4	4	1	NG_4.4.1	Gust	Ani_Bla	Gust	KJ	2	Elane	Alchornea_floribunda	Euphorbiaceae	Tree	NA	NA	NA	NA	NA	NA	NA	NA	NA	Dicot
Ngouleminanga	11/sept	5	1	3	NG_5.1.3	Gust	Ani_Bla	Gust	KA	1	Elane	Alchornea_floribunda	Euphorbiaceae	Tree	NA	NA	NA	NA	NA	NA	NA	NA	NA	Dicot
Ngouleminanga	11/sept	5	2	2	NG_5.2.2	Gust	Ani_Bla	Gust	KA	4	Elane	Alchornea_floribunda	Euphorbiaceae	Tree	NA	NA	NA	NA	NA	NA	NA	NA	NA	Dicot
Ngouleminanga	11/sept	5	2	3	NG_5.2.3	Gust	Ani_Bla	Gust	TA	3	Elane	Alchornea_floribunda	Euphorbiaceae	Tree	NA	NA	NA	NA	NA	NA	NA	NA	NA	Dicot
Palestine	25/aug	1	3	2	PA_1.3.2	Gust	Ani_Rod	Gust	KA	1	Elane	Alchornea_floribunda	Euphorbiaceae	Tree	NA	NA	NA	NA	NA	NA	NA	NA	NA	Dicot
Palestine	25/aug	1	4	3	PA_1.4.3	Gust	Ani_Rod	Gust	KA	3	Elane	Alchornea_floribunda	Euphorbiaceae	Tree	NA	NA	NA	NA	NA	NA	NA	NA	NA	Dicot
Palestine	26/aug	2	1	2	PA_2.1.2	Gust	Ani_Rod	Gust	KJ	1	Elane	Alchornea_floribunda	Euphorbiaceae	Tree	NA	NA	NA	NA	NA	NA	NA	NA	NA	Dicot
Palestine	26/aug	2	4	1	PA_2.4.1	Gust	Ani_Rod	Gust	KJ	2	Elane	Alchornea_floribunda	Euphorbiaceae	Tree	NA	NA	NA	NA	NA	NA	NA	NA	NA	Dicot
Palestine	28/aug	3	2	1	PA_3.2.1	Gust	Ani_Rod	Gust	KJ	2	Elane	Alchornea_floribunda	Euphorbiaceae	Tree	NA	NA	NA	NA	NA	NA	NA	NA	NA	Dicot
Palestine	28/aug	3	3	2	PA_3.3.2	Gust	Ani_Rod	Gust	KJ	7	Elane	Alchornea_floribunda	Euphorbiaceae	Tree	NA	NA	NA	NA	NA	NA	NA	NA	NA	Dicot
Palestine	28/aug	3	4	1	PA_3.4.1	Gust	Ani_Rod	Gust	KJ	2	Elane	Alchornea_floribunda	Euphorbiaceae	Tree	NA	NA	NA	NA	NA	NA	NA	NA	NA	Dicot
Palestine	29/aug	5	3	3	PA_5.3.3	Gust	Ani_Rod	Gust	KA	1	Elane	Alchornea_floribunda	Euphorbiaceae	Tree	NA	NA	NA	NA	NA	NA	NA	NA	NA	Dicot
Ngouleminanga	06/sept	1	1	2	NG_1.1.2	Gust	Ani_Bla	Gust	EB	1	Lomo	Alstonia_boonei	Apocynaceae	Tree	NA	NA	NA	0	1	1	0	0	0	Dicot
Ngouleminanga	10/sept	3	4	1	NG_3.4.1	Gust	Ani_Bla	Gust	KJ	1	Bowa	Amphimas_pterocarpoides	Caesalpiniaceae	Tree	0.628319	0.2	30	0	0	1	0	0	0	Dicot
La_Belgique	22/jul	1	5	3	LB_1.5.3	Gust	Ani_Mar	Gust	KA	2	Bowa	Amphimas_pterocarpoides	Caesalpiniaceae	Tree	NA	NA	NA	0	0	1	0	0	0	Dicot
La_Belgique	21/jul	4	4	3	LB_4.4.3	Gust	Ani_Mar	Gust	RIP	3	Bowa	Amphimas_pterocarpoides	Caesalpiniaceae	Tree	NA	NA	NA	0	0	1	0	0	0	Dicot
La_Belgique	21/jul	4	5	3	LB_4.5.3	Gust	Ani_Mar	Gust	KJ	1	Bowa	Amphimas_pterocarpoides	Caesalpiniaceae	Tree	NA	NA	NA	0	0	1	0	0	0	Dicot
La_Belgique	20/jul	3	6	3	LB_3.6.3	Gust	Ani_Mar	Gust	RAP	1	Kah	Ancistrophyllum_secondiflorum	Arecaceae	Palm	10.3673	3.3	NA	NA	NA	NA	NA	NA	NA	Monocot
Palestine	29/aug	5	1	2	PA_5.1.2	Gust	Ani_Rod	Gust	KA	2	Kah	Ancistrophyllum_secondiflorum	Arecaceae	Palm	NA	NA	NA	NA	NA	NA	NA	NA	NA	Monocot
Palestine	29/aug	5	1	2	PA_5.1.2	Gust	Ani_Rod	Gust	KA	1	Bom	Anonidium_mannii	Annonaceae	Tree	NA	NA	NA	0	1	0	0	0	0	Dicot
La_Belgique	21/jul	4	4	1	LB_4.4.1	Gust	Ani_Mar	Gust	RIP	1	EBOBO_(arbuste)	Anthonotha_macrophylla	Caesalpiniaceae	Tree	NA	NA	NA	0	0	0	0	1	0	Dicot
Ngouleminanga	09/sept	2	2	3	NG_2.2.3	Gust	Ani_Bla	Gust	KA	1	Onkingkor	Antrocaryon_klaineanum	Anacardiaceae	Tree	NA	NA	NA	0	1	0	0	0	0	Dicot
La_Belgique	25/jul	1	3	1	LB_1.3.1	Gust	Ani_Mar	Gust	KA	1	Mbol_essoum_nkol	Artabotrys_thomsonii	Annonaceae	Liana	1.25664	0.4	NA	NA	NA	NA	NA	NA	NA	Dicot
La_Belgique	23/jul	5	3	2	LB_5.3.2	Gust	Ani_Mar	Gust	RAP	1	Mbol_essoum_nkol	Artabotrys_thomsonii	Annonaceae	Liana	2.19911	0.7	NA	NA	NA	NA	NA	NA	NA	Dicot
La_Belgique	25/jul	1	1	1	LB_1.1.1	Gust	Ani_Mar	Gust	KA	4	Ezio'o_3	Asplenium_sp	Aspleniaceae	Fern	NA	NA	NA	NA	NA	NA	NA	NA	NA	Pteridophyte
La_Belgique	25/jul	1	2	1	LB_1.2.1	Gust	Ani_Mar	Gust	KJ	2	Ezio'o_3	Asplenium_sp	Aspleniaceae	Fern	NA	NA	NA	NA	NA	NA	NA	NA	NA	Pteridophyte
La_Belgique	22/jul	1	5	3	LB_1.5.3	Gust	Ani_Mar	Gust	KA	10	Ezio'o_3	Asplenium_sp	Aspleniaceae	Fern	NA	NA	NA	NA	NA	NA	NA	NA	NA	Pteridophyte
La_Belgique	22/jul	1	6	1	LB_1.6.1	Gust	Ani_Mar	Gust	KA	2	Ezio'o_3	Asplenium_sp	Aspleniaceae	Fern	NA	NA	NA	NA	NA	NA	NA	NA	NA	Pteridophyte
La_Belgique	22/jul	1	6	2	LB_1.6.2	Gust	Ani_Mar	Gust	KA	2	Ezio'o_3	Asplenium_sp	Aspleniaceae	Fern	NA	NA	NA	NA	NA	NA	NA	NA	NA	Pteridophyte
La_Belgique	24/jul	2	5	2	LB_2.5.2	Gust	Ani_Mar	Gust	RAP	3	Ezio'o_3	Asplenium_sp	Aspleniaceae	Fern	NA	NA	NA	NA	NA	NA	NA	NA	NA	Pteridophyte
La_Belgique	27/jul	3	1	1	LB_3.1.1	Gust	Ani_Mar	Gust	KJ	10	Ezio'o_3	Asplenium_sp	Aspleniaceae	Fern	NA	NA	NA	NA	NA	NA	NA	NA	NA	Pteridophyte
La_Belgique	27/jul	3	1	2	LB_3.1.2	Gust	Ani_Mar	Gust	KJ	4	Ezio'o_3	Asplenium_sp	Aspleniaceae	Fern	NA	NA	NA	NA	NA	NA	NA	NA	NA	Pteridophyte
La_Belgique	27/jul	3	2	3	LB_3.2.3	Gust	Ani_Mar	Gust	KA	6	Ezio'o_3	Asplenium_sp	Aspleniaceae	Fern	NA	NA	NA	NA	NA	NA	NA	NA	NA	Pteridophyte
La_Belgique	27/jul	3	3	1	LB_3.3.1	Gust	Ani_Mar	Gust	KJ	5	Ezio'o_3	Asplenium_sp	Aspleniaceae	Fern	NA	NA	NA	NA	NA	NA	NA	NA	NA	Pteridophyte
La_Belgique	20/jul	3	5	3	LB_3.5.3	Gust	Ani_Mar	Gust	KJ	7	EZIO'O_3	Asplenium_sp	Aspleniaceae	Fern	NA	NA	NA	NA	NA	NA	NA	NA	NA	Pteridophyte
La_Belgique	28/jul	4	1	2	LB_4.1.2	Gust	Ani_Mar	Gust	KA	2	Ezio'o_3	Asplenium_sp	Aspleniaceae	Fern	NA	NA	NA	NA	NA	NA	NA	NA	NA	Pteridophyte
La_Belgique	28/jul	4	2	1	LB_4.2.1	Gust	Ani_Mar	Gust	RIP	6	Ezio'o_3	Asplenium_sp	Aspleniaceae	Fern	NA	NA	NA	NA	NA	NA	NA	NA	NA	Pteridophyte
La_Belgique	28/jul	4	2	2	LB_4.2.2	Gust	Ani_Mar	Gust	RIP	5	Ezio'o_3	Asplenium_sp	Aspleniaceae	Fern	NA	NA	NA	NA	NA	NA	NA	NA	NA	Pteridophyte
La_Belgique	21/jul	4	4	2	LB_4.4.2	Gust	Ani_Mar	Gust	RIP	5	Ezio'o_3	Asplenium_sp	Aspleniaceae	Fern	NA	NA	NA	NA	NA	NA	NA	NA	NA	Pteridophyte
La_Belgique	21/jul	4	4	3	LB_4.4.3	Gust	Ani_Mar	Gust	RIP	6	Ezio'o_3	Asplenium_sp	Aspleniaceae	Fern	NA	NA	NA	NA	NA	NA	NA	NA	NA	Pteridophyte
La_Belgique	21/jul	4	5	1	LB_4.5.1	Gust	Ani_Mar	Gust	KJ	10	Ezio'o_3	Asplenium_sp	Aspleniaceae	Fern	NA	NA	NA	NA	NA	NA	NA	NA	NA	Pteridophyte
La_Belgique	21/jul	4	5	2	LB_4.5.2	Gust	Ani_Mar	Gust	KJ	11	Ezio'o_3	Asplenium_sp	Aspleniaceae	Fern	NA	NA	NA	NA	NA	NA	NA	NA	NA	Pteridophyte
La_Belgique	21/jul	4	5	3	LB_4.5.3	Gust	Ani_Mar	Gust	KJ	8	Ezio'o_3	Asplenium_sp	Aspleniaceae	Fern	NA	NA	NA	NA	NA	NA	NA	NA	NA	Pteridophyte
La_Belgique	21/jul	4	6	2	LB_4.6.2	Gust	Ani_Mar	Gust	KJ	8	Ezio'o_3	Asplenium_sp	Aspleniaceae	Fern	NA	NA	NA	NA	NA	NA	NA	NA	NA	Pteridophyte
La_Belgique	26/jul	5	1	1	LB_5.1.1	Gust	Ani_Mar	Gust	KA	6	Ezio'o_3	Asplenium_sp	Aspleniaceae	Fern	NA	NA	NA	NA	NA	NA	NA	NA	NA	Pteridophyte
La_Belgique	26/jul	5	2	1	LB_5.2.1	Gust	Ani_Mar	Gust	KJ	3	Ezio'o_3	Asplenium_sp	Aspleniaceae	Fern	NA	NA	NA	NA	NA	NA	NA	NA	NA	Pteridophyte
La_Belgique	23/jul	5	3	3	LB_5.3.3	Gust	Ani_Mar	Gust	RAP	2	Ezio'o_3	Asplenium_sp	Aspleniaceae	Fern	NA	NA	NA	NA	NA	NA	NA	NA	NA	Pteridophyte
La_Belgique	23/jul	5	5	1	LB_5.5.1	Gust	Ani_Mar	Gust	KA	4	Ezio'o_3	Asplenium_sp	Aspleniaceae	Fern	NA	NA	NA	NA	NA	NA	NA	NA	NA	Pteridophyte
La_Belgique	23/jul	5	5	3	LB_5.5.3	Gust	Ani_Mar	Gust	KA	1	Ezio'o_3	Asplenium_sp	Aspleniaceae	Fern	NA	NA	NA	NA	NA	NA	NA	NA	NA	Pteridophyte
La_Belgique	23/jul	5	6	2	LB_5.6.2	Gust	Ani_Mar	Gust	KA	5	Ezio'o_3	Asplenium_sp	Aspleniaceae	Fern	NA	NA	NA	NA	NA	NA	NA	NA	NA	Pteridophyte
Ngouleminanga	06/sept	1	4	1	NG_1.4.1	Gust	Ani_Bla	Gust	KA	3	Ezio'o_3	Asplenium_sp	Aspleniaceae	Fern	NA	NA	NA	NA	NA	NA	NA	NA	NA	Pteridophyte
Ngouleminanga	06/sept	1	5	2	NG_1.5.2	Gust	Ani_Bla	Gust	KJ	6	Ezio'o_3	Asplenium_sp	Aspleniaceae	Fern	NA	NA	NA	NA	NA	NA	NA	NA	NA	Pteridophyte
Ngouleminanga	06/sept	1	6	1	NG_1.6.1	Gust	Ani_Bla	Gust	KJ	4	Ezio'o_3	Asplenium_sp	Aspleniaceae	Fern	NA	NA	NA	NA	NA	NA	NA	NA	NA	Pteridophyte
Ngouleminanga	09/sept	2	1	2	NG_2.1.2	Gust	Ani_Bla	Gust	KJ	4	Ezio'o_3	Asplenium_sp	Aspleniaceae	Fern	NA	NA	NA	NA	NA	NA	NA	NA	NA	Pteridophyte
Ngouleminanga	09/sept	2	1	3	NG_2.1.3	Gust	Ani_Bla	Gust	KJ	2	Ezio'o_3	Asplenium_sp	Aspleniaceae	Fern	NA	NA	NA	NA	NA	NA	NA	NA	NA	Pteridophyte
Ngouleminanga	09/sept	2	2	2	NG_2.2.2	Gust	Ani_Bla	Gust	KA	4	Ezio'o_3	Asplenium_sp	Aspleniaceae	Fern	NA	NA	NA	NA	NA	NA	NA	NA	NA	Pteridophyte
Ngouleminanga	09/sept	2	2	3	NG_2.2.3	Gust	Ani_Bla	Gust	KA	4	Ezio'o_3	Asplenium_sp	Aspleniaceae	Fern	NA	NA	NA	NA	NA	NA	NA	NA	NA	Pteridophyte
Ngouleminanga	09/sept	2	5	1	NG_2.5.1	Gust	Ani_Bla	Gust	RAP	6	Ezio'o_3	Asplenium_sp	Aspleniaceae	Fern	NA	NA	NA	NA	NA	NA	NA	NA	NA	Pteridophyte
Ngouleminanga	09/sept	2	5	3	NG_2.5.3	Gust	Ani_Bla	Gust	RAP	4	Ezio'o_3	Asplenium_sp	Aspleniaceae	Fern	NA	NA	NA	NA	NA	NA	NA	NA	NA	Pteridophyte
Ngouleminanga	10/sept	3	1	2	NG_3.1.2	Gust	Ani_Bla	Gust	KA	6	Ezio'o_3	Asplenium_sp	Aspleniaceae	Fern	NA	NA	NA	NA	NA	NA	NA	NA	NA	Pteridophyte
Ngouleminanga	10/sept	3	1	3	NG_3.1.3	Gust	Ani_Bla	Gust	KA	5	Ezio'o_3	Asplenium_sp	Aspleniaceae	Fern	NA	NA	NA	NA	NA	NA	NA	NA	NA	Pteridophyte
Ngouleminanga	10/sept	3	3	3	NG_3.3.3	Gust	Ani_Bla	Gust	KA	7	Ezio'o_3	Asplenium_sp	Aspleniaceae	Fern	NA	NA	NA	NA	NA	NA	NA	NA	NA	Pteridophyte
Ngouleminanga	10/sept	3	4	1	NG_3.4.1	Gust	Ani_Bla	Gust	KJ	3	Ezio'o_3	Asplenium_sp	Aspleniaceae	Fern	NA	NA	NA	NA	NA	NA	NA	NA	NA	Pteridophyte
Ngouleminanga	11/sept	4	1	2	NG_4.1.2	Gust	Ani_Bla	Gust	KA	5	Ezio'o_3	Asplenium_sp	Aspleniaceae	Fern	NA	NA	NA	NA	NA	NA	NA	NA	NA	Pteridophyte
Ngouleminanga	12/sept	4	3	2	NG_4.3.2	Gust	Ani_Bla	Gust	KA	4	Ezio'o_3	Asplenium_sp	Aspleniaceae	Fern	NA	NA	NA	NA	NA	NA	NA	NA	NA	Pteridophyte
Ngouleminanga	12/sept	4	4	1	NG_4.4.1	Gust	Ani_Bla	Gust	KJ	5	Ezio'o_3	Asplenium_sp	Aspleniaceae	Fern	NA	NA	NA	NA	NA	NA	NA	NA	NA	Pteridophyte
Ngouleminanga	12/sept	4	4	3	NG_4.4.3	Gust	Ani_Bla	Gust	KJ	9	Ezio'o_3	Asplenium_sp	Aspleniaceae	Fern	NA	NA	NA	NA	NA	NA	NA	NA	NA	Pteridophyte
Ngouleminanga	11/sept	5	1	1	NG_5.1.1	Gust	Ani_Bla	Gust	KA	3	Ezio'o_3	Asplenium_sp	Aspleniaceae	Fern	NA	NA	NA	NA	NA	NA	NA	NA	NA	Pteridophyte
Ngouleminanga	11/sept	5	3	3	NG_5.3.3	Gust	Ani_Bla	Gust	KA	2	Ezio'o_3	Asplenium_sp	Aspleniaceae	Fern	NA	NA	NA	NA	NA	NA	NA	NA	NA	Pteridophyte
Palestine	25/aug	1	1	3	PA_1.1.3	Gust	Ani_Rod	Gust	KA	7	Ezio'o_3	Asplenium_sp	Aspleniaceae	Fern	NA	NA	NA	NA	NA	NA	NA	NA	NA	Pteridophyte
Palestine	25/aug	1	2	3	PA_1.2.3	Gust	Ani_Rod	Gust	KA	5	Ezio'o_3	Asplenium_sp	Aspleniaceae	Fern	NA	NA	NA	NA	NA	NA	NA	NA	NA	Pteridophyte
Palestine	26/aug	2	1	1	PA_2.1.1	Gust	Ani_Rod	Gust	KJ	5	Ezio'o_3	Asplenium_sp	Aspleniaceae	Fern	NA	NA	NA	NA	NA	NA	NA	NA	NA	Pteridophyte
Palestine	26/aug	2	3	3	PA_2.3.3	Gust	Ani_Rod	Gust	KA	4	Ezio'o_3	Asplenium_sp	Aspleniaceae	Fern	NA	NA	NA	NA	NA	NA	NA	NA	NA	Pteridophyte
Palestine	28/aug	3	2	1	PA_3.2.1	Gust	Ani_Rod	Gust	KJ	4	Ezio'o_3	Asplenium_sp	Aspleniaceae	Fern	NA	NA	NA	NA	NA	NA	NA	NA	NA	Pteridophyte
Palestine	28/aug	3	3	2	PA_3.3.2	Gust	Ani_Rod	Gust	KJ	3	Ezio'o_3	Asplenium_sp	Aspleniaceae	Fern	NA	NA	NA	NA	NA	NA	NA	NA	NA	Pteridophyte
Palestine	28/aug	3	4	1	PA_3.4.1	Gust	Ani_Rod	Gust	KJ	8	Ezio'o_3	Asplenium_sp	Aspleniaceae	Fern	NA	NA	NA	NA	NA	NA	NA	NA	NA	Pteridophyte
Palestine	30/aug	4	1	3	PA_4.1.3	Gust	Ani_Rod_Cas	Gust	KJ	5	Ezio'o_3	Asplenium_sp	Aspleniaceae	Fern	NA	NA	NA	NA	NA	NA	NA	NA	NA	Pteridophyte
Palestine	30/aug	4	2	2	PA_4.2.2	Gust	Ani_Rod_Cas	Gust	RAP	5	Ezio'o_3	Asplenium_sp	Aspleniaceae	Fern	NA	NA	NA	NA	NA	NA	NA	NA	NA	Pteridophyte
Palestine	30/aug	4	4	3	PA_4.4.3	Gust	Ani_Rod_Cas	Gust	KA	2	Ezio'o_3	Asplenium_sp	Aspleniaceae	Fern	NA	NA	NA	NA	NA	NA	NA	NA	NA	Pteridophyte
Palestine	29/aug	5	1	1	PA_5.1.1	Gust	Ani_Rod	Gust	KA	6	Ezio'o_3	Asplenium_sp	Aspleniaceae	Fern	NA	NA	NA	NA	NA	NA	NA	NA	NA	Pteridophyte
Palestine	29/aug	5	1	2	PA_5.1.2	Gust	Ani_Rod	Gust	KA	2	Ezio'o_3	Asplenium_sp	Aspleniaceae	Fern	NA	NA	NA	NA	NA	NA	NA	NA	NA	Pteridophyte
Palestine	29/aug	5	1	3	PA_5.1.3	Gust	Ani_Rod	Gust	KA	3	Ezio'o_3	Asplenium_sp	Aspleniaceae	Fern	NA	NA	NA	NA	NA	NA	NA	NA	NA	Pteridophyte
Palestine	29/aug	5	2	1	PA_5.2.1	Gust	Ani_Rod	Gust	KA	3	Ezio'o_3	Asplenium_sp	Aspleniaceae	Fern	NA	NA	NA	NA	NA	NA	NA	NA	NA	Pteridophyte
Palestine	29/aug	5	3	2	PA_5.3.2	Gust	Ani_Rod	Gust	KA	4	Ezio'o_3	Asplenium_sp	Aspleniaceae	Fern	NA	NA	NA	NA	NA	NA	NA	NA	NA	Pteridophyte
Palestine	28/aug	3	4	3	PA_3.4.3	Gust	Ani_Rod	Gust	KJ	1	Koffi_ekomo_GF	Aulacocalyx_auriculata	Rubiaceae	Tree	0.314159	0.1	30	NA	NA	NA	NA	NA	NA	Dicot
La_Belgique	26/jul	5	2	3	LB_5.2.3	Gust	Ani_Mar	Gust	KJ	1	Koffi_ekomo_GF	Aulacocalyx_auriculata	Rubiaceae	Tree	1.25664	0.4	50	NA	NA	NA	NA	NA	NA	Dicot
Palestine	26/aug	2	4	3	PA_2.4.3	Gust	Ani_Rod	Gust	KJ	1	Koffi_ekomo_GF	Aulacocalyx_auriculata	Rubiaceae	Tree	0.628319	0.2	90	NA	NA	NA	NA	NA	NA	Dicot
La_Belgique	20/jul	3	5	1	LB_3.5.1	Gust	Ani_Mar	Gust	KJ	2	KOFFI_EKOMO_GF	Aulacocalyx_auriculata	Rubiaceae	Tree	NA	NA	NA	NA	NA	NA	NA	NA	NA	Dicot
La_Belgique	28/jul	4	1	3	LB_4.1.3	Gust	Ani_Mar	Gust	KA	10	Koffi_ekomo_GF	Aulacocalyx_auriculata	Rubiaceae	Tree	NA	NA	NA	NA	NA	NA	NA	NA	NA	Dicot
Ngouleminanga	06/sept	1	2	1	NG_1.2.1	Gust	Ani_Bla	Gust	TA	3	Koffi_ekomo_GF	Aulacocalyx_auriculata	Rubiaceae	Tree	NA	NA	NA	NA	NA	NA	NA	NA	NA	Dicot
Palestine	25/aug	1	4	2	PA_1.4.2	Gust	Ani_Rod	Gust	KA	2	Koffi_ekomo_GF	Aulacocalyx_auriculata	Rubiaceae	Tree	NA	NA	NA	NA	NA	NA	NA	NA	NA	Dicot
Palestine	29/aug	5	1	2	PA_5.1.2	Gust	Ani_Rod	Gust	KA	1	Koffi_ekomo_GF	Aulacocalyx_auriculata	Rubiaceae	Tree	NA	NA	NA	NA	NA	NA	NA	NA	NA	Dicot
La_Belgique	24/jul	2	6	1	LB_2.6.1	Gust	Ani_Mar	Gust	KJ	1	Eko'o_koffi	Baissea_mortehanii	Apocynaceae	Liana	1.25664	0.4	NA	NA	NA	NA	NA	NA	NA	Dicot
La_Belgique	28/jul	4	2	1	LB_4.2.1	Gust	Ani_Mar	Gust	RIP	2	Eko'o_koffi	Baissea_mortehanii	Apocynaceae	Liana	NA	NA	NA	NA	NA	NA	NA	NA	NA	Dicot
Ngouleminanga	06/sept	1	2	1	NG_1.2.1	Gust	Ani_Bla	Gust	TA	1	Eko'o_koffi	Baissea_mortehanii	Apocynaceae	Liana	NA	NA	NA	NA	NA	NA	NA	NA	NA	Dicot
Ngouleminanga	06/sept	1	2	2	NG_1.2.2	Gust	Ani_Bla	Gust	KJ	1	Eko'o_koffi	Baissea_mortehanii	Apocynaceae	Liana	NA	NA	NA	NA	NA	NA	NA	NA	NA	Dicot
Ngouleminanga	09/sept	2	2	1	NG_2.2.1	Gust	Ani_Bla	Gust	KA	2	Eko'o_koffi	Baissea_mortehanii	Apocynaceae	Liana	NA	NA	NA	NA	NA	NA	NA	NA	NA	Dicot
Ngouleminanga	09/sept	2	3	1	NG_2.3.1	Gust	Ani_Bla	Gust	KA	1	Eko'o_koffi	Baissea_mortehanii	Apocynaceae	Liana	NA	NA	NA	NA	NA	NA	NA	NA	NA	Dicot
Ngouleminanga	09/sept	2	3	2	NG_2.3.2	Gust	Ani_Bla	Gust	KA	1	Eko'o_koffi	Baissea_mortehanii	Apocynaceae	Liana	NA	NA	NA	NA	NA	NA	NA	NA	NA	Dicot
Ngouleminanga	10/sept	3	5	1	NG_3.5.1	Gust	Ani_Bla	Gust	KA	1	Eko'o_koffi	Baissea_mortehanii	Apocynaceae	Liana	NA	NA	NA	NA	NA	NA	NA	NA	NA	Dicot
Ngouleminanga	10/sept	3	5	2	NG_3.5.2	Gust	Ani_Bla	Gust	KA	2	Eko'o_koffi	Baissea_mortehanii	Apocynaceae	Liana	NA	NA	NA	NA	NA	NA	NA	NA	NA	Dicot
Ngouleminanga	12/sept	4	2	1	NG_4.2.1	Gust	Ani_Bla	Gust	KA	1	Eko'o_koffi	Baissea_mortehanii	Apocynaceae	Liana	0.942478	0.3	NA	NA	NA	NA	NA	NA	NA	Dicot
Ngouleminanga	12/sept	4	2	1	NG_4.2.1	Gust	Ani_Bla	Gust	KA	1	Eko'o_koffi	Baissea_mortehanii	Apocynaceae	Liana	0.628319	0.2	NA	NA	NA	NA	NA	NA	NA	Dicot
Ngouleminanga	12/sept	4	2	3	NG_4.2.3	Gust	Ani_Bla	Gust	KA	1	Eko'o_koffi	Baissea_mortehanii	Apocynaceae	Liana	0.942478	0.3	NA	NA	NA	NA	NA	NA	NA	Dicot
Ngouleminanga	11/sept	5	1	1	NG_5.1.1	Gust	Ani_Bla	Gust	KA	1	Eko'o_koffi	Baissea_mortehanii	Apocynaceae	Liana	NA	NA	NA	NA	NA	NA	NA	NA	NA	Dicot
Ngouleminanga	11/sept	5	3	3	NG_5.3.3	Gust	Ani_Bla	Gust	KA	2	Eko'o_koffi	Baissea_mortehanii	Apocynaceae	Liana	0.314159	0.1	NA	NA	NA	NA	NA	NA	NA	Dicot
Ngouleminanga	11/sept	5	3	3	NG_5.3.3	Gust	Ani_Bla	Gust	KA	1	Eko'o_koffi	Baissea_mortehanii	Apocynaceae	Liana	NA	NA	NA	NA	NA	NA	NA	NA	NA	Dicot
Palestine	25/aug	1	1	2	PA_1.1.2	Gust	Ani_Rod	Gust	KA	1	Eko'o_koffi	Baissea_mortehanii	Apocynaceae	Liana	NA	NA	NA	NA	NA	NA	NA	NA	NA	Dicot
Palestine	25/aug	1	1	3	PA_1.1.3	Gust	Ani_Rod	Gust	KA	2	Eko'o_koffi	Baissea_mortehanii	Apocynaceae	Liana	NA	NA	NA	NA	NA	NA	NA	NA	NA	Dicot
Palestine	25/aug	1	2	3	PA_1.2.3	Gust	Ani_Rod	Gust	KA	1	Eko'o_koffi	Baissea_mortehanii	Apocynaceae	Liana	NA	NA	NA	NA	NA	NA	NA	NA	NA	Dicot
Palestine	25/aug	1	3	2	PA_1.3.2	Gust	Ani_Rod	Gust	KA	2	Eko'o_koffi	Baissea_mortehanii	Apocynaceae	Liana	NA	NA	NA	NA	NA	NA	NA	NA	NA	Dicot
Palestine	28/aug	3	2	2	PA_3.2.2	Gust	Ani_Rod	Gust	KJ	3	Eko'o_koffi	Baissea_mortehanii	Apocynaceae	Liana	NA	NA	NA	NA	NA	NA	NA	NA	NA	Dicot
Palestine	30/aug	4	4	2	PA_4.4.2	Gust	Ani_Rod_Cas	Gust	KA	1	Eko'o_koffi	Baissea_mortehanii	Apocynaceae	Liana	NA	NA	NA	NA	NA	NA	NA	NA	NA	Dicot
Palestine	29/aug	5	1	1	PA_5.1.1	Gust	Ani_Rod	Gust	KA	2	Eko'o_koffi	Baissea_mortehanii	Apocynaceae	Liana	NA	NA	NA	NA	NA	NA	NA	NA	NA	Dicot
Palestine	28/aug	3	4	3	PA_3.4.3	Gust	Ani_Rod	Gust	KJ	1	Onkounkour	Barteria_fistulosa	Passifloraceae	Tree	0.628319	0.2	60	1	1	0	0	0	0	Dicot
La_Belgique	27/jul	3	3	1	LB_3.3.1	Gust	Ani_Mar	Gust	KJ	1	Louab	Brenania_brieyi	Rubiaceae	Tree	1.25664	0.4	40	0	1	0	0	0	0	Dicot
Ngouleminanga	11/sept	5	1	3	NG_5.1.3	Gust	Ani_Bla	Gust	KA	1	Louab	Brenania_brieyi	Rubiaceae	Tree	4.71239	1.5	80	0	1	0	0	0	0	Dicot
Ngouleminanga	11/sept	5	1	3	NG_5.1.3	Gust	Ani_Bla	Gust	KA	1	Ekoh_Eli	Campylospermum_elongatum	Ochnaceae	Shrub	0.628319	0.2	15	NA	NA	NA	NA	NA	NA	Dicot
La_Belgique	27/jul	3	3	1	LB_3.3.1	Gust	Ani_Mar	Gust	KJ	1	Ekoh_eli	Campylospermum_elongatum	Ochnaceae	Shrub	1.5708	0.5	40	NA	NA	NA	NA	NA	NA	Dicot
Palestine	26/aug	2	3	2	PA_2.3.2	Gust	Ani_Rod	Gust	KA	1	Ekoh_Eli	Campylospermum_elongatum	Ochnaceae	Shrub	0.628319	0.2	40	NA	NA	NA	NA	NA	NA	Dicot
Palestine	28/aug	3	2	2	PA_3.2.2	Gust	Ani_Rod	Gust	KJ	1	Ekoh_Eli	Campylospermum_elongatum	Ochnaceae	Shrub	0.942478	0.3	80	NA	NA	NA	NA	NA	NA	Dicot
Ngouleminanga	06/sept	1	3	1	NG_1.3.1	Gust	Ani_Bla	Gust	KJ	1	Ekoh_Eli	Campylospermum_elongatum	Ochnaceae	Shrub	NA	NA	NA	NA	NA	NA	NA	NA	NA	Dicot
Palestine	29/aug	5	1	3	PA_5.1.3	Gust	Ani_Rod	Gust	KA	1	Ekoh_Eli	Campylospermum_elongatum	Ochnaceae	Shrub	NA	NA	NA	NA	NA	NA	NA	NA	NA	Dicot
Palestine	29/aug	5	3	2	PA_5.3.2	Gust	Ani_Rod	Gust	KA	1	Nkou	Celtis_tessmannii	Ulmaceae	Tree	0.628319	0.2	80	1	1	0	0	0	0	Dicot
La_Belgique	24/jul	2	4	3	LB_2.4.3	Gust	Ani_Mar	Gust	KJ	1	Nkou	Celtis_tessmannii	Ulmaceae	Tree	NA	NA	NA	1	1	0	0	0	0	Dicot
La_Belgique	28/jul	4	1	2	LB_4.1.2	Gust	Ani_Mar	Gust	KA	1	Nkou	Celtis_tessmannii	Ulmaceae	Tree	NA	NA	NA	1	1	0	0	0	0	Dicot
La_Belgique	28/jul	4	2	3	LB_4.2.3	Gust	Ani_Mar	Gust	RIP	1	Nkou	Celtis_tessmannii	Ulmaceae	Tree	NA	NA	NA	1	1	0	0	0	0	Dicot
La_Belgique	23/jul	5	4	1	LB_5.4.1	Gust	Ani_Mar	Gust	KA	1	Nkou	Celtis_tessmannii	Ulmaceae	Tree	NA	NA	NA	1	1	0	0	0	0	Dicot
Ngouleminanga	06/sept	1	3	2	NG_1.3.2	Gust	Ani_Bla	Gust	KJ	1	Nkou	Celtis_tessmannii	Ulmaceae	Tree	NA	NA	NA	1	1	0	0	0	0	Dicot
Ngouleminanga	09/sept	2	1	1	NG_2.1.1	Gust	Ani_Bla	Gust	KJ	1	Nkou	Celtis_tessmannii	Ulmaceae	Tree	NA	NA	NA	1	1	0	0	0	0	Dicot
Ngouleminanga	09/sept	2	1	2	NG_2.1.2	Gust	Ani_Bla	Gust	KJ	3	Nkou	Celtis_tessmannii	Ulmaceae	Tree	NA	NA	NA	1	1	0	0	0	0	Dicot
Ngouleminanga	09/sept	2	2	1	NG_2.2.1	Gust	Ani_Bla	Gust	KA	2	Nkou	Celtis_tessmannii	Ulmaceae	Tree	NA	NA	NA	1	1	0	0	0	0	Dicot
Ngouleminanga	09/sept	2	2	3	NG_2.2.3	Gust	Ani_Bla	Gust	KA	1	Nkou	Celtis_tessmannii	Ulmaceae	Tree	NA	NA	NA	1	1	0	0	0	0	Dicot
Ngouleminanga	09/sept	2	3	1	NG_2.3.1	Gust	Ani_Bla	Gust	KA	1	Nkou	Celtis_tessmannii	Ulmaceae	Tree	NA	NA	NA	1	1	0	0	0	0	Dicot
Ngouleminanga	09/sept	2	4	2	NG_2.4.2	Gust	Ani_Bla	Gust	KA	1	Nkou	Celtis_tessmannii	Ulmaceae	Tree	NA	NA	NA	1	1	0	0	0	0	Dicot
Ngouleminanga	10/sept	3	2	2	NG_3.2.2	Gust	Ani_Bla	Gust	KJ	1	Nkou	Celtis_tessmannii	Ulmaceae	Tree	NA	NA	NA	1	1	0	0	0	0	Dicot
Ngouleminanga	10/sept	3	3	1	NG_3.3.1	Gust	Ani_Bla	Gust	KA	4	Nkou	Celtis_tessmannii	Ulmaceae	Tree	NA	NA	NA	1	1	0	0	0	0	Dicot
Ngouleminanga	10/sept	3	5	3	NG_3.5.3	Gust	Ani_Bla	Gust	KA	4	Nkou	Celtis_tessmannii	Ulmaceae	Tree	NA	NA	NA	1	1	0	0	0	0	Dicot
Ngouleminanga	11/sept	4	1	3	NG_4.1.3	Gust	Ani_Bla	Gust	KA	1	Nkou	Celtis_tessmannii	Ulmaceae	Tree	NA	NA	NA	1	1	0	0	0	0	Dicot
Ngouleminanga	11/sept	5	2	1	NG_5.2.1	Gust	Ani_Bla	Gust	KA	2	Nkou	Celtis_tessmannii	Ulmaceae	Tree	NA	NA	NA	1	1	0	0	0	0	Dicot
Palestine	25/aug	1	1	3	PA_1.1.3	Gust	Ani_Rod	Gust	KA	1	Nkou	Celtis_tessmannii	Ulmaceae	Tree	NA	NA	NA	1	1	0	0	0	0	Dicot
Palestine	25/aug	1	3	1	PA_1.3.1	Gust	Ani_Rod	Gust	KA	1	Nkou	Celtis_tessmannii	Ulmaceae	Tree	NA	NA	NA	1	1	0	0	0	0	Dicot
Palestine	29/aug	5	2	1	PA_5.2.1	Gust	Ani_Rod	Gust	KA	1	Nkou	Celtis_tessmannii	Ulmaceae	Tree	NA	NA	NA	1	1	0	0	0	0	Dicot
La_Belgique	25/jul	1	1	1	LB_1.1.1	Gust	Ani_Mar	Gust	KA	11	Eken	Centella_asiatica	Apiaceae	Dicot_Herb	NA	NA	NA	NA	NA	NA	NA	NA	NA	Dicot
La_Belgique	25/jul	1	1	2	LB_1.1.2	Gust	Ani_Mar	Gust	KA	18	Eken	Centella_asiatica	Apiaceae	Dicot_Herb	NA	NA	NA	NA	NA	NA	NA	NA	NA	Dicot
La_Belgique	25/jul	1	1	3	LB_1.1.3	Gust	Ani_Mar	Gust	KA	10	Eken	Centella_asiatica	Apiaceae	Dicot_Herb	NA	NA	NA	NA	NA	NA	NA	NA	NA	Dicot
La_Belgique	25/jul	1	2	2	LB_1.2.2	Gust	Ani_Mar	Gust	KJ	13	Eken	Centella_asiatica	Apiaceae	Dicot_Herb	NA	NA	NA	NA	NA	NA	NA	NA	NA	Dicot
La_Belgique	22/jul	1	5	2	LB_1.5.2	Gust	Ani_Mar	Gust	KA	4	Eken	Centella_asiatica	Apiaceae	Dicot_Herb	NA	NA	NA	NA	NA	NA	NA	NA	NA	Dicot
La_Belgique	22/jul	1	6	3	LB_1.6.3	Gust	Ani_Mar	Gust	KA	39	Eken	Centella_asiatica	Apiaceae	Dicot_Herb	NA	NA	NA	NA	NA	NA	NA	NA	NA	Dicot
La_Belgique	25/jul	2	1	2	LB_2.1.2	Gust	Ani_Mar	Gust	KA	40	Eken	Centella_asiatica	Apiaceae	Dicot_Herb	NA	NA	NA	NA	NA	NA	NA	NA	NA	Dicot
La_Belgique	25/jul	2	2	1	LB_2.2.1	Gust	Ani_Mar	Gust	KA	8	Eken	Centella_asiatica	Apiaceae	Dicot_Herb	NA	NA	NA	NA	NA	NA	NA	NA	NA	Dicot
La_Belgique	25/jul	2	3	2	LB_2.3.2	Gust	Ani_Mar	Gust	KA	6	Eken	Centella_asiatica	Apiaceae	Dicot_Herb	NA	NA	NA	NA	NA	NA	NA	NA	NA	Dicot
La_Belgique	24/jul	2	4	3	LB_2.4.3	Gust	Ani_Mar	Gust	KJ	4	Eken	Centella_asiatica	Apiaceae	Dicot_Herb	NA	NA	NA	NA	NA	NA	NA	NA	NA	Dicot
La_Belgique	24/jul	2	6	1	LB_2.6.1	Gust	Ani_Mar	Gust	KJ	8	Eken	Centella_asiatica	Apiaceae	Dicot_Herb	NA	NA	NA	NA	NA	NA	NA	NA	NA	Dicot
La_Belgique	24/jul	2	6	2	LB_2.6.2	Gust	Ani_Mar	Gust	KJ	3	Eken	Centella_asiatica	Apiaceae	Dicot_Herb	NA	NA	NA	NA	NA	NA	NA	NA	NA	Dicot
La_Belgique	27/jul	3	1	1	LB_3.1.1	Gust	Ani_Mar	Gust	KJ	2	Eken	Centella_asiatica	Apiaceae	Dicot_Herb	NA	NA	NA	NA	NA	NA	NA	NA	NA	Dicot
La_Belgique	27/jul	3	2	1	LB_3.2.1	Gust	Ani_Mar	Gust	KA	4	Eken	Centella_asiatica	Apiaceae	Dicot_Herb	NA	NA	NA	NA	NA	NA	NA	NA	NA	Dicot
La_Belgique	27/jul	3	2	3	LB_3.2.3	Gust	Ani_Mar	Gust	KA	17	Eken	Centella_asiatica	Apiaceae	Dicot_Herb	NA	NA	NA	NA	NA	NA	NA	NA	NA	Dicot
La_Belgique	27/jul	3	3	2	LB_3.3.2	Gust	Ani_Mar	Gust	KJ	7	Eken	Centella_asiatica	Apiaceae	Dicot_Herb	NA	NA	NA	NA	NA	NA	NA	NA	NA	Dicot
La_Belgique	20/jul	3	5	2	LB_3.5.2	Gust	Ani_Mar	Gust	KJ	6	Eken	Centella_asiatica	Apiaceae	Dicot_Herb	NA	NA	NA	NA	NA	NA	NA	NA	NA	Dicot
La_Belgique	28/jul	4	1	1	LB_4.1.1	Gust	Ani_Mar	Gust	KA	23	Eken	Centella_asiatica	Apiaceae	Dicot_Herb	NA	NA	NA	NA	NA	NA	NA	NA	NA	Dicot
La_Belgique	28/jul	4	3	2	LB_4.3.2	Gust	Ani_Mar	Gust	KJ	17	Eken	Centella_asiatica	Apiaceae	Dicot_Herb	NA	NA	NA	NA	NA	NA	NA	NA	NA	Dicot
La_Belgique	28/jul	4	3	3	LB_4.3.3	Gust	Ani_Mar	Gust	KJ	3	Eken	Centella_asiatica	Apiaceae	Dicot_Herb	NA	NA	NA	NA	NA	NA	NA	NA	NA	Dicot
La_Belgique	21/jul	4	5	1	LB_4.5.1	Gust	Ani_Mar	Gust	KJ	6	Eken	Centella_asiatica	Apiaceae	Dicot_Herb	NA	NA	NA	NA	NA	NA	NA	NA	NA	Dicot
La_Belgique	21/jul	4	5	2	LB_4.5.2	Gust	Ani_Mar	Gust	KJ	13	Eken	Centella_asiatica	Apiaceae	Dicot_Herb	NA	NA	NA	NA	NA	NA	NA	NA	NA	Dicot
La_Belgique	21/jul	4	5	3	LB_4.5.3	Gust	Ani_Mar	Gust	KJ	2	Eken	Centella_asiatica	Apiaceae	Dicot_Herb	NA	NA	NA	NA	NA	NA	NA	NA	NA	Dicot
La_Belgique	21/jul	4	6	1	LB_4.6.1	Gust	Ani_Mar	Gust	KJ	2	Eken	Centella_asiatica	Apiaceae	Dicot_Herb	NA	NA	NA	NA	NA	NA	NA	NA	NA	Dicot
La_Belgique	26/jul	5	1	1	LB_5.1.1	Gust	Ani_Mar	Gust	KA	8	Eken	Centella_asiatica	Apiaceae	Dicot_Herb	NA	NA	NA	NA	NA	NA	NA	NA	NA	Dicot
La_Belgique	26/jul	5	1	2	LB_5.1.2	Gust	Ani_Mar	Gust	KA	14	Eken	Centella_asiatica	Apiaceae	Dicot_Herb	NA	NA	NA	NA	NA	NA	NA	NA	NA	Dicot
La_Belgique	26/jul	5	1	3	LB_5.1.3	Gust	Ani_Mar	Gust	KA	4	Eken	Centella_asiatica	Apiaceae	Dicot_Herb	NA	NA	NA	NA	NA	NA	NA	NA	NA	Dicot
La_Belgique	26/jul	5	2	1	LB_5.2.1	Gust	Ani_Mar	Gust	KJ	14	Eken	Centella_asiatica	Apiaceae	Dicot_Herb	NA	NA	NA	NA	NA	NA	NA	NA	NA	Dicot
La_Belgique	23/jul	5	4	2	LB_5.4.2	Gust	Ani_Mar	Gust	KA	9	Eken	Centella_asiatica	Apiaceae	Dicot_Herb	NA	NA	NA	NA	NA	NA	NA	NA	NA	Dicot
La_Belgique	23/jul	5	4	3	LB_5.4.3	Gust	Ani_Mar	Gust	KA	2	Eken	Centella_asiatica	Apiaceae	Dicot_Herb	NA	NA	NA	NA	NA	NA	NA	NA	NA	Dicot
La_Belgique	23/jul	5	5	3	LB_5.5.3	Gust	Ani_Mar	Gust	KA	6	Eken	Centella_asiatica	Apiaceae	Dicot_Herb	NA	NA	NA	NA	NA	NA	NA	NA	NA	Dicot
Ngouleminanga	06/sept	1	1	3	NG_1.1.3	Gust	Ani_Bla	Gust	EB	3	Eken	Centella_asiatica	Apiaceae	Dicot_Herb	NA	NA	NA	NA	NA	NA	NA	NA	NA	Dicot
Ngouleminanga	06/sept	1	2	1	NG_1.2.1	Gust	Ani_Bla	Gust	TA	10	Eken	Centella_asiatica	Apiaceae	Dicot_Herb	NA	NA	NA	NA	NA	NA	NA	NA	NA	Dicot
Ngouleminanga	06/sept	1	2	3	NG_1.2.3	Gust	Ani_Bla	Gust	KJ	29	Eken	Centella_asiatica	Apiaceae	Dicot_Herb	NA	NA	NA	NA	NA	NA	NA	NA	NA	Dicot
Ngouleminanga	06/sept	1	3	2	NG_1.3.2	Gust	Ani_Bla	Gust	KJ	4	Eken	Centella_asiatica	Apiaceae	Dicot_Herb	NA	NA	NA	NA	NA	NA	NA	NA	NA	Dicot
Ngouleminanga	06/sept	1	3	3	NG_1.3.3	Gust	Ani_Bla	Gust	KJ	8	Eken	Centella_asiatica	Apiaceae	Dicot_Herb	NA	NA	NA	NA	NA	NA	NA	NA	NA	Dicot
Ngouleminanga	06/sept	1	4	1	NG_1.4.1	Gust	Ani_Bla	Gust	KA	10	Eken	Centella_asiatica	Apiaceae	Dicot_Herb	NA	NA	NA	NA	NA	NA	NA	NA	NA	Dicot
Ngouleminanga	06/sept	1	6	1	NG_1.6.1	Gust	Ani_Bla	Gust	KJ	7	Eken	Centella_asiatica	Apiaceae	Dicot_Herb	NA	NA	NA	NA	NA	NA	NA	NA	NA	Dicot
Ngouleminanga	06/sept	1	6	3	NG_1.6.3	Gust	Ani_Bla	Gust	KJ	12	Eken	Centella_asiatica	Apiaceae	Dicot_Herb	NA	NA	NA	NA	NA	NA	NA	NA	NA	Dicot
Ngouleminanga	09/sept	2	1	2	NG_2.1.2	Gust	Ani_Bla	Gust	KJ	5	Eken	Centella_asiatica	Apiaceae	Dicot_Herb	NA	NA	NA	NA	NA	NA	NA	NA	NA	Dicot
Ngouleminanga	09/sept	2	1	3	NG_2.1.3	Gust	Ani_Bla	Gust	KJ	4	Eken	Centella_asiatica	Apiaceae	Dicot_Herb	NA	NA	NA	NA	NA	NA	NA	NA	NA	Dicot
Ngouleminanga	09/sept	2	3	1	NG_2.3.1	Gust	Ani_Bla	Gust	KA	23	Eken	Centella_asiatica	Apiaceae	Dicot_Herb	NA	NA	NA	NA	NA	NA	NA	NA	NA	Dicot
Ngouleminanga	09/sept	2	3	2	NG_2.3.2	Gust	Ani_Bla	Gust	KA	9	Eken	Centella_asiatica	Apiaceae	Dicot_Herb	NA	NA	NA	NA	NA	NA	NA	NA	NA	Dicot
Ngouleminanga	10/sept	3	1	3	NG_3.1.3	Gust	Ani_Bla	Gust	KA	9	Eken	Centella_asiatica	Apiaceae	Dicot_Herb	NA	NA	NA	NA	NA	NA	NA	NA	NA	Dicot
Ngouleminanga	10/sept	3	2	2	NG_3.2.2	Gust	Ani_Bla	Gust	KJ	11	Eken	Centella_asiatica	Apiaceae	Dicot_Herb	NA	NA	NA	NA	NA	NA	NA	NA	NA	Dicot
Ngouleminanga	10/sept	3	3	1	NG_3.3.1	Gust	Ani_Bla	Gust	KA	4	Eken	Centella_asiatica	Apiaceae	Dicot_Herb	NA	NA	NA	NA	NA	NA	NA	NA	NA	Dicot
Ngouleminanga	11/sept	4	1	2	NG_4.1.2	Gust	Ani_Bla	Gust	KA	9	Eken	Centella_asiatica	Apiaceae	Dicot_Herb	NA	NA	NA	NA	NA	NA	NA	NA	NA	Dicot
Ngouleminanga	12/sept	4	2	2	NG_4.2.2	Gust	Ani_Bla	Gust	KA	5	Eken	Centella_asiatica	Apiaceae	Dicot_Herb	NA	NA	NA	NA	NA	NA	NA	NA	NA	Dicot
Ngouleminanga	12/sept	4	2	3	NG_4.2.3	Gust	Ani_Bla	Gust	KA	13	Eken	Centella_asiatica	Apiaceae	Dicot_Herb	NA	NA	NA	NA	NA	NA	NA	NA	NA	Dicot
Ngouleminanga	11/sept	5	1	2	NG_5.1.2	Gust	Ani_Bla	Gust	KA	28	Eken	Centella_asiatica	Apiaceae	Dicot_Herb	NA	NA	NA	NA	NA	NA	NA	NA	NA	Dicot
Ngouleminanga	11/sept	5	2	2	NG_5.2.2	Gust	Ani_Bla	Gust	KA	4	Eken	Centella_asiatica	Apiaceae	Dicot_Herb	NA	NA	NA	NA	NA	NA	NA	NA	NA	Dicot
Ngouleminanga	11/sept	5	3	3	NG_5.3.3	Gust	Ani_Bla	Gust	KA	9	Eken	Centella_asiatica	Apiaceae	Dicot_Herb	NA	NA	NA	NA	NA	NA	NA	NA	NA	Dicot
Palestine	25/aug	1	1	1	PA_1.1.1	Gust	Ani_Rod	Gust	KA	13	Eken	Centella_asiatica	Apiaceae	Dicot_Herb	NA	NA	NA	NA	NA	NA	NA	NA	NA	Dicot
Palestine	25/aug	1	1	2	PA_1.1.2	Gust	Ani_Rod	Gust	KA	8	Eken	Centella_asiatica	Apiaceae	Dicot_Herb	NA	NA	NA	NA	NA	NA	NA	NA	NA	Dicot
Palestine	25/aug	1	2	1	PA_1.2.1	Gust	Ani_Rod	Gust	KA	5	Eken	Centella_asiatica	Apiaceae	Dicot_Herb	NA	NA	NA	NA	NA	NA	NA	NA	NA	Dicot
Palestine	25/aug	1	2	2	PA_1.2.2	Gust	Ani_Rod	Gust	KA	7	Eken	Centella_asiatica	Apiaceae	Dicot_Herb	NA	NA	NA	NA	NA	NA	NA	NA	NA	Dicot
Palestine	25/aug	1	2	3	PA_1.2.3	Gust	Ani_Rod	Gust	KA	13	Eken	Centella_asiatica	Apiaceae	Dicot_Herb	NA	NA	NA	NA	NA	NA	NA	NA	NA	Dicot
Palestine	25/aug	1	3	2	PA_1.3.2	Gust	Ani_Rod	Gust	KA	4	Eken	Centella_asiatica	Apiaceae	Dicot_Herb	NA	NA	NA	NA	NA	NA	NA	NA	NA	Dicot
Palestine	25/aug	1	4	2	PA_1.4.2	Gust	Ani_Rod	Gust	KA	15	Eken	Centella_asiatica	Apiaceae	Dicot_Herb	NA	NA	NA	NA	NA	NA	NA	NA	NA	Dicot
Palestine	26/aug	2	1	1	PA_2.1.1	Gust	Ani_Rod	Gust	KJ	3	Eken	Centella_asiatica	Apiaceae	Dicot_Herb	NA	NA	NA	NA	NA	NA	NA	NA	NA	Dicot
Palestine	26/aug	2	2	1	PA_2.2.1	Gust	Ani_Rod	Gust	RIP	3	Eken	Centella_asiatica	Apiaceae	Dicot_Herb	NA	NA	NA	NA	NA	NA	NA	NA	NA	Dicot
Palestine	26/aug	2	2	3	PA_2.2.3	Gust	Ani_Rod	Gust	RIP	25	Eken	Centella_asiatica	Apiaceae	Dicot_Herb	NA	NA	NA	NA	NA	NA	NA	NA	NA	Dicot
Palestine	26/aug	2	3	2	PA_2.3.2	Gust	Ani_Rod	Gust	KA	6	Eken	Centella_asiatica	Apiaceae	Dicot_Herb	NA	NA	NA	NA	NA	NA	NA	NA	NA	Dicot
Palestine	26/aug	2	4	1	PA_2.4.1	Gust	Ani_Rod	Gust	KJ	4	Eken	Centella_asiatica	Apiaceae	Dicot_Herb	NA	NA	NA	NA	NA	NA	NA	NA	NA	Dicot
Palestine	26/aug	2	4	2	PA_2.4.2	Gust	Ani_Rod	Gust	KJ	10	Eken	Centella_asiatica	Apiaceae	Dicot_Herb	NA	NA	NA	NA	NA	NA	NA	NA	NA	Dicot
Palestine	28/aug	3	3	2	PA_3.3.2	Gust	Ani_Rod	Gust	KJ	6	Eken	Centella_asiatica	Apiaceae	Dicot_Herb	NA	NA	NA	NA	NA	NA	NA	NA	NA	Dicot
Palestine	28/aug	3	3	3	PA_3.3.3	Gust	Ani_Rod	Gust	KJ	22	Eken	Centella_asiatica	Apiaceae	Dicot_Herb	NA	NA	NA	NA	NA	NA	NA	NA	NA	Dicot
Palestine	30/aug	4	1	2	PA_4.1.2	Gust	Ani_Rod_Cas	Gust	KJ	4	Eken	Centella_asiatica	Apiaceae	Dicot_Herb	NA	NA	NA	NA	NA	NA	NA	NA	NA	Dicot
Palestine	30/aug	4	3	1	PA_4.3.1	Gust	Ani_Rod_Cas	Gust	KA	3	Eken	Centella_asiatica	Apiaceae	Dicot_Herb	NA	NA	NA	NA	NA	NA	NA	NA	NA	Dicot
Palestine	30/aug	4	3	2	PA_4.3.2	Gust	Ani_Rod_Cas	Gust	KA	21	Eken	Centella_asiatica	Apiaceae	Dicot_Herb	NA	NA	NA	NA	NA	NA	NA	NA	NA	Dicot
Palestine	30/aug	4	3	3	PA_4.3.3	Gust	Ani_Rod_Cas	Gust	KA	43	Eken	Centella_asiatica	Apiaceae	Dicot_Herb	NA	NA	NA	NA	NA	NA	NA	NA	NA	Dicot
Palestine	30/aug	4	4	2	PA_4.4.2	Gust	Ani_Rod_Cas	Gust	KA	14	Eken	Centella_asiatica	Apiaceae	Dicot_Herb	NA	NA	NA	NA	NA	NA	NA	NA	NA	Dicot
Palestine	29/aug	5	1	1	PA_5.1.1	Gust	Ani_Rod	Gust	KA	9	Eken	Centella_asiatica	Apiaceae	Dicot_Herb	NA	NA	NA	NA	NA	NA	NA	NA	NA	Dicot
Palestine	29/aug	5	1	2	PA_5.1.2	Gust	Ani_Rod	Gust	KA	11	Eken	Centella_asiatica	Apiaceae	Dicot_Herb	NA	NA	NA	NA	NA	NA	NA	NA	NA	Dicot
Palestine	29/aug	5	1	3	PA_5.1.3	Gust	Ani_Rod	Gust	KA	5	Eken	Centella_asiatica	Apiaceae	Dicot_Herb	NA	NA	NA	NA	NA	NA	NA	NA	NA	Dicot
Palestine	29/aug	5	2	2	PA_5.2.2	Gust	Ani_Rod	Gust	KA	18	Eken	Centella_asiatica	Apiaceae	Dicot_Herb	NA	NA	NA	NA	NA	NA	NA	NA	NA	Dicot
Palestine	29/aug	5	2	3	PA_5.2.3	Gust	Ani_Rod	Gust	KA	5	Eken	Centella_asiatica	Apiaceae	Dicot_Herb	NA	NA	NA	NA	NA	NA	NA	NA	NA	Dicot
Palestine	29/aug	5	3	1	PA_5.3.1	Gust	Ani_Rod	Gust	KA	9	Eken	Centella_asiatica	Apiaceae	Dicot_Herb	NA	NA	NA	NA	NA	NA	NA	NA	NA	Dicot
Palestine	29/aug	5	4	3	PA_5.4.3	Gust	Ani_Rod	Gust	KA	3	Eken	Centella_asiatica	Apiaceae	Dicot_Herb	NA	NA	NA	NA	NA	NA	NA	NA	NA	Dicot
Ngouleminanga	06/sept	1	5	1	NG_1.5.1	Gust	Ani_Bla	Gust	KJ	1	Boubo_(kohobitel)	Centroplacus_glaucinus	Centroplacaceae	Tree	0.314159	0.1	15	NA	NA	NA	NA	NA	NA	Dicot
Ngouleminanga	09/sept	2	4	2	NG_2.4.2	Gust	Ani_Bla	Gust	KA	1	Boubo_(kohobitel)	Centroplacus_glaucinus	Centroplacaceae	Tree	0.628319	0.2	30	NA	NA	NA	NA	NA	NA	Dicot
Ngouleminanga	06/sept	1	3	1	NG_1.3.1	Gust	Ani_Bla	Gust	KJ	1	Boubo_(kohobitel)	Centroplacus_glaucinus	Centroplacaceae	Tree	0.628319	0.2	50	NA	NA	NA	NA	NA	NA	Dicot
La_Belgique	28/jul	4	3	3	LB_4.3.3	Gust	Ani_Mar	Gust	KJ	1	Boubo_(Kohobitel)	Centroplacus_glaucinus	Centroplacaceae	Tree	1.25664	0.4	80	NA	NA	NA	NA	NA	NA	Dicot
Ngouleminanga	09/sept	2	2	1	NG_2.2.1	Gust	Ani_Bla	Gust	KA	1	Boubo_(kohobitel)	Centroplacus_glaucinus	Centroplacaceae	Tree	0.942478	0.3	80	NA	NA	NA	NA	NA	NA	Dicot
Ngouleminanga	09/sept	2	1	2	NG_2.1.2	Gust	Ani_Bla	Gust	KJ	9	Boubo_(kohobitel)	Centroplacus_glaucinus	Centroplacaceae	Tree	NA	NA	NA	NA	NA	NA	NA	NA	NA	Dicot
Ngouleminanga	06/sept	1	1	1	NG_1.1.1	Gust	Ani_Bla	Gust	EB	4	Zappi	#N/A	#N/A	#N/A	NA	NA	NA	0	1	1	0	0	0	#N/A
Ngouleminanga	06/sept	1	1	3	NG_1.1.3	Gust	Ani_Bla	Gust	EB	1	Zappi	#N/A	#N/A	#N/A	NA	NA	NA	0	1	1	0	0	0	#N/A
Ngouleminanga	06/sept	1	1	3	NG_1.1.3	Gust	Ani_Bla	Gust	EB	1	Zappi	#N/A	#N/A	#N/A	NA	NA	NA	0	1	1	0	0	0	#N/A
Ngouleminanga	10/sept	3	2	1	NG_3.2.1	Gust	Ani_Bla	Gust	KJ	19	Zappi	#N/A	#N/A	#N/A	NA	NA	NA	0	1	1	0	0	0	#N/A
Ngouleminanga	08/sept	3	1	1	NG_3.1.1	Gust	Ani_Bla	Gust	KA	1	Obom	Chrysophyllum_lacourtianum	Sapotaceae	Tree	0.628319	0.2	10	0	1	0	0	0	0	Dicot
La_Belgique	27/jul	3	1	1	LB_3.1.1	Gust	Ani_Mar	Gust	KJ	2	Obom	Chrysophyllum_lacourtianum	Sapotaceae	Tree	NA	NA	NA	0	1	0	0	0	0	Dicot
Ngouleminanga	11/sept	5	2	2	NG_5.2.2	Gust	Ani_Bla	Gust	KA	1	Obom	Chrysophyllum_lacourtianum	Sapotaceae	Tree	NA	NA	NA	0	1	0	0	0	0	Dicot
La_Belgique	26/jul	5	2	3	LB_5.2.3	Gust	Ani_Mar	Gust	KJ	1	Kampa'a_GF	Chytranthus_atroviolaceus	Sapindaceae	Tree	0.628319	0.2	50	NA	NA	NA	NA	NA	NA	Dicot
La_Belgique	27/jul	3	3	3	LB_3.3.3	Gust	Ani_Mar	Gust	KJ	1	Kampa'a_GF	Chytranthus_atroviolaceus	Sapindaceae	Tree	NA	NA	NA	NA	NA	NA	NA	NA	NA	Dicot
Ngouleminanga	09/sept	2	2	3	NG_2.2.3	Gust	Ani_Bla	Gust	KA	1	Engkingkor	Chytranthus_mortehanii	Sapindaceae	Tree	0.628319	0.2	10	NA	NA	NA	NA	NA	NA	Dicot
Ngouleminanga	10/sept	3	3	3	NG_3.3.3	Gust	Ani_Bla	Gust	KA	1	Engkingkor	Chytranthus_mortehanii	Sapindaceae	Tree	0.628319	0.2	25	NA	NA	NA	NA	NA	NA	Dicot
Ngouleminanga	09/sept	2	1	3	NG_2.1.3	Gust	Ani_Bla	Gust	KJ	1	Engkingkor	Chytranthus_mortehanii	Sapindaceae	Tree	1.25664	0.4	40	NA	NA	NA	NA	NA	NA	Dicot
La_Belgique	20/jul	3	5	3	LB_3.5.3	Gust	Ani_Mar	Gust	KJ	1	Engkingkor	Chytranthus_mortehanii	Sapindaceae	Tree	NA	NA	NA	NA	NA	NA	NA	NA	NA	Dicot
La_Belgique	25/jul	1	3	2	LB_1.3.2	Gust	Ani_Mar	Gust	KA	1	Dab	Cissus_dinklagei	Vitaceae	Liana	NA	NA	NA	1	1	0	0	0	0	Dicot
La_Belgique	24/jul	2	6	2	LB_2.6.2	Gust	Ani_Mar	Gust	KJ	1	Dab	Cissus_dinklagei	Vitaceae	Liana	NA	NA	NA	1	1	0	0	0	0	Dicot
La_Belgique	27/jul	3	2	1	LB_3.2.1	Gust	Ani_Mar	Gust	KA	2	Dab	Cissus_dinklagei	Vitaceae	Liana	NA	NA	NA	1	1	0	0	0	0	Dicot
La_Belgique	20/jul	3	5	2	LB_3.5.2	Gust	Ani_Mar	Gust	KJ	1	Dab	Cissus_dinklagei	Vitaceae	Liana	NA	NA	NA	1	1	0	0	0	0	Dicot
Ngouleminanga	06/sept	1	1	2	NG_1.1.2	Gust	Ani_Bla	Gust	EB	1	Dab	Cissus_dinklagei	Vitaceae	Liana	NA	NA	NA	1	1	0	0	0	0	Dicot
Ngouleminanga	06/sept	1	2	2	NG_1.2.2	Gust	Ani_Bla	Gust	KJ	1	Dab	Cissus_dinklagei	Vitaceae	Liana	NA	NA	NA	1	1	0	0	0	0	Dicot
Ngouleminanga	06/sept	1	4	1	NG_1.4.1	Gust	Ani_Bla	Gust	KA	1	Dab	Cissus_dinklagei	Vitaceae	Liana	NA	NA	NA	1	1	0	0	0	0	Dicot
Ngouleminanga	10/sept	3	2	2	NG_3.2.2	Gust	Ani_Bla	Gust	KJ	1	Dab	Cissus_dinklagei	Vitaceae	Liana	NA	NA	NA	1	1	0	0	0	0	Dicot
Ngouleminanga	10/sept	3	5	3	NG_3.5.3	Gust	Ani_Bla	Gust	KA	1	Dab	Cissus_dinklagei	Vitaceae	Liana	4.71239	1.5	NA	1	1	0	0	0	0	Dicot
Palestine	30/aug	4	3	2	PA_4.3.2	Gust	Ani_Rod_Cas	Gust	KA	2	Dab	Cissus_dinklagei	Vitaceae	Liana	NA	NA	NA	1	1	0	0	0	0	Dicot
La_Belgique	26/jul	5	1	2	LB_5.1.2	Gust	Ani_Mar	Gust	KA	2	Mbol_touno	Cleistopholis_patens	Annonaceae	Tree	NA	NA	NA	1	1	0	0	0	0	Dicot
Ngouleminanga	06/sept	1	2	1	NG_1.2.1	Gust	Ani_Bla	Gust	TA	1	Mbol_touno	Cleistopholis_patens	Annonaceae	Tree	NA	NA	NA	1	1	0	0	0	0	Dicot
La_Belgique	20/jul	3	5	2	LB_3.5.2	Gust	Ani_Mar	Gust	KJ	1	NDAMA_MPI	Clerodendron_capitatum	Lamiaceae	Shrub	NA	NA	NA	1	0	0	0	0	0	Dicot
La_Belgique	24/jul	2	5	1	LB_2.5.1	Gust	Ani_Mar	Gust	RAP	1	Ampintolo	Clerodendron_carnulosum	Lamiaceae	Liana	0.942478	0.3	20	NA	NA	NA	NA	NA	NA	Dicot
La_Belgique	22/jul	1	4	3	LB_1.4.3	Gust	Ani_Mar	Gust	KA	1	Ampintolo	Clerodendron_carnulosum	Lamiaceae	Liana	NA	NA	NA	NA	NA	NA	NA	NA	NA	Dicot
La_Belgique	24/jul	2	5	1	LB_2.5.1	Gust	Ani_Mar	Gust	RAP	1	Ampintolo	Clerodendron_carnulosum	Lamiaceae	Liana	NA	NA	NA	NA	NA	NA	NA	NA	NA	Dicot
La_Belgique	24/jul	2	5	3	LB_2.5.3	Gust	Ani_Mar	Gust	RAP	1	Ampintolo	Clerodendron_carnulosum	Lamiaceae	Liana	NA	NA	NA	NA	NA	NA	NA	NA	NA	Dicot
La_Belgique	20/jul	3	6	1	LB_3.6.1	Gust	Ani_Mar	Gust	RAP	1	Ampintolo	Clerodendron_carnulosum	Lamiaceae	Liana	NA	NA	NA	NA	NA	NA	NA	NA	NA	Dicot
La_Belgique	21/jul	4	6	2	LB_4.6.2	Gust	Ani_Mar	Gust	KJ	1	Ampintolo	Clerodendron_carnulosum	Lamiaceae	Liana	NA	NA	NA	NA	NA	NA	NA	NA	NA	Dicot
La_Belgique	26/jul	5	1	3	LB_5.1.3	Gust	Ani_Mar	Gust	KA	1	Ampintolo	Clerodendron_carnulosum	Lamiaceae	Liana	NA	NA	NA	NA	NA	NA	NA	NA	NA	Dicot
Ngouleminanga	06/sept	1	1	1	NG_1.1.1	Gust	Ani_Bla	Gust	EB	1	Ampintolo	Clerodendron_carnulosum	Lamiaceae	Liana	0.628319	0.2	NA	NA	NA	NA	NA	NA	NA	Dicot
Ngouleminanga	10/sept	3	2	2	NG_3.2.2	Gust	Ani_Bla	Gust	KJ	2	Ampintolo	Clerodendron_carnulosum	Lamiaceae	Liana	NA	NA	NA	NA	NA	NA	NA	NA	NA	Dicot
Ngouleminanga	06/sept	1	1	1	NG_1.1.1	Gust	Ani_Bla	Gust	EB	1	Ekana_evoh	Cogniauxia_podoleana	Cucurbitaceae	Liana	NA	NA	NA	0	1	0	0	0	0	Dicot
Ngouleminanga	10/sept	3	2	2	NG_3.2.2	Gust	Ani_Bla	Gust	KJ	1	Ekana_evoh	Cogniauxia_podoleana	Cucurbitaceae	Liana	NA	NA	NA	0	1	0	0	0	0	Dicot
Palestine	30/aug	4	3	1	PA_4.3.1	Gust	Ani_Rod_Cas	Gust	KA	1	Ndip	Cola_balayii	Sterculiaceae	Tree	0.628319	0.2	50	NA	NA	NA	NA	NA	NA	Dicot
Palestine	29/aug	5	4	1	PA_5.4.1	Gust	Ani_Rod	Gust	KA	1	Ndip	Cola_balayii	Sterculiaceae	Tree	0.628319	0.2	80	NA	NA	NA	NA	NA	NA	Dicot
Palestine	29/aug	5	4	1	PA_5.4.1	Gust	Ani_Rod	Gust	KA	1	Ndip	Cola_balayii	Sterculiaceae	Tree	0.942478	0.3	90	NA	NA	NA	NA	NA	NA	Dicot
La_Belgique	28/jul	4	2	2	LB_4.2.2	Gust	Ani_Mar	Gust	RIP	2	Ndip	Cola_balayii	Sterculiaceae	Tree	NA	NA	NA	NA	NA	NA	NA	NA	NA	Dicot
La_Belgique	28/jul	4	2	3	LB_4.2.3	Gust	Ani_Mar	Gust	RIP	1	Ndip	Cola_balayii	Sterculiaceae	Tree	NA	NA	NA	NA	NA	NA	NA	NA	NA	Dicot
Palestine	25/aug	1	3	1	PA_1.3.1	Gust	Ani_Rod	Gust	KA	2	Ndip	Cola_balayii	Sterculiaceae	Tree	NA	NA	NA	NA	NA	NA	NA	NA	NA	Dicot
Palestine	26/aug	2	2	1	PA_2.2.1	Gust	Ani_Rod	Gust	RIP	1	Ndip	Cola_balayii	Sterculiaceae	Tree	NA	NA	NA	NA	NA	NA	NA	NA	NA	Dicot
Ngouleminanga	11/sept	5	1	3	NG_5.1.3	Gust	Ani_Bla	Gust	KA	1	Bala_bala	Combretum_sp	Combretaceae	Tree	4.39823	1.4	70	NA	NA	NA	NA	NA	NA	Dicot
Ngouleminanga	10/sept	3	2	3	NG_3.2.3	Gust	Ani_Bla	Gust	KJ	1	Bala_bala	Combretum_sp	Combretaceae	Tree	0.628319	0.2	80	NA	NA	NA	NA	NA	NA	Dicot
Ngouleminanga	10/sept	3	2	3	NG_3.2.3	Gust	Ani_Bla	Gust	KJ	1	Zir_nkol	Combretum_sp1	Combretaceae	Liana	1.5708	0.5	NA	NA	NA	NA	NA	NA	NA	Dicot
La_Belgique	25/jul	1	3	2	LB_1.3.2	Gust	Ani_Mar	Gust	KA	3	Amiomlo	Combretum_sp2	Combretaceae	Liana	NA	NA	NA	NA	NA	NA	NA	NA	NA	Dicot
La_Belgique	24/jul	2	5	3	LB_2.5.3	Gust	Ani_Mar	Gust	RAP	4	Amiomlo	Combretum_sp2	Combretaceae	Liana	NA	NA	NA	NA	NA	NA	NA	NA	NA	Dicot
La_Belgique	24/jul	2	6	2	LB_2.6.2	Gust	Ani_Mar	Gust	KJ	4	Amiomlo	Combretum_sp2	Combretaceae	Liana	NA	NA	NA	NA	NA	NA	NA	NA	NA	Dicot
La_Belgique	27/jul	3	1	2	LB_3.1.2	Gust	Ani_Mar	Gust	KJ	3	Amiomlo	Combretum_sp2	Combretaceae	Liana	NA	NA	NA	NA	NA	NA	NA	NA	NA	Dicot
La_Belgique	27/jul	3	1	3	LB_3.1.3	Gust	Ani_Mar	Gust	KJ	2	Amiomlo	Combretum_sp2	Combretaceae	Liana	NA	NA	NA	NA	NA	NA	NA	NA	NA	Dicot
La_Belgique	27/jul	3	2	2	LB_3.2.2	Gust	Ani_Mar	Gust	KA	2	Amiomlo	Combretum_sp2	Combretaceae	Liana	NA	NA	NA	NA	NA	NA	NA	NA	NA	Dicot
La_Belgique	20/jul	3	5	3	LB_3.5.3	Gust	Ani_Mar	Gust	KJ	3	Amiomlo	Combretum_sp2	Combretaceae	Liana	NA	NA	NA	NA	NA	NA	NA	NA	NA	Dicot
La_Belgique	21/jul	4	5	1	LB_4.5.1	Gust	Ani_Mar	Gust	KJ	2	Amiomlo	Combretum_sp2	Combretaceae	Liana	NA	NA	NA	NA	NA	NA	NA	NA	NA	Dicot
La_Belgique	21/jul	4	6	2	LB_4.6.2	Gust	Ani_Mar	Gust	KJ	1	Amiomlo	Combretum_sp2	Combretaceae	Liana	2.51327	0.8	NA	NA	NA	NA	NA	NA	NA	Dicot
La_Belgique	26/jul	5	1	3	LB_5.1.3	Gust	Ani_Mar	Gust	KA	3	Amiomlo	Combretum_sp2	Combretaceae	Liana	NA	NA	NA	NA	NA	NA	NA	NA	NA	Dicot
La_Belgique	23/jul	5	4	3	LB_5.4.3	Gust	Ani_Mar	Gust	KA	3	Amiomlo	Combretum_sp2	Combretaceae	Liana	NA	NA	NA	NA	NA	NA	NA	NA	NA	Dicot
La_Belgique	23/jul	5	5	2	LB_5.5.2	Gust	Ani_Mar	Gust	KA	4	Amiomlo	Combretum_sp2	Combretaceae	Liana	NA	NA	NA	NA	NA	NA	NA	NA	NA	Dicot
Ngouleminanga	06/sept	1	2	2	NG_1.2.2	Gust	Ani_Bla	Gust	KJ	2	Amiomlo	Combretum_sp2	Combretaceae	Liana	NA	NA	NA	NA	NA	NA	NA	NA	NA	Dicot
Ngouleminanga	06/sept	1	5	1	NG_1.5.1	Gust	Ani_Bla	Gust	KJ	3	Amiomlo	Combretum_sp2	Combretaceae	Liana	NA	NA	NA	NA	NA	NA	NA	NA	NA	Dicot
Ngouleminanga	06/sept	1	5	2	NG_1.5.2	Gust	Ani_Bla	Gust	KJ	1	Amiomlo	Combretum_sp2	Combretaceae	Liana	NA	NA	NA	NA	NA	NA	NA	NA	NA	Dicot
Ngouleminanga	06/sept	1	6	2	NG_1.6.2	Gust	Ani_Bla	Gust	KJ	2	Amiomlo	Combretum_sp2	Combretaceae	Liana	NA	NA	NA	NA	NA	NA	NA	NA	NA	Dicot
Ngouleminanga	09/sept	2	1	2	NG_2.1.2	Gust	Ani_Bla	Gust	KJ	2	Amiomlo	Combretum_sp2	Combretaceae	Liana	NA	NA	NA	NA	NA	NA	NA	NA	NA	Dicot
Ngouleminanga	09/sept	2	1	3	NG_2.1.3	Gust	Ani_Bla	Gust	KJ	1	Amiomlo	Combretum_sp2	Combretaceae	Liana	NA	NA	NA	NA	NA	NA	NA	NA	NA	Dicot
Ngouleminanga	09/sept	2	2	3	NG_2.2.3	Gust	Ani_Bla	Gust	KA	7	Amiomlo	Combretum_sp2	Combretaceae	Liana	NA	NA	NA	NA	NA	NA	NA	NA	NA	Dicot
Ngouleminanga	10/sept	3	2	1	NG_3.2.1	Gust	Ani_Bla	Gust	KJ	2	Amiomlo	Combretum_sp2	Combretaceae	Liana	NA	NA	NA	NA	NA	NA	NA	NA	NA	Dicot
Ngouleminanga	10/sept	3	2	2	NG_3.2.2	Gust	Ani_Bla	Gust	KJ	6	Amiomlo	Combretum_sp2	Combretaceae	Liana	NA	NA	NA	NA	NA	NA	NA	NA	NA	Dicot
Ngouleminanga	10/sept	3	2	3	NG_3.2.3	Gust	Ani_Bla	Gust	KJ	1	Amiomlo	Combretum_sp2	Combretaceae	Liana	6.28319	2	NA	NA	NA	NA	NA	NA	NA	Dicot
Ngouleminanga	10/sept	3	5	1	NG_3.5.1	Gust	Ani_Bla	Gust	KA	2	Amiomlo	Combretum_sp2	Combretaceae	Liana	NA	NA	NA	NA	NA	NA	NA	NA	NA	Dicot
Ngouleminanga	12/sept	4	2	1	NG_4.2.1	Gust	Ani_Bla	Gust	KA	4	Amiomlo	Combretum_sp2	Combretaceae	Liana	NA	NA	NA	NA	NA	NA	NA	NA	NA	Dicot
Ngouleminanga	11/sept	5	1	1	NG_5.1.1	Gust	Ani_Bla	Gust	KA	1	Amiomlo	Combretum_sp2	Combretaceae	Liana	NA	NA	NA	NA	NA	NA	NA	NA	NA	Dicot
Ngouleminanga	11/sept	5	2	1	NG_5.2.1	Gust	Ani_Bla	Gust	KA	2	Amiomlo	Combretum_sp2	Combretaceae	Liana	NA	NA	NA	NA	NA	NA	NA	NA	NA	Dicot
Palestine	25/aug	1	2	2	PA_1.2.2	Gust	Ani_Rod	Gust	KA	1	Amiomlo	Combretum_sp2	Combretaceae	Liana	NA	NA	NA	NA	NA	NA	NA	NA	NA	Dicot
Palestine	26/aug	2	4	1	PA_2.4.1	Gust	Ani_Rod	Gust	KJ	3	Amiomlo	Combretum_sp2	Combretaceae	Liana	NA	NA	NA	NA	NA	NA	NA	NA	NA	Dicot
Palestine	28/aug	3	4	3	PA_3.4.3	Gust	Ani_Rod	Gust	KJ	2	Amiomlo	Combretum_sp2	Combretaceae	Liana	NA	NA	NA	NA	NA	NA	NA	NA	NA	Dicot
Palestine	29/aug	5	2	2	PA_5.2.2	Gust	Ani_Rod	Gust	KA	2	Amiomlo	Combretum_sp2	Combretaceae	Liana	NA	NA	NA	NA	NA	NA	NA	NA	NA	Dicot
Palestine	29/aug	5	3	1	PA_5.3.1	Gust	Ani_Rod	Gust	KA	4	Amiomlo	Combretum_sp2	Combretaceae	Liana	NA	NA	NA	NA	NA	NA	NA	NA	NA	Dicot
Palestine	29/aug	5	4	2	PA_5.4.2	Gust	Ani_Rod	Gust	KA	1	Amiomlo	Combretum_sp2	Combretaceae	Liana	NA	NA	NA	NA	NA	NA	NA	NA	NA	Dicot
La_Belgique	25/jul	1	1	2	LB_1.1.2	Gust	Ani_Mar	Gust	KA	2	Mien_2	Costus_afer	Costaceae	Herb	NA	NA	NA	0	1	0	0	0	0	Monocot
La_Belgique	25/jul	1	1	2	LB_1.1.2	Gust	Ani_Mar	Gust	KA	4	Mien	Costus_afer	Costaceae	Herb	NA	NA	NA	0	1	0	0	0	0	Monocot
La_Belgique	25/jul	1	2	1	LB_1.2.1	Gust	Ani_Mar	Gust	KJ	3	Mien	Costus_afer	Costaceae	Herb	NA	NA	NA	0	1	0	0	0	0	Monocot
La_Belgique	25/jul	1	3	3	LB_1.3.3	Gust	Ani_Mar	Gust	KA	1	Mien_2	Costus_afer	Costaceae	Herb	NA	NA	NA	0	1	0	0	0	0	Monocot
La_Belgique	24/jul	2	4	3	LB_2.4.3	Gust	Ani_Mar	Gust	KJ	1	Mien_2	Costus_afer	Costaceae	Herb	NA	NA	NA	0	1	0	0	0	0	Monocot
La_Belgique	24/jul	2	5	2	LB_2.5.2	Gust	Ani_Mar	Gust	RAP	4	Mien	Costus_afer	Costaceae	Herb	NA	NA	NA	0	1	0	0	0	0	Monocot
La_Belgique	24/jul	2	5	3	LB_2.5.3	Gust	Ani_Mar	Gust	RAP	2	Mien	Costus_afer	Costaceae	Herb	NA	NA	NA	0	1	0	0	0	0	Monocot
La_Belgique	24/jul	2	6	1	LB_2.6.1	Gust	Ani_Mar	Gust	KJ	1	Mien_2	Costus_afer	Costaceae	Herb	NA	NA	NA	0	1	0	0	0	0	Monocot
La_Belgique	24/jul	2	6	3	LB_2.6.3	Gust	Ani_Mar	Gust	KJ	2	Mien	Costus_afer	Costaceae	Herb	NA	NA	NA	0	1	0	0	0	0	Monocot
La_Belgique	27/jul	3	1	3	LB_3.1.3	Gust	Ani_Mar	Gust	KJ	1	Mien_2	Costus_afer	Costaceae	Herb	NA	NA	NA	0	1	0	0	0	0	Monocot
La_Belgique	27/jul	3	4	1	LB_3.4.1	Gust	Ani_Mar	Gust	RIP	3	Mien_2	Costus_afer	Costaceae	Herb	NA	NA	NA	0	1	0	0	0	0	Monocot
La_Belgique	20/jul	3	6	1	LB_3.6.1	Gust	Ani_Mar	Gust	RAP	7	Mien	Costus_afer	Costaceae	Herb	NA	NA	NA	0	1	0	0	0	0	Monocot
La_Belgique	28/jul	4	2	2	LB_4.2.2	Gust	Ani_Mar	Gust	RIP	1	Mien_2	Costus_afer	Costaceae	Herb	NA	NA	NA	0	1	0	0	0	0	Monocot
La_Belgique	26/jul	5	1	1	LB_5.1.1	Gust	Ani_Mar	Gust	KA	1	Mien_2	Costus_afer	Costaceae	Herb	NA	NA	NA	0	1	0	0	0	0	Monocot
La_Belgique	26/jul	5	2	2	LB_5.2.2	Gust	Ani_Mar	Gust	KJ	3	Mien_2	Costus_afer	Costaceae	Herb	NA	NA	NA	0	1	0	0	0	0	Monocot
La_Belgique	26/jul	5	2	3	LB_5.2.3	Gust	Ani_Mar	Gust	KJ	3	Mien_2	Costus_afer	Costaceae	Herb	NA	NA	NA	0	1	0	0	0	0	Monocot
La_Belgique	23/jul	5	3	2	LB_5.3.2	Gust	Ani_Mar	Gust	RAP	13	Mien	Costus_afer	Costaceae	Herb	NA	NA	NA	0	1	0	0	0	0	Monocot
La_Belgique	23/jul	5	3	3	LB_5.3.3	Gust	Ani_Mar	Gust	RAP	3	Mien	Costus_afer	Costaceae	Herb	NA	NA	NA	0	1	0	0	0	0	Monocot
La_Belgique	23/jul	5	4	1	LB_5.4.1	Gust	Ani_Mar	Gust	KA	1	Mien_2	Costus_afer	Costaceae	Herb	NA	NA	NA	0	1	0	0	0	0	Monocot
La_Belgique	23/jul	5	4	2	LB_5.4.2	Gust	Ani_Mar	Gust	KA	1	Mien_2	Costus_afer	Costaceae	Herb	NA	NA	NA	0	1	0	0	0	0	Monocot
La_Belgique	23/jul	5	5	3	LB_5.5.3	Gust	Ani_Mar	Gust	KA	2	Mien_2	Costus_afer	Costaceae	Herb	NA	NA	NA	0	1	0	0	0	0	Monocot
Ngouleminanga	06/sept	1	1	3	NG_1.1.3	Gust	Ani_Bla	Gust	EB	7	Mien	Costus_afer	Costaceae	Herb	NA	NA	NA	0	1	0	0	0	0	Monocot
Ngouleminanga	06/sept	1	1	3	NG_1.1.3	Gust	Ani_Bla	Gust	EB	2	Mien_2	Costus_afer	Costaceae	Herb	NA	NA	NA	0	1	0	0	0	0	Monocot
Ngouleminanga	06/sept	1	6	2	NG_1.6.2	Gust	Ani_Bla	Gust	KJ	2	Mien_2	Costus_afer	Costaceae	Herb	NA	NA	NA	0	1	0	0	0	0	Monocot
Ngouleminanga	09/sept	2	1	2	NG_2.1.2	Gust	Ani_Bla	Gust	KJ	1	Mien_2	Costus_afer	Costaceae	Herb	NA	NA	NA	0	1	0	0	0	0	Monocot
Ngouleminanga	09/sept	2	3	1	NG_2.3.1	Gust	Ani_Bla	Gust	KA	1	Mien_2	Costus_afer	Costaceae	Herb	NA	NA	NA	0	1	0	0	0	0	Monocot
Ngouleminanga	09/sept	2	5	1	NG_2.5.1	Gust	Ani_Bla	Gust	RAP	7	Mien	Costus_afer	Costaceae	Herb	NA	NA	NA	0	1	0	0	0	0	Monocot
Ngouleminanga	09/sept	2	5	1	NG_2.5.1	Gust	Ani_Bla	Gust	RAP	3	Mien_2	Costus_afer	Costaceae	Herb	NA	NA	NA	0	1	0	0	0	0	Monocot
Ngouleminanga	09/sept	2	5	2	NG_2.5.2	Gust	Ani_Bla	Gust	RAP	4	Mien	Costus_afer	Costaceae	Herb	NA	NA	NA	0	1	0	0	0	0	Monocot
Ngouleminanga	09/sept	2	5	3	NG_2.5.3	Gust	Ani_Bla	Gust	RAP	9	Mien	Costus_afer	Costaceae	Herb	NA	NA	NA	0	1	0	0	0	0	Monocot
Ngouleminanga	10/sept	3	2	1	NG_3.2.1	Gust	Ani_Bla	Gust	KJ	4	Mien	Costus_afer	Costaceae	Herb	NA	NA	NA	0	1	0	0	0	0	Monocot
Ngouleminanga	10/sept	3	5	3	NG_3.5.3	Gust	Ani_Bla	Gust	KA	1	Mien_2	Costus_afer	Costaceae	Herb	NA	NA	NA	0	1	0	0	0	0	Monocot
Ngouleminanga	12/sept	4	4	1	NG_4.4.1	Gust	Ani_Bla	Gust	KJ	3	Mien_2	Costus_afer	Costaceae	Herb	NA	NA	NA	0	1	0	0	0	0	Monocot
Ngouleminanga	11/sept	5	1	3	NG_5.1.3	Gust	Ani_Bla	Gust	KA	2	Mien_2	Costus_afer	Costaceae	Herb	NA	NA	NA	0	1	0	0	0	0	Monocot
Ngouleminanga	11/sept	5	3	3	NG_5.3.3	Gust	Ani_Bla	Gust	KA	1	Mien_2	Costus_afer	Costaceae	Herb	NA	NA	NA	0	1	0	0	0	0	Monocot
Palestine	25/aug	1	2	3	PA_1.2.3	Gust	Ani_Rod	Gust	KA	2	Mien_2	Costus_afer	Costaceae	Herb	NA	NA	NA	0	1	0	0	0	0	Monocot
Palestine	25/aug	1	3	1	PA_1.3.1	Gust	Ani_Rod	Gust	KA	3	Mien_2	Costus_afer	Costaceae	Herb	NA	NA	NA	0	1	0	0	0	0	Monocot
Palestine	28/aug	3	2	3	PA_3.2.3	Gust	Ani_Rod	Gust	KJ	4	Mien_2	Costus_afer	Costaceae	Herb	NA	NA	NA	0	1	0	0	0	0	Monocot
Palestine	30/aug	4	2	3	PA_4.2.3	Gust	Ani_Rod_Cas	Gust	RAP	4	Mien	Costus_afer	Costaceae	Herb	NA	NA	NA	0	1	0	0	0	0	Monocot
Palestine	30/aug	4	3	1	PA_4.3.1	Gust	Ani_Rod_Cas	Gust	KA	3	Mien_2	Costus_afer	Costaceae	Herb	NA	NA	NA	0	1	0	0	0	0	Monocot
Palestine	30/aug	4	3	2	PA_4.3.2	Gust	Ani_Rod_Cas	Gust	KA	3	Mien_2	Costus_afer	Costaceae	Herb	NA	NA	NA	0	1	0	0	0	0	Monocot
Palestine	29/aug	5	3	1	PA_5.3.1	Gust	Ani_Rod	Gust	KA	3	Mien_2	Costus_afer	Costaceae	Herb	NA	NA	NA	0	1	0	0	0	0	Monocot
La_Belgique	25/jul	1	3	1	LB_1.3.1	Gust	Ani_Mar	Gust	KA	1	Mbahwoh	Culcasia_simiarum	Araceae	Herb	NA	NA	NA	NA	NA	NA	NA	NA	NA	Monocot
La_Belgique	22/jul	1	6	2	LB_1.6.2	Gust	Ani_Mar	Gust	KA	2	Mbahwoh	Culcasia_simiarum	Araceae	Herb	NA	NA	NA	NA	NA	NA	NA	NA	NA	Monocot
La_Belgique	25/jul	2	2	2	LB_2.2.2	Gust	Ani_Mar	Gust	KA	4	Mbahwoh	Culcasia_simiarum	Araceae	Herb	NA	NA	NA	NA	NA	NA	NA	NA	NA	Monocot
La_Belgique	25/jul	2	2	3	LB_2.2.3	Gust	Ani_Mar	Gust	KA	3	Mbahwoh	Culcasia_simiarum	Araceae	Herb	NA	NA	NA	NA	NA	NA	NA	NA	NA	Monocot
La_Belgique	24/jul	2	6	1	LB_2.6.1	Gust	Ani_Mar	Gust	KJ	1	Mbahwoh	Culcasia_simiarum	Araceae	Herb	NA	NA	NA	NA	NA	NA	NA	NA	NA	Monocot
La_Belgique	27/jul	3	1	1	LB_3.1.1	Gust	Ani_Mar	Gust	KJ	2	Mbahwoh	Culcasia_simiarum	Araceae	Herb	NA	NA	NA	NA	NA	NA	NA	NA	NA	Monocot
La_Belgique	27/jul	3	2	1	LB_3.2.1	Gust	Ani_Mar	Gust	KA	1	Mbahwoh	Culcasia_simiarum	Araceae	Herb	NA	NA	NA	NA	NA	NA	NA	NA	NA	Monocot
La_Belgique	27/jul	3	2	3	LB_3.2.3	Gust	Ani_Mar	Gust	KA	2	Mbahwoh	Culcasia_simiarum	Araceae	Herb	NA	NA	NA	NA	NA	NA	NA	NA	NA	Monocot
La_Belgique	27/jul	3	4	1	LB_3.4.1	Gust	Ani_Mar	Gust	RIP	2	Mbahwoh	Culcasia_simiarum	Araceae	Herb	NA	NA	NA	NA	NA	NA	NA	NA	NA	Monocot
La_Belgique	20/jul	3	5	1	LB_3.5.1	Gust	Ani_Mar	Gust	KJ	2	MBAHWOH	Culcasia_simiarum	Araceae	Herb	NA	NA	NA	NA	NA	NA	NA	NA	NA	Monocot
La_Belgique	20/jul	3	5	3	LB_3.5.3	Gust	Ani_Mar	Gust	KJ	1	Mbahwoh	Culcasia_simiarum	Araceae	Herb	NA	NA	NA	NA	NA	NA	NA	NA	NA	Monocot
La_Belgique	28/jul	4	1	2	LB_4.1.2	Gust	Ani_Mar	Gust	KA	2	Mbahwoh	Culcasia_simiarum	Araceae	Herb	NA	NA	NA	NA	NA	NA	NA	NA	NA	Monocot
La_Belgique	28/jul	4	3	1	LB_4.3.1	Gust	Ani_Mar	Gust	KJ	3	Mbahwoh	Culcasia_simiarum	Araceae	Herb	NA	NA	NA	NA	NA	NA	NA	NA	NA	Monocot
La_Belgique	21/jul	4	4	2	LB_4.4.2	Gust	Ani_Mar	Gust	RIP	4	Mbahwoh	Culcasia_simiarum	Araceae	Herb	NA	NA	NA	NA	NA	NA	NA	NA	NA	Monocot
La_Belgique	21/jul	4	4	3	LB_4.4.3	Gust	Ani_Mar	Gust	RIP	3	Mbahwoh	Culcasia_simiarum	Araceae	Herb	NA	NA	NA	NA	NA	NA	NA	NA	NA	Monocot
La_Belgique	21/jul	4	5	3	LB_4.5.3	Gust	Ani_Mar	Gust	KJ	1	Mbahwoh	Culcasia_simiarum	Araceae	Herb	NA	NA	NA	NA	NA	NA	NA	NA	NA	Monocot
La_Belgique	21/jul	4	6	1	LB_4.6.1	Gust	Ani_Mar	Gust	KJ	1	MBAHWOH	Culcasia_simiarum	Araceae	Herb	NA	NA	NA	NA	NA	NA	NA	NA	NA	Monocot
La_Belgique	21/jul	4	6	3	LB_4.6.3	Gust	Ani_Mar	Gust	KJ	1	Mbahwoh	Culcasia_simiarum	Araceae	Herb	NA	NA	NA	NA	NA	NA	NA	NA	NA	Monocot
La_Belgique	26/jul	5	2	3	LB_5.2.3	Gust	Ani_Mar	Gust	KJ	2	Mbahwoh	Culcasia_simiarum	Araceae	Herb	NA	NA	NA	NA	NA	NA	NA	NA	NA	Monocot
La_Belgique	23/jul	5	6	1	LB_5.6.1	Gust	Ani_Mar	Gust	KA	4	Mbahwoh	Culcasia_simiarum	Araceae	Herb	NA	NA	NA	NA	NA	NA	NA	NA	NA	Monocot
La_Belgique	23/jul	5	6	2	LB_5.6.2	Gust	Ani_Mar	Gust	KA	5	Mbahwoh	Culcasia_simiarum	Araceae	Herb	NA	NA	NA	NA	NA	NA	NA	NA	NA	Monocot
Ngouleminanga	06/sept	1	2	1	NG_1.2.1	Gust	Ani_Bla	Gust	TA	2	Mbahwoh	Culcasia_simiarum	Araceae	Herb	NA	NA	NA	NA	NA	NA	NA	NA	NA	Monocot
Ngouleminanga	06/sept	1	3	2	NG_1.3.2	Gust	Ani_Bla	Gust	KJ	1	Mbahwoh	Culcasia_simiarum	Araceae	Herb	NA	NA	NA	NA	NA	NA	NA	NA	NA	Monocot
Ngouleminanga	06/sept	1	3	3	NG_1.3.3	Gust	Ani_Bla	Gust	KJ	1	Mbahwoh	Culcasia_simiarum	Araceae	Herb	NA	NA	NA	NA	NA	NA	NA	NA	NA	Monocot
Ngouleminanga	06/sept	1	5	2	NG_1.5.2	Gust	Ani_Bla	Gust	KJ	2	Mbahwoh	Culcasia_simiarum	Araceae	Herb	NA	NA	NA	NA	NA	NA	NA	NA	NA	Monocot
Ngouleminanga	09/sept	2	1	3	NG_2.1.3	Gust	Ani_Bla	Gust	KJ	2	Mbahwoh	Culcasia_simiarum	Araceae	Herb	NA	NA	NA	NA	NA	NA	NA	NA	NA	Monocot
Ngouleminanga	09/sept	2	2	2	NG_2.2.2	Gust	Ani_Bla	Gust	KA	1	Mbahwoh	Culcasia_simiarum	Araceae	Herb	NA	NA	NA	NA	NA	NA	NA	NA	NA	Monocot
Ngouleminanga	09/sept	2	2	3	NG_2.2.3	Gust	Ani_Bla	Gust	KA	1	Mbahwoh	Culcasia_simiarum	Araceae	Herb	NA	NA	NA	NA	NA	NA	NA	NA	NA	Monocot
Ngouleminanga	09/sept	2	5	1	NG_2.5.1	Gust	Ani_Bla	Gust	RAP	2	Mbahwoh	Culcasia_simiarum	Araceae	Herb	NA	NA	NA	NA	NA	NA	NA	NA	NA	Monocot
Ngouleminanga	09/sept	2	5	2	NG_2.5.2	Gust	Ani_Bla	Gust	RAP	3	Mbahwoh	Culcasia_simiarum	Araceae	Herb	NA	NA	NA	NA	NA	NA	NA	NA	NA	Monocot
Ngouleminanga	09/sept	2	5	3	NG_2.5.3	Gust	Ani_Bla	Gust	RAP	3	Mbahwoh	Culcasia_simiarum	Araceae	Herb	NA	NA	NA	NA	NA	NA	NA	NA	NA	Monocot
Ngouleminanga	08/sept	3	1	1	NG_3.1.1	Gust	Ani_Bla	Gust	KA	2	Mbahwoh	Culcasia_simiarum	Araceae	Herb	NA	NA	NA	NA	NA	NA	NA	NA	NA	Monocot
Ngouleminanga	10/sept	3	4	2	NG_3.4.2	Gust	Ani_Bla	Gust	KJ	4	Mbahwoh	Culcasia_simiarum	Araceae	Herb	NA	NA	NA	NA	NA	NA	NA	NA	NA	Monocot
Ngouleminanga	12/sept	4	2	1	NG_4.2.1	Gust	Ani_Bla	Gust	KA	5	Mbahwoh	Culcasia_simiarum	Araceae	Herb	NA	NA	NA	NA	NA	NA	NA	NA	NA	Monocot
Ngouleminanga	12/sept	4	2	3	NG_4.2.3	Gust	Ani_Bla	Gust	KA	1	Mbahwoh	Culcasia_simiarum	Araceae	Herb	NA	NA	NA	NA	NA	NA	NA	NA	NA	Monocot
Ngouleminanga	12/sept	4	4	3	NG_4.4.3	Gust	Ani_Bla	Gust	KJ	2	Mbahwoh	Culcasia_simiarum	Araceae	Herb	NA	NA	NA	NA	NA	NA	NA	NA	NA	Monocot
Ngouleminanga	11/sept	5	1	2	NG_5.1.2	Gust	Ani_Bla	Gust	KA	2	Mbahwoh	Culcasia_simiarum	Araceae	Herb	NA	NA	NA	NA	NA	NA	NA	NA	NA	Monocot
Ngouleminanga	11/sept	5	2	2	NG_5.2.2	Gust	Ani_Bla	Gust	KA	4	Mbahwoh	Culcasia_simiarum	Araceae	Herb	NA	NA	NA	NA	NA	NA	NA	NA	NA	Monocot
Ngouleminanga	11/sept	5	3	1	NG_5.3.1	Gust	Ani_Bla	Gust	KA	1	Mbahwoh	Culcasia_simiarum	Araceae	Herb	NA	NA	NA	NA	NA	NA	NA	NA	NA	Monocot
Ngouleminanga	11/sept	5	3	2	NG_5.3.2	Gust	Ani_Bla	Gust	KA	1	Mbahwoh	Culcasia_simiarum	Araceae	Herb	NA	NA	NA	NA	NA	NA	NA	NA	NA	Monocot
Ngouleminanga	11/sept	5	3	3	NG_5.3.3	Gust	Ani_Bla	Gust	KA	1	Mbahwoh	Culcasia_simiarum	Araceae	Herb	NA	NA	NA	NA	NA	NA	NA	NA	NA	Monocot
Palestine	25/aug	1	2	1	PA_1.2.1	Gust	Ani_Rod	Gust	KA	2	Mbahwoh	Culcasia_simiarum	Araceae	Herb	NA	NA	NA	NA	NA	NA	NA	NA	NA	Monocot
Palestine	25/aug	1	2	2	PA_1.2.2	Gust	Ani_Rod	Gust	KA	1	Mbahwoh	Culcasia_simiarum	Araceae	Herb	NA	NA	NA	NA	NA	NA	NA	NA	NA	Monocot
Palestine	25/aug	1	3	1	PA_1.3.1	Gust	Ani_Rod	Gust	KA	1	Mbahwoh	Culcasia_simiarum	Araceae	Herb	NA	NA	NA	NA	NA	NA	NA	NA	NA	Monocot
Palestine	25/aug	1	4	2	PA_1.4.2	Gust	Ani_Rod	Gust	KA	1	Mbahwoh	Culcasia_simiarum	Araceae	Herb	NA	NA	NA	NA	NA	NA	NA	NA	NA	Monocot
Palestine	26/aug	2	1	1	PA_2.1.1	Gust	Ani_Rod	Gust	KJ	4	Mbahwoh	Culcasia_simiarum	Araceae	Herb	NA	NA	NA	NA	NA	NA	NA	NA	NA	Monocot
Palestine	26/aug	2	1	3	PA_2.1.3	Gust	Ani_Rod	Gust	KJ	3	Mbahwoh	Culcasia_simiarum	Araceae	Herb	NA	NA	NA	NA	NA	NA	NA	NA	NA	Monocot
Palestine	26/aug	2	2	3	PA_2.2.3	Gust	Ani_Rod	Gust	RIP	1	Mbahwoh	Culcasia_simiarum	Araceae	Herb	NA	NA	NA	NA	NA	NA	NA	NA	NA	Monocot
Palestine	26/aug	2	4	3	PA_2.4.3	Gust	Ani_Rod	Gust	KJ	2	Mbahwoh	Culcasia_simiarum	Araceae	Herb	NA	NA	NA	NA	NA	NA	NA	NA	NA	Monocot
Palestine	28/aug	3	2	1	PA_3.2.1	Gust	Ani_Rod	Gust	KJ	4	Mbahwoh	Culcasia_simiarum	Araceae	Herb	NA	NA	NA	NA	NA	NA	NA	NA	NA	Monocot
Palestine	28/aug	3	2	2	PA_3.2.2	Gust	Ani_Rod	Gust	KJ	2	Mbahwoh	Culcasia_simiarum	Araceae	Herb	NA	NA	NA	NA	NA	NA	NA	NA	NA	Monocot
Palestine	28/aug	3	2	3	PA_3.2.3	Gust	Ani_Rod	Gust	KJ	5	Mbahwoh	Culcasia_simiarum	Araceae	Herb	NA	NA	NA	NA	NA	NA	NA	NA	NA	Monocot
Palestine	28/aug	3	3	2	PA_3.3.2	Gust	Ani_Rod	Gust	KJ	3	Mbahwoh	Culcasia_simiarum	Araceae	Herb	NA	NA	NA	NA	NA	NA	NA	NA	NA	Monocot
Palestine	28/aug	3	4	1	PA_3.4.1	Gust	Ani_Rod	Gust	KJ	1	Mbahwoh	Culcasia_simiarum	Araceae	Herb	NA	NA	NA	NA	NA	NA	NA	NA	NA	Monocot
Palestine	30/aug	4	2	1	PA_4.2.1	Gust	Ani_Rod_Cas	Gust	RAP	5	Mbahwoh	Culcasia_simiarum	Araceae	Herb	NA	NA	NA	NA	NA	NA	NA	NA	NA	Monocot
Palestine	30/aug	4	2	2	PA_4.2.2	Gust	Ani_Rod_Cas	Gust	RAP	7	Mbahwoh	Culcasia_simiarum	Araceae	Herb	NA	NA	NA	NA	NA	NA	NA	NA	NA	Monocot
Palestine	30/aug	4	3	1	PA_4.3.1	Gust	Ani_Rod_Cas	Gust	KA	3	Mbahwoh	Culcasia_simiarum	Araceae	Herb	NA	NA	NA	NA	NA	NA	NA	NA	NA	Monocot
Palestine	30/aug	4	4	1	PA_4.4.1	Gust	Ani_Rod_Cas	Gust	KA	2	Mbahwoh	Culcasia_simiarum	Araceae	Herb	NA	NA	NA	NA	NA	NA	NA	NA	NA	Monocot
Palestine	30/aug	4	4	2	PA_4.4.2	Gust	Ani_Rod_Cas	Gust	KA	2	Mbahwoh	Culcasia_simiarum	Araceae	Herb	NA	NA	NA	NA	NA	NA	NA	NA	NA	Monocot
Palestine	29/aug	5	1	1	PA_5.1.1	Gust	Ani_Rod	Gust	KA	4	Mbahwoh	Culcasia_simiarum	Araceae	Herb	NA	NA	NA	NA	NA	NA	NA	NA	NA	Monocot
Palestine	29/aug	5	1	2	PA_5.1.2	Gust	Ani_Rod	Gust	KA	2	Mbahwoh	Culcasia_simiarum	Araceae	Herb	NA	NA	NA	NA	NA	NA	NA	NA	NA	Monocot
Palestine	29/aug	5	2	1	PA_5.2.1	Gust	Ani_Rod	Gust	KA	2	Mbahwoh	Culcasia_simiarum	Araceae	Herb	NA	NA	NA	NA	NA	NA	NA	NA	NA	Monocot
Palestine	29/aug	5	3	1	PA_5.3.1	Gust	Ani_Rod	Gust	KA	4	Mbahwoh	Culcasia_simiarum	Araceae	Herb	NA	NA	NA	NA	NA	NA	NA	NA	NA	Monocot
Palestine	29/aug	5	4	3	PA_5.4.3	Gust	Ani_Rod	Gust	KA	1	Mbahwoh	Culcasia_simiarum	Araceae	Herb	NA	NA	NA	NA	NA	NA	NA	NA	NA	Monocot
La_Belgique	25/jul	1	1	3	LB_1.1.3	Gust	Ani_Mar	Gust	KA	6	Ezio'o_2	Cyclosorus_afer	Thelypteridiaceae	Fern	NA	NA	NA	NA	NA	NA	NA	NA	NA	Pteridophyte
La_Belgique	22/jul	1	5	1	LB_1.5.1	Gust	Ani_Mar	Gust	KA	1	Ezio'o_2	Cyclosorus_afer	Thelypteridiaceae	Fern	NA	NA	NA	NA	NA	NA	NA	NA	NA	Pteridophyte
La_Belgique	22/jul	1	5	2	LB_1.5.2	Gust	Ani_Mar	Gust	KA	8	Ezio'o_2	Cyclosorus_afer	Thelypteridiaceae	Fern	NA	NA	NA	NA	NA	NA	NA	NA	NA	Pteridophyte
La_Belgique	25/jul	2	1	1	LB_2.1.1	Gust	Ani_Mar	Gust	KA	4	Ezio'o_2	Cyclosorus_afer	Thelypteridiaceae	Fern	NA	NA	NA	NA	NA	NA	NA	NA	NA	Pteridophyte
La_Belgique	25/jul	2	2	2	LB_2.2.2	Gust	Ani_Mar	Gust	KA	6	Ezio'o_2	Cyclosorus_afer	Thelypteridiaceae	Fern	NA	NA	NA	NA	NA	NA	NA	NA	NA	Pteridophyte
La_Belgique	25/jul	2	3	1	LB_2.3.1	Gust	Ani_Mar	Gust	KA	4	Ezio'o_2	Cyclosorus_afer	Thelypteridiaceae	Fern	NA	NA	NA	NA	NA	NA	NA	NA	NA	Pteridophyte
La_Belgique	24/jul	2	5	3	LB_2.5.3	Gust	Ani_Mar	Gust	RAP	5	Ezio'o_2	Cyclosorus_afer	Thelypteridiaceae	Fern	NA	NA	NA	NA	NA	NA	NA	NA	NA	Pteridophyte
La_Belgique	27/jul	3	1	1	LB_3.1.1	Gust	Ani_Mar	Gust	KJ	13	Ezio'o_2	Cyclosorus_afer	Thelypteridiaceae	Fern	NA	NA	NA	NA	NA	NA	NA	NA	NA	Pteridophyte
La_Belgique	27/jul	3	1	2	LB_3.1.2	Gust	Ani_Mar	Gust	KJ	7	Ezio'o_2	Cyclosorus_afer	Thelypteridiaceae	Fern	NA	NA	NA	NA	NA	NA	NA	NA	NA	Pteridophyte
La_Belgique	27/jul	3	2	2	LB_3.2.2	Gust	Ani_Mar	Gust	KA	14	Ezio'o_2	Cyclosorus_afer	Thelypteridiaceae	Fern	NA	NA	NA	NA	NA	NA	NA	NA	NA	Pteridophyte
La_Belgique	27/jul	3	3	1	LB_3.3.1	Gust	Ani_Mar	Gust	KJ	6	Ezio'o_2	Cyclosorus_afer	Thelypteridiaceae	Fern	NA	NA	NA	NA	NA	NA	NA	NA	NA	Pteridophyte
La_Belgique	27/jul	3	4	1	LB_3.4.1	Gust	Ani_Mar	Gust	RIP	2	Ezio'o_2	Cyclosorus_afer	Thelypteridiaceae	Fern	NA	NA	NA	NA	NA	NA	NA	NA	NA	Pteridophyte
La_Belgique	28/jul	4	1	3	LB_4.1.3	Gust	Ani_Mar	Gust	KA	22	Ezio'o_2	Cyclosorus_afer	Thelypteridiaceae	Fern	NA	NA	NA	NA	NA	NA	NA	NA	NA	Pteridophyte
La_Belgique	28/jul	4	2	1	LB_4.2.1	Gust	Ani_Mar	Gust	RIP	2	Ezio'o_2	Cyclosorus_afer	Thelypteridiaceae	Fern	NA	NA	NA	NA	NA	NA	NA	NA	NA	Pteridophyte
La_Belgique	28/jul	4	3	1	LB_4.3.1	Gust	Ani_Mar	Gust	KJ	2	Ezio'o_2	Cyclosorus_afer	Thelypteridiaceae	Fern	NA	NA	NA	NA	NA	NA	NA	NA	NA	Pteridophyte
La_Belgique	21/jul	4	4	1	LB_4.4.1	Gust	Ani_Mar	Gust	RIP	5	Ezio'o_2	Cyclosorus_afer	Thelypteridiaceae	Fern	NA	NA	NA	NA	NA	NA	NA	NA	NA	Pteridophyte
La_Belgique	21/jul	4	4	2	LB_4.4.2	Gust	Ani_Mar	Gust	RIP	8	Ezio'o_2	Cyclosorus_afer	Thelypteridiaceae	Fern	NA	NA	NA	NA	NA	NA	NA	NA	NA	Pteridophyte
La_Belgique	21/jul	4	5	3	LB_4.5.3	Gust	Ani_Mar	Gust	KJ	17	Ezio'o_2	Cyclosorus_afer	Thelypteridiaceae	Fern	NA	NA	NA	NA	NA	NA	NA	NA	NA	Pteridophyte
La_Belgique	21/jul	4	6	3	LB_4.6.3	Gust	Ani_Mar	Gust	KJ	3	Ezio'o_2	Cyclosorus_afer	Thelypteridiaceae	Fern	NA	NA	NA	NA	NA	NA	NA	NA	NA	Pteridophyte
La_Belgique	26/jul	5	1	3	LB_5.1.3	Gust	Ani_Mar	Gust	KA	7	Ezio'o_2	Cyclosorus_afer	Thelypteridiaceae	Fern	NA	NA	NA	NA	NA	NA	NA	NA	NA	Pteridophyte
La_Belgique	26/jul	5	2	1	LB_5.2.1	Gust	Ani_Mar	Gust	KJ	3	Ezio'o_2	Cyclosorus_afer	Thelypteridiaceae	Fern	NA	NA	NA	NA	NA	NA	NA	NA	NA	Pteridophyte
La_Belgique	23/jul	5	3	1	LB_5.3.1	Gust	Ani_Mar	Gust	RAP	18	Ezio'o_2	Cyclosorus_afer	Thelypteridiaceae	Fern	NA	NA	NA	NA	NA	NA	NA	NA	NA	Pteridophyte
La_Belgique	23/jul	5	3	2	LB_5.3.2	Gust	Ani_Mar	Gust	RAP	6	Ezio'o_2	Cyclosorus_afer	Thelypteridiaceae	Fern	NA	NA	NA	NA	NA	NA	NA	NA	NA	Pteridophyte
La_Belgique	23/jul	5	3	3	LB_5.3.3	Gust	Ani_Mar	Gust	RAP	4	Ezio'o_2	Cyclosorus_afer	Thelypteridiaceae	Fern	NA	NA	NA	NA	NA	NA	NA	NA	NA	Pteridophyte
La_Belgique	23/jul	5	4	3	LB_5.4.3	Gust	Ani_Mar	Gust	KA	12	Ezio'o_2	Cyclosorus_afer	Thelypteridiaceae	Fern	NA	NA	NA	NA	NA	NA	NA	NA	NA	Pteridophyte
La_Belgique	23/jul	5	5	2	LB_5.5.2	Gust	Ani_Mar	Gust	KA	2	Ezio'o_2	Cyclosorus_afer	Thelypteridiaceae	Fern	NA	NA	NA	NA	NA	NA	NA	NA	NA	Pteridophyte
La_Belgique	23/jul	5	5	3	LB_5.5.3	Gust	Ani_Mar	Gust	KA	2	Ezio'o_2	Cyclosorus_afer	Thelypteridiaceae	Fern	NA	NA	NA	NA	NA	NA	NA	NA	NA	Pteridophyte
La_Belgique	23/jul	5	6	1	LB_5.6.1	Gust	Ani_Mar	Gust	KA	7	Ezio'o_2	Cyclosorus_afer	Thelypteridiaceae	Fern	NA	NA	NA	NA	NA	NA	NA	NA	NA	Pteridophyte
La_Belgique	23/jul	5	6	2	LB_5.6.2	Gust	Ani_Mar	Gust	KA	8	Ezio'o_2	Cyclosorus_afer	Thelypteridiaceae	Fern	NA	NA	NA	NA	NA	NA	NA	NA	NA	Pteridophyte
Ngouleminanga	06/sept	1	3	1	NG_1.3.1	Gust	Ani_Bla	Gust	KJ	3	Ezio'o_2	Cyclosorus_afer	Thelypteridiaceae	Fern	NA	NA	NA	NA	NA	NA	NA	NA	NA	Pteridophyte
Ngouleminanga	06/sept	1	4	1	NG_1.4.1	Gust	Ani_Bla	Gust	KA	8	Ezio'o_2	Cyclosorus_afer	Thelypteridiaceae	Fern	NA	NA	NA	NA	NA	NA	NA	NA	NA	Pteridophyte
Ngouleminanga	09/sept	2	2	1	NG_2.2.1	Gust	Ani_Bla	Gust	KA	13	Ezio'o_2	Cyclosorus_afer	Thelypteridiaceae	Fern	NA	NA	NA	NA	NA	NA	NA	NA	NA	Pteridophyte
Ngouleminanga	09/sept	2	2	2	NG_2.2.2	Gust	Ani_Bla	Gust	KA	6	Ezio'o_2	Cyclosorus_afer	Thelypteridiaceae	Fern	NA	NA	NA	NA	NA	NA	NA	NA	NA	Pteridophyte
Ngouleminanga	09/sept	2	3	1	NG_2.3.1	Gust	Ani_Bla	Gust	KA	4	Ezio'o_2	Cyclosorus_afer	Thelypteridiaceae	Fern	NA	NA	NA	NA	NA	NA	NA	NA	NA	Pteridophyte
Ngouleminanga	09/sept	2	3	3	NG_2.3.3	Gust	Ani_Bla	Gust	KA	4	Ezio'o_2	Cyclosorus_afer	Thelypteridiaceae	Fern	NA	NA	NA	NA	NA	NA	NA	NA	NA	Pteridophyte
Ngouleminanga	09/sept	2	5	1	NG_2.5.1	Gust	Ani_Bla	Gust	RAP	1	Ezio'o_2	Cyclosorus_afer	Thelypteridiaceae	Fern	NA	NA	NA	NA	NA	NA	NA	NA	NA	Pteridophyte
Ngouleminanga	09/sept	2	5	3	NG_2.5.3	Gust	Ani_Bla	Gust	RAP	5	Ezio'o_2	Cyclosorus_afer	Thelypteridiaceae	Fern	NA	NA	NA	NA	NA	NA	NA	NA	NA	Pteridophyte
Ngouleminanga	08/sept	3	1	1	NG_3.1.1	Gust	Ani_Bla	Gust	KA	5	Ezio'o_2	Cyclosorus_afer	Thelypteridiaceae	Fern	NA	NA	NA	NA	NA	NA	NA	NA	NA	Pteridophyte
Ngouleminanga	10/sept	3	5	3	NG_3.5.3	Gust	Ani_Bla	Gust	KA	4	Ezio'o_2	Cyclosorus_afer	Thelypteridiaceae	Fern	NA	NA	NA	NA	NA	NA	NA	NA	NA	Pteridophyte
Ngouleminanga	11/sept	4	1	2	NG_4.1.2	Gust	Ani_Bla	Gust	KA	4	Ezio'o_2	Cyclosorus_afer	Thelypteridiaceae	Fern	NA	NA	NA	NA	NA	NA	NA	NA	NA	Pteridophyte
Ngouleminanga	12/sept	4	2	2	NG_4.2.2	Gust	Ani_Bla	Gust	KA	6	Ezio'o_2	Cyclosorus_afer	Thelypteridiaceae	Fern	NA	NA	NA	NA	NA	NA	NA	NA	NA	Pteridophyte
Ngouleminanga	12/sept	4	2	3	NG_4.2.3	Gust	Ani_Bla	Gust	KA	7	Ezio'o_2	Cyclosorus_afer	Thelypteridiaceae	Fern	NA	NA	NA	NA	NA	NA	NA	NA	NA	Pteridophyte
Ngouleminanga	12/sept	4	3	3	NG_4.3.3	Gust	Ani_Bla	Gust	KA	7	Ezio'o_2	Cyclosorus_afer	Thelypteridiaceae	Fern	NA	NA	NA	NA	NA	NA	NA	NA	NA	Pteridophyte
Ngouleminanga	12/sept	4	4	2	NG_4.4.2	Gust	Ani_Bla	Gust	KJ	11	Ezio'o_2	Cyclosorus_afer	Thelypteridiaceae	Fern	NA	NA	NA	NA	NA	NA	NA	NA	NA	Pteridophyte
Ngouleminanga	11/sept	5	3	2	NG_5.3.2	Gust	Ani_Bla	Gust	KA	4	Ezio'o_2	Cyclosorus_afer	Thelypteridiaceae	Fern	NA	NA	NA	NA	NA	NA	NA	NA	NA	Pteridophyte
Ngouleminanga	11/sept	5	3	3	NG_5.3.3	Gust	Ani_Bla	Gust	KA	4	Ezio'o_2	Cyclosorus_afer	Thelypteridiaceae	Fern	NA	NA	NA	NA	NA	NA	NA	NA	NA	Pteridophyte
Palestine	25/aug	1	1	3	PA_1.1.3	Gust	Ani_Rod	Gust	KA	4	Ezio'o_2	Cyclosorus_afer	Thelypteridiaceae	Fern	NA	NA	NA	NA	NA	NA	NA	NA	NA	Pteridophyte
Palestine	25/aug	1	2	3	PA_1.2.3	Gust	Ani_Rod	Gust	KA	11	Ezio'o_2	Cyclosorus_afer	Thelypteridiaceae	Fern	NA	NA	NA	NA	NA	NA	NA	NA	NA	Pteridophyte
Palestine	25/aug	1	3	1	PA_1.3.1	Gust	Ani_Rod	Gust	KA	9	Ezio'o_2	Cyclosorus_afer	Thelypteridiaceae	Fern	NA	NA	NA	NA	NA	NA	NA	NA	NA	Pteridophyte
Palestine	26/aug	2	2	1	PA_2.2.1	Gust	Ani_Rod	Gust	RIP	6	Ezio'o_2	Cyclosorus_afer	Thelypteridiaceae	Fern	NA	NA	NA	NA	NA	NA	NA	NA	NA	Pteridophyte
Palestine	26/aug	2	3	1	PA_2.3.1	Gust	Ani_Rod	Gust	KA	3	Ezio'o_2	Cyclosorus_afer	Thelypteridiaceae	Fern	NA	NA	NA	NA	NA	NA	NA	NA	NA	Pteridophyte
Palestine	28/aug	3	2	1	PA_3.2.1	Gust	Ani_Rod	Gust	KJ	5	Ezio'o_2	Cyclosorus_afer	Thelypteridiaceae	Fern	NA	NA	NA	NA	NA	NA	NA	NA	NA	Pteridophyte
Palestine	30/aug	4	3	1	PA_4.3.1	Gust	Ani_Rod_Cas	Gust	KA	4	Ezio'o_2	Cyclosorus_afer	Thelypteridiaceae	Fern	NA	NA	NA	NA	NA	NA	NA	NA	NA	Pteridophyte
Palestine	29/aug	5	1	3	PA_5.1.3	Gust	Ani_Rod	Gust	KA	3	Ezio'o_2	Cyclosorus_afer	Thelypteridiaceae	Fern	NA	NA	NA	NA	NA	NA	NA	NA	NA	Pteridophyte
Palestine	29/aug	5	2	2	PA_5.2.2	Gust	Ani_Rod	Gust	KA	7	Ezio'o_2	Cyclosorus_afer	Thelypteridiaceae	Fern	NA	NA	NA	NA	NA	NA	NA	NA	NA	Pteridophyte
Palestine	29/aug	5	2	3	PA_5.2.3	Gust	Ani_Rod	Gust	KA	4	Ezio'o_2	Cyclosorus_afer	Thelypteridiaceae	Fern	NA	NA	NA	NA	NA	NA	NA	NA	NA	Pteridophyte
Palestine	29/aug	5	3	3	PA_5.3.3	Gust	Ani_Rod	Gust	KA	5	Ezio'o_2	Cyclosorus_afer	Thelypteridiaceae	Fern	NA	NA	NA	NA	NA	NA	NA	NA	NA	Pteridophyte
Palestine	29/aug	5	4	1	PA_5.4.1	Gust	Ani_Rod	Gust	KA	8	Ezio'o_2	Cyclosorus_afer	Thelypteridiaceae	Fern	NA	NA	NA	NA	NA	NA	NA	NA	NA	Pteridophyte
Ngouleminanga	09/sept	2	3	1	NG_2.3.1	Gust	Ani_Bla	Gust	KA	1	Olea	Desbordesia_glaucescens	Irvingiaceae	Tree	0.314159	0.1	30	0	0	1	0	0	0	Dicot
La_Belgique	25/jul	1	3	3	LB_1.3.3	Gust	Ani_Mar	Gust	KA	1	Olea	Desbordesia_glaucescens	Irvingiaceae	Tree	NA	NA	NA	0	0	1	0	0	0	Dicot
La_Belgique	22/jul	1	5	1	LB_1.5.1	Gust	Ani_Mar	Gust	KA	2	Olea	Desbordesia_glaucescens	Irvingiaceae	Tree	NA	NA	NA	0	0	1	0	0	0	Dicot
La_Belgique	24/jul	2	6	2	LB_2.6.2	Gust	Ani_Mar	Gust	KJ	1	Olea	Desbordesia_glaucescens	Irvingiaceae	Tree	NA	NA	NA	0	0	1	0	0	0	Dicot
La_Belgique	27/jul	3	1	2	LB_3.1.2	Gust	Ani_Mar	Gust	KJ	1	Olea	Desbordesia_glaucescens	Irvingiaceae	Tree	NA	NA	NA	0	0	1	0	0	0	Dicot
Ngouleminanga	09/sept	2	3	2	NG_2.3.2	Gust	Ani_Bla	Gust	KA	1	Olea	Desbordesia_glaucescens	Irvingiaceae	Tree	NA	NA	NA	0	0	1	0	0	0	Dicot
Ngouleminanga	11/sept	5	2	2	NG_5.2.2	Gust	Ani_Bla	Gust	KA	2	Olea	Desbordesia_glaucescens	Irvingiaceae	Tree	NA	NA	NA	0	0	1	0	0	0	Dicot
Palestine	25/aug	1	3	1	PA_1.3.1	Gust	Ani_Rod	Gust	KA	1	Olea	Desbordesia_glaucescens	Irvingiaceae	Tree	NA	NA	NA	0	0	1	0	0	0	Dicot
Ngouleminanga	09/sept	2	1	1	NG_2.1.1	Gust	Ani_Bla	Gust	KJ	3	Wounou_mi_djim	Desmodium_adscendens	Fabaceae	Liana	NA	NA	NA	0	1	0	0	0	0	Dicot
Ngouleminanga	10/sept	3	2	1	NG_3.2.1	Gust	Ani_Bla	Gust	KJ	2	Wounou_mi_djim	Desmodium_adscendens	Fabaceae	Liana	NA	NA	NA	0	1	0	0	0	0	Dicot
Ngouleminanga	10/sept	3	2	3	NG_3.2.3	Gust	Ani_Bla	Gust	KJ	2	Wounou_mi_djim	Desmodium_adscendens	Fabaceae	Liana	NA	NA	NA	0	1	0	0	0	0	Dicot
La_Belgique	25/jul	1	2	3	LB_1.2.3	Gust	Ani_Mar	Gust	KJ	1	Dem_GF	Desplatsia_dewevrei	Tiliaceae	Tree	1.5708	0.5	10	0	1	0	0	0	1	Dicot
La_Belgique	25/jul	1	2	3	LB_1.2.3	Gust	Ani_Mar	Gust	KJ	1	Dem_GF	Desplatsia_dewevrei	Tiliaceae	Tree	2.51327	0.8	40	0	1	0	0	0	1	Dicot
La_Belgique	23/jul	5	4	3	LB_5.4.3	Gust	Ani_Mar	Gust	KA	1	Dem_PF	Desplatsia_subericarpa	Tiliaceae	Tree	3.45575	1.1	50	0	1	0	0	0	0	Dicot
La_Belgique	28/jul	4	1	2	LB_4.1.2	Gust	Ani_Mar	Gust	KA	1	Dem_PF	Desplatsia_subericarpa	Tiliaceae	Tree	NA	NA	NA	0	1	0	0	0	0	Dicot
La_Belgique	28/jul	4	3	1	LB_4.3.1	Gust	Ani_Mar	Gust	KJ	2	Dem_PF	Desplatsia_subericarpa	Tiliaceae	Tree	NA	NA	NA	0	1	0	0	0	0	Dicot
La_Belgique	23/jul	5	4	2	LB_5.4.2	Gust	Ani_Mar	Gust	KA	1	Dem_PF	Desplatsia_subericarpa	Tiliaceae	Tree	NA	NA	NA	0	1	0	0	0	0	Dicot
La_Belgique	25/jul	1	2	1	LB_1.2.1	Gust	Ani_Mar	Gust	KJ	1	Linou_kol	Dichapetalum_sp	Dichapetalaceae	Liana	1.25664	0.4	NA	NA	NA	NA	NA	NA	NA	Dicot
La_Belgique	22/jul	1	4	2	LB_1.4.2	Gust	Ani_Mar	Gust	KA	6	Linou_kol	Dichapetalum_sp	Dichapetalaceae	Liana	NA	NA	NA	NA	NA	NA	NA	NA	NA	Dicot
La_Belgique	22/jul	1	5	1	LB_1.5.1	Gust	Ani_Mar	Gust	KA	3	Linou_kol	Dichapetalum_sp	Dichapetalaceae	Liana	1.25664	0.4	NA	NA	NA	NA	NA	NA	NA	Dicot
La_Belgique	25/jul	2	1	3	LB_2.1.3	Gust	Ani_Mar	Gust	KA	1	Linou_kol	Dichapetalum_sp	Dichapetalaceae	Liana	0.628319	0.2	NA	NA	NA	NA	NA	NA	NA	Dicot
La_Belgique	25/jul	2	3	2	LB_2.3.2	Gust	Ani_Mar	Gust	KA	1	Linou_kol	Dichapetalum_sp	Dichapetalaceae	Liana	5.96903	1.9	NA	NA	NA	NA	NA	NA	NA	Dicot
La_Belgique	21/jul	4	5	1	LB_4.5.1	Gust	Ani_Mar	Gust	KJ	1	Linou_kol	Dichapetalum_sp	Dichapetalaceae	Liana	NA	NA	NA	NA	NA	NA	NA	NA	NA	Dicot
La_Belgique	21/jul	4	5	1	LB_4.5.1	Gust	Ani_Mar	Gust	KJ	1	Linou_kol	Dichapetalum_sp	Dichapetalaceae	Liana	NA	NA	NA	NA	NA	NA	NA	NA	NA	Dicot
La_Belgique	21/jul	4	6	1	LB_4.6.1	Gust	Ani_Mar	Gust	KJ	3	LINOU_KOL	Dichapetalum_sp	Dichapetalaceae	Liana	NA	NA	NA	NA	NA	NA	NA	NA	NA	Dicot
La_Belgique	21/jul	4	6	2	LB_4.6.2	Gust	Ani_Mar	Gust	KJ	3	Linou_kol	Dichapetalum_sp	Dichapetalaceae	Liana	NA	NA	NA	NA	NA	NA	NA	NA	NA	Dicot
La_Belgique	21/jul	4	6	3	LB_4.6.3	Gust	Ani_Mar	Gust	KJ	1	Linou_kol	Dichapetalum_sp	Dichapetalaceae	Liana	NA	NA	NA	NA	NA	NA	NA	NA	NA	Dicot
La_Belgique	26/jul	5	2	3	LB_5.2.3	Gust	Ani_Mar	Gust	KJ	2	Linou_kol	Dichapetalum_sp	Dichapetalaceae	Liana	NA	NA	NA	NA	NA	NA	NA	NA	NA	Dicot
La_Belgique	23/jul	5	4	3	LB_5.4.3	Gust	Ani_Mar	Gust	KA	1	Linou_kol	Dichapetalum_sp	Dichapetalaceae	Liana	1.25664	0.4	NA	NA	NA	NA	NA	NA	NA	Dicot
La_Belgique	23/jul	5	5	2	LB_5.5.2	Gust	Ani_Mar	Gust	KA	2	Linou_kol	Dichapetalum_sp	Dichapetalaceae	Liana	NA	NA	NA	NA	NA	NA	NA	NA	NA	Dicot
Ngouleminanga	06/sept	1	5	2	NG_1.5.2	Gust	Ani_Bla	Gust	KJ	2	Linou_kol	Dichapetalum_sp	Dichapetalaceae	Liana	NA	NA	NA	NA	NA	NA	NA	NA	NA	Dicot
Ngouleminanga	10/sept	3	3	3	NG_3.3.3	Gust	Ani_Bla	Gust	KA	1	Linou_kol	Dichapetalum_sp	Dichapetalaceae	Liana	NA	NA	NA	NA	NA	NA	NA	NA	NA	Dicot
Ngouleminanga	10/sept	3	4	3	NG_3.4.3	Gust	Ani_Bla	Gust	KJ	3	Linou_kol	Dichapetalum_sp	Dichapetalaceae	Liana	NA	NA	NA	NA	NA	NA	NA	NA	NA	Dicot
Ngouleminanga	12/sept	4	3	3	NG_4.3.3	Gust	Ani_Bla	Gust	KA	1	Linou_kol	Dichapetalum_sp	Dichapetalaceae	Liana	0.942478	0.3	NA	NA	NA	NA	NA	NA	NA	Dicot
Ngouleminanga	12/sept	4	4	1	NG_4.4.1	Gust	Ani_Bla	Gust	KJ	1	Linou_kol	Dichapetalum_sp	Dichapetalaceae	Liana	0.942478	0.3	NA	NA	NA	NA	NA	NA	NA	Dicot
Palestine	25/aug	1	1	1	PA_1.1.1	Gust	Ani_Rod	Gust	KA	1	Linou_kol	Dichapetalum_sp	Dichapetalaceae	Liana	0.942478	0.3	NA	NA	NA	NA	NA	NA	NA	Dicot
Palestine	28/aug	3	4	1	PA_3.4.1	Gust	Ani_Rod	Gust	KJ	1	Linou_kol	Dichapetalum_sp	Dichapetalaceae	Liana	2.19911	0.7	NA	NA	NA	NA	NA	NA	NA	Dicot
Palestine	28/aug	3	4	3	PA_3.4.3	Gust	Ani_Rod	Gust	KJ	1	Linou_kol	Dichapetalum_sp	Dichapetalaceae	Liana	1.88496	0.6	NA	NA	NA	NA	NA	NA	NA	Dicot
Palestine	29/aug	5	1	1	PA_5.1.1	Gust	Ani_Rod	Gust	KA	1	Linou_kol	Dichapetalum_sp	Dichapetalaceae	Liana	NA	NA	NA	NA	NA	NA	NA	NA	NA	Dicot
La_Belgique	25/jul	1	1	1	LB_1.1.1	Gust	Ani_Mar	Gust	KA	1	Nguiah_gbwah	Dichapetalum_sp	Dichapetalaceae	Tree	0.942478	0.3	60	NA	NA	NA	NA	NA	NA	Dicot
La_Belgique	21/jul	4	4	1	LB_4.4.1	Gust	Ani_Mar	Gust	RIP	1	NGUIAH_GBWAH	Dichapetalum_sp	Dichapetalaceae	Tree	NA	NA	NA	NA	NA	NA	NA	NA	NA	Dicot
La_Belgique	26/jul	5	1	3	LB_5.1.3	Gust	Ani_Mar	Gust	KA	1	Kara	Dicranolepsis_sp	Thymelaeaceae	Shrub	0.942478	0.3	60	NA	NA	NA	NA	NA	NA	Dicot
La_Belgique	26/jul	5	2	2	LB_5.2.2	Gust	Ani_Mar	Gust	KJ	1	Kara	Dicranolepsis_sp	Thymelaeaceae	Shrub	0.942478	0.3	60	NA	NA	NA	NA	NA	NA	Dicot
Palestine	28/aug	3	4	2	PA_3.4.2	Gust	Ani_Rod	Gust	KJ	1	Kara	Dicranolepsis_sp	Thymelaeaceae	Shrub	0.314159	0.1	60	NA	NA	NA	NA	NA	NA	Dicot
Palestine	28/aug	3	4	2	PA_3.4.2	Gust	Ani_Rod	Gust	KJ	1	Kara	Dicranolepsis_sp	Thymelaeaceae	Shrub	0.628319	0.2	70	NA	NA	NA	NA	NA	NA	Dicot
Palestine	28/aug	3	4	1	PA_3.4.1	Gust	Ani_Rod	Gust	KJ	1	Kara	Dicranolepsis_sp	Thymelaeaceae	Shrub	0.314159	0.1	80	NA	NA	NA	NA	NA	NA	Dicot
La_Belgique	24/jul	2	5	3	LB_2.5.3	Gust	Ani_Mar	Gust	RAP	1	Kara	Dicranolepsis_sp	Thymelaeaceae	Shrub	NA	NA	NA	NA	NA	NA	NA	NA	NA	Dicot
La_Belgique	27/jul	3	2	2	LB_3.2.2	Gust	Ani_Mar	Gust	KA	1	Kara	Dicranolepsis_sp	Thymelaeaceae	Shrub	NA	NA	NA	NA	NA	NA	NA	NA	NA	Dicot
La_Belgique	27/jul	3	2	3	LB_3.2.3	Gust	Ani_Mar	Gust	KA	1	Kara	Dicranolepsis_sp	Thymelaeaceae	Shrub	NA	NA	NA	NA	NA	NA	NA	NA	NA	Dicot
La_Belgique	28/jul	4	2	1	LB_4.2.1	Gust	Ani_Mar	Gust	RIP	1	Kara	Dicranolepsis_sp	Thymelaeaceae	Shrub	NA	NA	NA	NA	NA	NA	NA	NA	NA	Dicot
La_Belgique	28/jul	4	3	3	LB_4.3.3	Gust	Ani_Mar	Gust	KJ	2	Kara	Dicranolepsis_sp	Thymelaeaceae	Shrub	NA	NA	NA	NA	NA	NA	NA	NA	NA	Dicot
La_Belgique	26/jul	5	1	1	LB_5.1.1	Gust	Ani_Mar	Gust	KA	3	Kara	Dicranolepsis_sp	Thymelaeaceae	Shrub	NA	NA	NA	NA	NA	NA	NA	NA	NA	Dicot
La_Belgique	26/jul	5	1	2	LB_5.1.2	Gust	Ani_Mar	Gust	KA	1	Kara	Dicranolepsis_sp	Thymelaeaceae	Shrub	NA	NA	NA	NA	NA	NA	NA	NA	NA	Dicot
La_Belgique	26/jul	5	2	3	LB_5.2.3	Gust	Ani_Mar	Gust	KJ	1	Kara	Dicranolepsis_sp	Thymelaeaceae	Shrub	NA	NA	NA	NA	NA	NA	NA	NA	NA	Dicot
Ngouleminanga	10/sept	3	3	1	NG_3.3.1	Gust	Ani_Bla	Gust	KA	1	Kara	Dicranolepsis_sp	Thymelaeaceae	Shrub	NA	NA	NA	NA	NA	NA	NA	NA	NA	Dicot
Palestine	30/aug	4	2	2	PA_4.2.2	Gust	Ani_Rod_Cas	Gust	RAP	1	Kara	Dicranolepsis_sp	Thymelaeaceae	Shrub	NA	NA	NA	NA	NA	NA	NA	NA	NA	Dicot
Ngouleminanga	10/sept	3	3	3	NG_3.3.3	Gust	Ani_Bla	Gust	KA	1	Eloun	Diospyros_holeana	Ebenaceae	Tree	0.628319	0.2	30	NA	NA	NA	NA	NA	NA	Dicot
La_Belgique	24/jul	2	4	1	LB_2.4.1	Gust	Ani_Mar	Gust	KJ	1	Eloun	Diospyros_holeana	Ebenaceae	Tree	NA	NA	NA	NA	NA	NA	NA	NA	NA	Dicot
La_Belgique	23/jul	5	6	3	LB_5.6.3	Gust	Ani_Mar	Gust	KA	1	Eloun	Diospyros_holeana	Ebenaceae	Tree	NA	NA	NA	NA	NA	NA	NA	NA	NA	Dicot
Ngouleminanga	11/sept	5	3	2	NG_5.3.2	Gust	Ani_Bla	Gust	KA	1	Eloun	Diospyros_holeana	Ebenaceae	Tree	NA	NA	NA	NA	NA	NA	NA	NA	NA	Dicot
Ngouleminanga	10/sept	3	5	1	NG_3.5.1	Gust	Ani_Bla	Gust	KA	1	Ndjilbou	Diospyros_mannii	Ebenaceae	Tree	0.628319	0.2	50	0	1	0	0	0	0	Dicot
Ngouleminanga	09/sept	2	3	2	NG_2.3.2	Gust	Ani_Bla	Gust	KA	1	Ndjilbou	Diospyros_mannii	Ebenaceae	Tree	NA	NA	NA	0	1	0	0	0	0	Dicot
Ngouleminanga	10/sept	3	3	3	NG_3.3.3	Gust	Ani_Bla	Gust	KA	2	Ndjilbou	Diospyros_mannii	Ebenaceae	Tree	NA	NA	NA	0	1	0	0	0	0	Dicot
Ngouleminanga	11/sept	4	1	2	NG_4.1.2	Gust	Ani_Bla	Gust	KA	1	Ndjilbou	Diospyros_mannii	Ebenaceae	Tree	NA	NA	NA	0	1	0	0	0	0	Dicot
La_Belgique	21/jul	4	5	1	LB_4.5.1	Gust	Ani_Mar	Gust	KJ	1	Siyel	Distemonanthus_benthamianus	Caesalpiniaceae	Tree	NA	NA	NA	0	0	1	0	0	0	Dicot
Ngouleminanga	11/sept	5	2	3	NG_5.2.3	Gust	Ani_Bla	Gust	TA	1	Diezeng	Draceana_sp	Dracaenaceae	Monocot_Tree	NA	NA	NA	NA	NA	NA	NA	NA	NA	Monocot
Ngouleminanga	09/sept	2	1	2	NG_2.1.2	Gust	Ani_Bla	Gust	KJ	6	Okah_fruit_vert	Duboscia_macrocarpa	Tiliaceae	Tree	NA	NA	NA	0	1	0	0	0	1	Dicot
La_Belgique	27/jul	3	3	2	LB_3.3.2	Gust	Ani_Mar	Gust	KJ	1	Pihe	Enantia_chlorantha	Annonaceae	Tree	NA	NA	NA	1	1	0	0	0	1	Dicot
La_Belgique	26/jul	5	1	3	LB_5.1.3	Gust	Ani_Mar	Gust	KA	1	Pihe	Enantia_chlorantha	Annonaceae	Tree	NA	NA	NA	1	1	0	0	0	1	Dicot
Ngouleminanga	06/sept	1	3	3	NG_1.3.3	Gust	Ani_Bla	Gust	KJ	1	Pihe	Enantia_chlorantha	Annonaceae	Tree	NA	NA	NA	1	1	0	0	0	1	Dicot
Ngouleminanga	11/sept	5	1	2	NG_5.1.2	Gust	Ani_Bla	Gust	KA	1	Ossié	Entandrophragma_cylindricum	Meliaceae	Tree	NA	NA	NA	0	0	1	0	0	0	Dicot
La_Belgique	23/jul	5	3	1	LB_5.3.1	Gust	Ani_Mar	Gust	RAP	1	Siloum	Eremomastax_speciosa	Acanthaceae	Herb	NA	NA	NA	NA	NA	NA	NA	NA	NA	Dicot
La_Belgique	25/jul	1	2	1	LB_1.2.1	Gust	Ani_Mar	Gust	KJ	6	Akalo'o	Eremospatha_macrocarpa	Arecaceae	Palm	NA	NA	NA	1	0	0	0	0	0	Monocot
La_Belgique	25/jul	1	2	3	LB_1.2.3	Gust	Ani_Mar	Gust	KJ	4	Akalo'o	Eremospatha_macrocarpa	Arecaceae	Palm	NA	NA	NA	1	0	0	0	0	0	Monocot
La_Belgique	25/jul	1	3	2	LB_1.3.2	Gust	Ani_Mar	Gust	KA	3	Akalo'o	Eremospatha_macrocarpa	Arecaceae	Palm	NA	NA	NA	1	0	0	0	0	0	Monocot
La_Belgique	22/jul	1	4	3	LB_1.4.3	Gust	Ani_Mar	Gust	KA	2	Akalo'o	Eremospatha_macrocarpa	Arecaceae	Palm	NA	NA	NA	1	0	0	0	0	0	Monocot
La_Belgique	22/jul	1	5	1	LB_1.5.1	Gust	Ani_Mar	Gust	KA	9	Akalo'o	Eremospatha_macrocarpa	Arecaceae	Palm	NA	NA	NA	1	0	0	0	0	0	Monocot
La_Belgique	22/jul	1	5	3	LB_1.5.3	Gust	Ani_Mar	Gust	KA	5	Akalo'o	Eremospatha_macrocarpa	Arecaceae	Palm	NA	NA	NA	1	0	0	0	0	0	Monocot
La_Belgique	22/jul	1	6	1	LB_1.6.1	Gust	Ani_Mar	Gust	KA	2	Akalo'o	Eremospatha_macrocarpa	Arecaceae	Palm	NA	NA	NA	1	0	0	0	0	0	Monocot
La_Belgique	25/jul	2	1	1	LB_2.1.1	Gust	Ani_Mar	Gust	KA	3	Akalo'o	Eremospatha_macrocarpa	Arecaceae	Palm	NA	NA	NA	1	0	0	0	0	0	Monocot
La_Belgique	25/jul	2	3	1	LB_2.3.1	Gust	Ani_Mar	Gust	KA	1	Akalo'o	Eremospatha_macrocarpa	Arecaceae	Palm	NA	NA	NA	1	0	0	0	0	0	Monocot
La_Belgique	25/jul	2	3	3	LB_2.3.3	Gust	Ani_Mar	Gust	KA	8	Akalo'o	Eremospatha_macrocarpa	Arecaceae	Palm	NA	NA	NA	1	0	0	0	0	0	Monocot
La_Belgique	24/jul	2	4	1	LB_2.4.1	Gust	Ani_Mar	Gust	KJ	3	Akalo'o	Eremospatha_macrocarpa	Arecaceae	Palm	NA	NA	NA	1	0	0	0	0	0	Monocot
La_Belgique	24/jul	2	5	2	LB_2.5.2	Gust	Ani_Mar	Gust	RAP	3	Akalo'o	Eremospatha_macrocarpa	Arecaceae	Palm	NA	NA	NA	1	0	0	0	0	0	Monocot
La_Belgique	27/jul	3	1	2	LB_3.1.2	Gust	Ani_Mar	Gust	KJ	3	Akalo'o	Eremospatha_macrocarpa	Arecaceae	Palm	NA	NA	NA	1	0	0	0	0	0	Monocot
La_Belgique	21/jul	4	4	3	LB_4.4.3	Gust	Ani_Mar	Gust	RIP	2	Akalo'o	Eremospatha_macrocarpa	Arecaceae	Palm	NA	NA	NA	1	0	0	0	0	0	Monocot
La_Belgique	21/jul	4	5	3	LB_4.5.3	Gust	Ani_Mar	Gust	KJ	3	AKALO'O	Eremospatha_macrocarpa	Arecaceae	Palm	NA	NA	NA	1	0	0	0	0	0	Monocot
La_Belgique	21/jul	4	6	2	LB_4.6.2	Gust	Ani_Mar	Gust	KJ	2	AKALO'O	Eremospatha_macrocarpa	Arecaceae	Palm	NA	NA	NA	1	0	0	0	0	0	Monocot
La_Belgique	23/jul	5	5	2	LB_5.5.2	Gust	Ani_Mar	Gust	KA	3	Akalo'o	Eremospatha_macrocarpa	Arecaceae	Palm	NA	NA	NA	1	0	0	0	0	0	Monocot
La_Belgique	23/jul	5	5	3	LB_5.5.3	Gust	Ani_Mar	Gust	KA	4	Akalo'o	Eremospatha_macrocarpa	Arecaceae	Palm	NA	NA	NA	1	0	0	0	0	0	Monocot
La_Belgique	23/jul	5	6	1	LB_5.6.1	Gust	Ani_Mar	Gust	KA	4	Akalo'o	Eremospatha_macrocarpa	Arecaceae	Palm	NA	NA	NA	1	0	0	0	0	0	Monocot
Ngouleminanga	06/sept	1	4	1	NG_1.4.1	Gust	Ani_Bla	Gust	KA	6	Akalo'o	Eremospatha_macrocarpa	Arecaceae	Palm	NA	NA	NA	1	0	0	0	0	0	Monocot
Ngouleminanga	09/sept	2	2	2	NG_2.2.2	Gust	Ani_Bla	Gust	KA	5	Akalo'o	Eremospatha_macrocarpa	Arecaceae	Palm	NA	NA	NA	1	0	0	0	0	0	Monocot
Ngouleminanga	12/sept	4	3	2	NG_4.3.2	Gust	Ani_Bla	Gust	KA	4	Akalo'o	Eremospatha_macrocarpa	Arecaceae	Palm	NA	NA	NA	1	0	0	0	0	0	Monocot
Ngouleminanga	12/sept	4	4	2	NG_4.4.2	Gust	Ani_Bla	Gust	KJ	4	Akalo'o	Eremospatha_macrocarpa	Arecaceae	Palm	NA	NA	NA	1	0	0	0	0	0	Monocot
Ngouleminanga	12/sept	4	4	3	NG_4.4.3	Gust	Ani_Bla	Gust	KJ	7	Akalo'o	Eremospatha_macrocarpa	Arecaceae	Palm	NA	NA	NA	1	0	0	0	0	0	Monocot
Palestine	25/aug	1	1	3	PA_1.1.3	Gust	Ani_Rod	Gust	KA	2	Akalo'o	Eremospatha_macrocarpa	Arecaceae	Palm	NA	NA	NA	1	0	0	0	0	0	Monocot
Palestine	25/aug	1	2	1	PA_1.2.1	Gust	Ani_Rod	Gust	KA	12	Akalo'o	Eremospatha_macrocarpa	Arecaceae	Palm	NA	NA	NA	1	0	0	0	0	0	Monocot
Palestine	25/aug	1	2	2	PA_1.2.2	Gust	Ani_Rod	Gust	KA	6	Akalo'o	Eremospatha_macrocarpa	Arecaceae	Palm	NA	NA	NA	1	0	0	0	0	0	Monocot
Palestine	25/aug	1	3	2	PA_1.3.2	Gust	Ani_Rod	Gust	KA	6	Akalo'o	Eremospatha_macrocarpa	Arecaceae	Palm	NA	NA	NA	1	0	0	0	0	0	Monocot
Palestine	25/aug	1	3	3	PA_1.3.3	Gust	Ani_Rod	Gust	KA	9	Akalo'o	Eremospatha_macrocarpa	Arecaceae	Palm	NA	NA	NA	1	0	0	0	0	0	Monocot
Palestine	26/aug	2	2	2	PA_2.2.2	Gust	Ani_Rod	Gust	RIP	9	Akalo'o	Eremospatha_macrocarpa	Arecaceae	Palm	NA	NA	NA	1	0	0	0	0	0	Monocot
Palestine	26/aug	2	3	3	PA_2.3.3	Gust	Ani_Rod	Gust	KA	4	Akalo'o	Eremospatha_macrocarpa	Arecaceae	Palm	NA	NA	NA	1	0	0	0	0	0	Monocot
Palestine	26/aug	2	4	3	PA_2.4.3	Gust	Ani_Rod	Gust	KJ	2	Akalo'o	Eremospatha_macrocarpa	Arecaceae	Palm	NA	NA	NA	1	0	0	0	0	0	Monocot
Palestine	28/aug	3	3	1	PA_3.3.1	Gust	Ani_Rod	Gust	TA	3	Akalo'o	Eremospatha_macrocarpa	Arecaceae	Palm	NA	NA	NA	1	0	0	0	0	0	Monocot
Palestine	30/aug	4	2	1	PA_4.2.1	Gust	Ani_Rod_Cas	Gust	RAP	3	Akalo'o	Eremospatha_macrocarpa	Arecaceae	Palm	NA	NA	NA	1	0	0	0	0	0	Monocot
Palestine	30/aug	4	3	1	PA_4.3.1	Gust	Ani_Rod_Cas	Gust	KA	3	Akalo'o	Eremospatha_macrocarpa	Arecaceae	Palm	NA	NA	NA	1	0	0	0	0	0	Monocot
Palestine	30/aug	4	3	3	PA_4.3.3	Gust	Ani_Rod_Cas	Gust	KA	7	Akalo'o	Eremospatha_macrocarpa	Arecaceae	Palm	NA	NA	NA	1	0	0	0	0	0	Monocot
Palestine	29/aug	5	2	1	PA_5.2.1	Gust	Ani_Rod	Gust	KA	6	Akalo'o	Eremospatha_macrocarpa	Arecaceae	Palm	NA	NA	NA	1	0	0	0	0	0	Monocot
Palestine	29/aug	5	3	1	PA_5.3.1	Gust	Ani_Rod	Gust	KA	2	Akalo'o	Eremospatha_macrocarpa	Arecaceae	Palm	NA	NA	NA	1	0	0	0	0	0	Monocot
Palestine	29/aug	5	4	1	PA_5.4.1	Gust	Ani_Rod	Gust	KA	6	Akalo'o	Eremospatha_macrocarpa	Arecaceae	Palm	NA	NA	NA	1	0	0	0	0	0	Monocot
Palestine	29/aug	5	4	3	PA_5.4.3	Gust	Ani_Rod	Gust	KA	9	Akalo'o	Eremospatha_macrocarpa	Arecaceae	Palm	NA	NA	NA	1	0	0	0	0	0	Monocot
La_Belgique	23/jul	5	5	3	LB_5.5.3	Gust	Ani_Mar	Gust	KA	2	Lo'o	Eremospatha_wendlandiana	Arecaceae	Palm	NA	NA	NA	0	1	0	0	0	0	Monocot
Palestine	25/aug	1	2	3	PA_1.2.3	Gust	Ani_Rod	Gust	KA	4	Lo'o	Eremospatha_wendlandiana	Arecaceae	Palm	NA	NA	NA	0	1	0	0	0	0	Monocot
Palestine	28/aug	3	4	3	PA_3.4.3	Gust	Ani_Rod	Gust	KJ	1	Kou_ekomo	Erythrococca_sp	Euphorbiaceae	Tree	0.628319	0.2	90	NA	NA	NA	NA	NA	NA	Dicot
Palestine	28/aug	3	3	1	PA_3.3.1	Gust	Ani_Rod	Gust	TA	1	Kou_ekomo	Erythrococca_sp	Euphorbiaceae	Tree	NA	NA	NA	NA	NA	NA	NA	NA	NA	Dicot
La_Belgique	24/jul	2	4	3	LB_2.4.3	Gust	Ani_Mar	Gust	KJ	1	Oloun	Erythrophleum_suaveolens	Caesalpiniaceae	Tree	NA	NA	NA	0	1	0	0	0	1	Dicot
La_Belgique	20/jul	3	6	2	LB_3.6.2	Gust	Ani_Mar	Gust	RAP	1	Oloun_PF	Erythrophleum_suaveolens	Caesalpiniaceae	Tree	NA	NA	NA	0	1	0	0	0	1	Dicot
La_Belgique	23/jul	5	4	2	LB_5.4.2	Gust	Ani_Mar	Gust	KA	1	Oloun	Erythrophleum_suaveolens	Caesalpiniaceae	Tree	NA	NA	NA	0	1	0	0	0	1	Dicot
Palestine	25/aug	1	3	1	PA_1.3.1	Gust	Ani_Rod	Gust	KA	1	Oloun_PF	Erythrophleum_suaveolens	Caesalpiniaceae	Tree	NA	NA	NA	0	1	0	0	0	1	Dicot
Palestine	26/aug	2	2	2	PA_2.2.2	Gust	Ani_Rod	Gust	RIP	2	Oloun	Erythrophleum_suaveolens	Caesalpiniaceae	Tree	NA	NA	NA	0	1	0	0	0	1	Dicot
Palestine	26/aug	2	4	2	PA_2.4.2	Gust	Ani_Rod	Gust	KJ	1	Oloun_PF	Erythrophleum_suaveolens	Caesalpiniaceae	Tree	NA	NA	NA	0	1	0	0	0	1	Dicot
Palestine	28/aug	3	4	2	PA_3.4.2	Gust	Ani_Rod	Gust	KJ	1	Oloun	Erythrophleum_suaveolens	Caesalpiniaceae	Tree	NA	NA	NA	0	1	0	0	0	1	Dicot
Ngouleminanga	06/sept	1	5	1	NG_1.5.1	Gust	Ani_Bla	Gust	KJ	1	Ndjuou_nkol	Fagara_claessensii	Rutaceae	Liana	6.28319	2	NA	NA	NA	NA	NA	NA	NA	Dicot
Ngouleminanga	06/sept	1	2	3	NG_1.2.3	Gust	Ani_Bla	Gust	KJ	1	Ndjou_sieh	Fagara_dinklagei	Rutaceae	Tree	NA	NA	NA	NA	NA	NA	NA	NA	NA	Dicot
Ngouleminanga	11/sept	5	2	3	NG_5.2.3	Gust	Ani_Bla	Gust	TA	1	Mpah_ka	Friesodielsia_enghiana	Annonaceae	Liana	NA	NA	NA	NA	NA	NA	NA	NA	NA	Dicot
Palestine	25/aug	1	4	1	PA_1.4.1	Gust	Ani_Rod	Gust	KA	1	Mpah_ka	Friesodielsia_enghiana	Annonaceae	Liana	1.25664	0.4	NA	NA	NA	NA	NA	NA	NA	Dicot
Palestine	29/aug	5	4	2	PA_5.4.2	Gust	Ani_Rod	Gust	KA	1	Mpah_ka	Friesodielsia_enghiana	Annonaceae	Liana	3.45575	1.1	NA	NA	NA	NA	NA	NA	NA	Dicot
La_Belgique	25/jul	2	1	3	LB_2.1.3	Gust	Ani_Mar	Gust	KA	2	Ndama	Funtumia_elastica	Apocynaceae	Tree	NA	NA	NA	0	0	1	0	0	0	Dicot
La_Belgique	24/jul	2	4	3	LB_2.4.3	Gust	Ani_Mar	Gust	KJ	1	Ndama	Funtumia_elastica	Apocynaceae	Tree	NA	NA	NA	0	0	1	0	0	0	Dicot
La_Belgique	21/jul	4	4	1	LB_4.4.1	Gust	Ani_Mar	Gust	RIP	1	Ndama	Funtumia_elastica	Apocynaceae	Tree	NA	NA	NA	0	0	1	0	0	0	Dicot
La_Belgique	26/jul	5	1	1	LB_5.1.1	Gust	Ani_Mar	Gust	KA	1	Ndama	Funtumia_elastica	Apocynaceae	Tree	NA	NA	NA	0	0	1	0	0	0	Dicot
La_Belgique	23/jul	5	4	3	LB_5.4.3	Gust	Ani_Mar	Gust	KA	1	Ndama	Funtumia_elastica	Apocynaceae	Tree	NA	NA	NA	0	0	1	0	0	0	Dicot
La_Belgique	23/jul	5	6	1	LB_5.6.1	Gust	Ani_Mar	Gust	KA	3	Ndama	Funtumia_elastica	Apocynaceae	Tree	NA	NA	NA	0	0	1	0	0	0	Dicot
Palestine	26/aug	2	3	1	PA_2.3.1	Gust	Ani_Rod	Gust	KA	1	Ndama	Funtumia_elastica	Apocynaceae	Tree	NA	NA	NA	0	0	1	0	0	0	Dicot
Ngouleminanga	10/sept	3	2	1	NG_3.2.1	Gust	Ani_Bla	Gust	KJ	1	Tobom	Gambeya_boukokoensis	Sapotaceae	Tree	0.942478	0.3	35	0	1	0	0	0	1	Dicot
La_Belgique	23/jul	5	4	1	LB_5.4.1	Gust	Ani_Mar	Gust	KA	1	Tobom	Gambeya_boukokoensis	Sapotaceae	Tree	1.5708	0.5	60	0	1	0	0	0	1	Dicot
La_Belgique	23/jul	5	4	2	LB_5.4.2	Gust	Ani_Mar	Gust	KA	1	Tobom	Gambeya_boukokoensis	Sapotaceae	Tree	0.942478	0.3	60	0	1	0	0	0	1	Dicot
La_Belgique	24/jul	2	6	1	LB_2.6.1	Gust	Ani_Mar	Gust	KJ	1	Tobom	Gambeya_boukokoensis	Sapotaceae	Tree	NA	NA	NA	0	1	0	0	0	1	Dicot
La_Belgique	27/jul	3	2	2	LB_3.2.2	Gust	Ani_Mar	Gust	KA	1	Tobom	Gambeya_boukokoensis	Sapotaceae	Tree	NA	NA	NA	0	1	0	0	0	1	Dicot
Ngouleminanga	11/sept	5	2	2	NG_5.2.2	Gust	Ani_Bla	Gust	KA	2	Tobom	Gambeya_boukokoensis	Sapotaceae	Tree	NA	NA	NA	0	1	0	0	0	1	Dicot
La_Belgique	25/jul	1	1	1	LB_1.1.1	Gust	Ani_Mar	Gust	KA	8	Egoualenkou	Geophila_flaviflora	Rubiaceae	Dicot_Herb	NA	NA	NA	NA	NA	NA	NA	NA	NA	Dicot
La_Belgique	25/jul	1	1	2	LB_1.1.2	Gust	Ani_Mar	Gust	KA	74	Egoualenkou	Geophila_flaviflora	Rubiaceae	Dicot_Herb	NA	NA	NA	NA	NA	NA	NA	NA	NA	Dicot
La_Belgique	25/jul	1	1	3	LB_1.1.3	Gust	Ani_Mar	Gust	KA	3	Egoualenkou	Geophila_flaviflora	Rubiaceae	Dicot_Herb	NA	NA	NA	NA	NA	NA	NA	NA	NA	Dicot
La_Belgique	25/jul	1	3	1	LB_1.3.1	Gust	Ani_Mar	Gust	KA	10	Egoualenkou	Geophila_flaviflora	Rubiaceae	Dicot_Herb	NA	NA	NA	NA	NA	NA	NA	NA	NA	Dicot
La_Belgique	25/jul	1	3	3	LB_1.3.3	Gust	Ani_Mar	Gust	KA	10	Egoualenkou	Geophila_flaviflora	Rubiaceae	Dicot_Herb	NA	NA	NA	NA	NA	NA	NA	NA	NA	Dicot
La_Belgique	22/jul	1	5	1	LB_1.5.1	Gust	Ani_Mar	Gust	KA	17	Egoualenkou	Geophila_flaviflora	Rubiaceae	Dicot_Herb	NA	NA	NA	NA	NA	NA	NA	NA	NA	Dicot
La_Belgique	22/jul	1	6	3	LB_1.6.3	Gust	Ani_Mar	Gust	KA	15	Egoualenkou	Geophila_flaviflora	Rubiaceae	Dicot_Herb	NA	NA	NA	NA	NA	NA	NA	NA	NA	Dicot
La_Belgique	25/jul	2	1	2	LB_2.1.2	Gust	Ani_Mar	Gust	KA	16	Egoualenkou	Geophila_flaviflora	Rubiaceae	Dicot_Herb	NA	NA	NA	NA	NA	NA	NA	NA	NA	Dicot
La_Belgique	25/jul	2	3	1	LB_2.3.1	Gust	Ani_Mar	Gust	KA	8	Egoualenkou	Geophila_flaviflora	Rubiaceae	Dicot_Herb	NA	NA	NA	NA	NA	NA	NA	NA	NA	Dicot
La_Belgique	25/jul	2	3	3	LB_2.3.3	Gust	Ani_Mar	Gust	KA	13	Egoualenkou	Geophila_flaviflora	Rubiaceae	Dicot_Herb	NA	NA	NA	NA	NA	NA	NA	NA	NA	Dicot
La_Belgique	24/jul	2	4	1	LB_2.4.1	Gust	Ani_Mar	Gust	KJ	4	Egoualenkou	Geophila_flaviflora	Rubiaceae	Dicot_Herb	NA	NA	NA	NA	NA	NA	NA	NA	NA	Dicot
La_Belgique	24/jul	2	4	2	LB_2.4.2	Gust	Ani_Mar	Gust	KJ	4	Egoualenkou	Geophila_flaviflora	Rubiaceae	Dicot_Herb	NA	NA	NA	NA	NA	NA	NA	NA	NA	Dicot
La_Belgique	24/jul	2	4	3	LB_2.4.3	Gust	Ani_Mar	Gust	KJ	8	Egoualenkou	Geophila_flaviflora	Rubiaceae	Dicot_Herb	NA	NA	NA	NA	NA	NA	NA	NA	NA	Dicot
La_Belgique	24/jul	2	6	3	LB_2.6.3	Gust	Ani_Mar	Gust	KJ	20	Egoualenkou	Geophila_flaviflora	Rubiaceae	Dicot_Herb	NA	NA	NA	NA	NA	NA	NA	NA	NA	Dicot
La_Belgique	27/jul	3	1	2	LB_3.1.2	Gust	Ani_Mar	Gust	KJ	8	Egoualenkou	Geophila_flaviflora	Rubiaceae	Dicot_Herb	NA	NA	NA	NA	NA	NA	NA	NA	NA	Dicot
La_Belgique	27/jul	3	1	3	LB_3.1.3	Gust	Ani_Mar	Gust	KJ	3	Egoualenkou	Geophila_flaviflora	Rubiaceae	Dicot_Herb	NA	NA	NA	NA	NA	NA	NA	NA	NA	Dicot
La_Belgique	27/jul	3	2	3	LB_3.2.3	Gust	Ani_Mar	Gust	KA	18	Egoualenkou	Geophila_flaviflora	Rubiaceae	Dicot_Herb	NA	NA	NA	NA	NA	NA	NA	NA	NA	Dicot
La_Belgique	20/jul	3	5	2	LB_3.5.2	Gust	Ani_Mar	Gust	KJ	2	Egoualenkou	Geophila_flaviflora	Rubiaceae	Dicot_Herb	NA	NA	NA	NA	NA	NA	NA	NA	NA	Dicot
La_Belgique	20/jul	3	5	3	LB_3.5.3	Gust	Ani_Mar	Gust	KJ	2	Egoualenkou	Geophila_flaviflora	Rubiaceae	Dicot_Herb	NA	NA	NA	NA	NA	NA	NA	NA	NA	Dicot
La_Belgique	28/jul	4	1	1	LB_4.1.1	Gust	Ani_Mar	Gust	KA	7	Egoualenkou	Geophila_flaviflora	Rubiaceae	Dicot_Herb	NA	NA	NA	NA	NA	NA	NA	NA	NA	Dicot
La_Belgique	28/jul	4	1	2	LB_4.1.2	Gust	Ani_Mar	Gust	KA	8	Egoualenkou	Geophila_flaviflora	Rubiaceae	Dicot_Herb	NA	NA	NA	NA	NA	NA	NA	NA	NA	Dicot
La_Belgique	28/jul	4	3	3	LB_4.3.3	Gust	Ani_Mar	Gust	KJ	16	Egoualenkou	Geophila_flaviflora	Rubiaceae	Dicot_Herb	NA	NA	NA	NA	NA	NA	NA	NA	NA	Dicot
La_Belgique	21/jul	4	4	1	LB_4.4.1	Gust	Ani_Mar	Gust	RIP	8	Egoualenkou	Geophila_flaviflora	Rubiaceae	Dicot_Herb	NA	NA	NA	NA	NA	NA	NA	NA	NA	Dicot
La_Belgique	21/jul	4	5	1	LB_4.5.1	Gust	Ani_Mar	Gust	KJ	8	Egoualenkou	Geophila_flaviflora	Rubiaceae	Dicot_Herb	NA	NA	NA	NA	NA	NA	NA	NA	NA	Dicot
La_Belgique	21/jul	4	5	3	LB_4.5.3	Gust	Ani_Mar	Gust	KJ	8	Egoualenkou	Geophila_flaviflora	Rubiaceae	Dicot_Herb	NA	NA	NA	NA	NA	NA	NA	NA	NA	Dicot
La_Belgique	21/jul	4	6	2	LB_4.6.2	Gust	Ani_Mar	Gust	KJ	13	Egoualenkou	Geophila_flaviflora	Rubiaceae	Dicot_Herb	NA	NA	NA	NA	NA	NA	NA	NA	NA	Dicot
La_Belgique	26/jul	5	1	1	LB_5.1.1	Gust	Ani_Mar	Gust	KA	13	Egoualenkou	Geophila_flaviflora	Rubiaceae	Dicot_Herb	NA	NA	NA	NA	NA	NA	NA	NA	NA	Dicot
La_Belgique	26/jul	5	2	1	LB_5.2.1	Gust	Ani_Mar	Gust	KJ	7	Egoualenkou	Geophila_flaviflora	Rubiaceae	Dicot_Herb	NA	NA	NA	NA	NA	NA	NA	NA	NA	Dicot
La_Belgique	26/jul	5	2	2	LB_5.2.2	Gust	Ani_Mar	Gust	KJ	10	Egoualenkou	Geophila_flaviflora	Rubiaceae	Dicot_Herb	NA	NA	NA	NA	NA	NA	NA	NA	NA	Dicot
La_Belgique	23/jul	5	4	1	LB_5.4.1	Gust	Ani_Mar	Gust	KA	4	Egoualenkou	Geophila_flaviflora	Rubiaceae	Dicot_Herb	NA	NA	NA	NA	NA	NA	NA	NA	NA	Dicot
La_Belgique	23/jul	5	4	2	LB_5.4.2	Gust	Ani_Mar	Gust	KA	8	Egoualenkou	Geophila_flaviflora	Rubiaceae	Dicot_Herb	NA	NA	NA	NA	NA	NA	NA	NA	NA	Dicot
La_Belgique	23/jul	5	4	3	LB_5.4.3	Gust	Ani_Mar	Gust	KA	13	Egoualenkou	Geophila_flaviflora	Rubiaceae	Dicot_Herb	NA	NA	NA	NA	NA	NA	NA	NA	NA	Dicot
La_Belgique	23/jul	5	5	2	LB_5.5.2	Gust	Ani_Mar	Gust	KA	29	Egoualenkou	Geophila_flaviflora	Rubiaceae	Dicot_Herb	NA	NA	NA	NA	NA	NA	NA	NA	NA	Dicot
La_Belgique	23/jul	5	5	3	LB_5.5.3	Gust	Ani_Mar	Gust	KA	34	Egoualenkou	Geophila_flaviflora	Rubiaceae	Dicot_Herb	NA	NA	NA	NA	NA	NA	NA	NA	NA	Dicot
La_Belgique	23/jul	5	6	2	LB_5.6.2	Gust	Ani_Mar	Gust	KA	6	Egoualenkou	Geophila_flaviflora	Rubiaceae	Dicot_Herb	NA	NA	NA	NA	NA	NA	NA	NA	NA	Dicot
La_Belgique	23/jul	5	6	3	LB_5.6.3	Gust	Ani_Mar	Gust	KA	10	Egoualenkou	Geophila_flaviflora	Rubiaceae	Dicot_Herb	NA	NA	NA	NA	NA	NA	NA	NA	NA	Dicot
Ngouleminanga	06/sept	1	3	3	NG_1.3.3	Gust	Ani_Bla	Gust	KJ	9	Egoualenkou	Geophila_flaviflora	Rubiaceae	Dicot_Herb	NA	NA	NA	NA	NA	NA	NA	NA	NA	Dicot
Ngouleminanga	06/sept	1	4	1	NG_1.4.1	Gust	Ani_Bla	Gust	KA	4	Egoualenkou	Geophila_flaviflora	Rubiaceae	Dicot_Herb	NA	NA	NA	NA	NA	NA	NA	NA	NA	Dicot
Ngouleminanga	06/sept	1	6	1	NG_1.6.1	Gust	Ani_Bla	Gust	KJ	6	Egoualenkou	Geophila_flaviflora	Rubiaceae	Dicot_Herb	NA	NA	NA	NA	NA	NA	NA	NA	NA	Dicot
Ngouleminanga	06/sept	1	6	2	NG_1.6.2	Gust	Ani_Bla	Gust	KJ	13	Egoualenkou	Geophila_flaviflora	Rubiaceae	Dicot_Herb	NA	NA	NA	NA	NA	NA	NA	NA	NA	Dicot
Ngouleminanga	09/sept	2	1	1	NG_2.1.1	Gust	Ani_Bla	Gust	KJ	13	Egoualenkou	Geophila_flaviflora	Rubiaceae	Dicot_Herb	NA	NA	NA	NA	NA	NA	NA	NA	NA	Dicot
Ngouleminanga	09/sept	2	2	2	NG_2.2.2	Gust	Ani_Bla	Gust	KA	5	Egoualenkou	Geophila_flaviflora	Rubiaceae	Dicot_Herb	NA	NA	NA	NA	NA	NA	NA	NA	NA	Dicot
Ngouleminanga	09/sept	2	3	1	NG_2.3.1	Gust	Ani_Bla	Gust	KA	8	Egoualenkou	Geophila_flaviflora	Rubiaceae	Dicot_Herb	NA	NA	NA	NA	NA	NA	NA	NA	NA	Dicot
Ngouleminanga	09/sept	2	3	3	NG_2.3.3	Gust	Ani_Bla	Gust	KA	13	Egoualenkou	Geophila_flaviflora	Rubiaceae	Dicot_Herb	NA	NA	NA	NA	NA	NA	NA	NA	NA	Dicot
Ngouleminanga	09/sept	2	4	2	NG_2.4.2	Gust	Ani_Bla	Gust	KA	5	Egoualenkou	Geophila_flaviflora	Rubiaceae	Dicot_Herb	NA	NA	NA	NA	NA	NA	NA	NA	NA	Dicot
Ngouleminanga	08/sept	3	1	1	NG_3.1.1	Gust	Ani_Bla	Gust	KA	11	Egoualenkou	Geophila_flaviflora	Rubiaceae	Dicot_Herb	NA	NA	NA	NA	NA	NA	NA	NA	NA	Dicot
Ngouleminanga	10/sept	3	1	3	NG_3.1.3	Gust	Ani_Bla	Gust	KA	2	Egoualenkou	Geophila_flaviflora	Rubiaceae	Dicot_Herb	NA	NA	NA	NA	NA	NA	NA	NA	NA	Dicot
Ngouleminanga	10/sept	3	2	2	NG_3.2.2	Gust	Ani_Bla	Gust	KJ	7	Egoualenkou	Geophila_flaviflora	Rubiaceae	Dicot_Herb	NA	NA	NA	NA	NA	NA	NA	NA	NA	Dicot
Ngouleminanga	10/sept	3	3	3	NG_3.3.3	Gust	Ani_Bla	Gust	KA	12	Egoualenkou	Geophila_flaviflora	Rubiaceae	Dicot_Herb	NA	NA	NA	NA	NA	NA	NA	NA	NA	Dicot
Ngouleminanga	10/sept	3	4	2	NG_3.4.2	Gust	Ani_Bla	Gust	KJ	14	Egoualenkou	Geophila_flaviflora	Rubiaceae	Dicot_Herb	NA	NA	NA	NA	NA	NA	NA	NA	NA	Dicot
Ngouleminanga	10/sept	3	5	2	NG_3.5.2	Gust	Ani_Bla	Gust	KA	5	Egoualenkou	Geophila_flaviflora	Rubiaceae	Dicot_Herb	NA	NA	NA	NA	NA	NA	NA	NA	NA	Dicot
Ngouleminanga	11/sept	4	1	2	NG_4.1.2	Gust	Ani_Bla	Gust	KA	14	Egoualenkou	Geophila_flaviflora	Rubiaceae	Dicot_Herb	NA	NA	NA	NA	NA	NA	NA	NA	NA	Dicot
Ngouleminanga	11/sept	4	1	3	NG_4.1.3	Gust	Ani_Bla	Gust	KA	4	Egoualenkou	Geophila_flaviflora	Rubiaceae	Dicot_Herb	NA	NA	NA	NA	NA	NA	NA	NA	NA	Dicot
Ngouleminanga	12/sept	4	2	1	NG_4.2.1	Gust	Ani_Bla	Gust	KA	20	Egoualenkou	Geophila_flaviflora	Rubiaceae	Dicot_Herb	NA	NA	NA	NA	NA	NA	NA	NA	NA	Dicot
Ngouleminanga	12/sept	4	2	2	NG_4.2.2	Gust	Ani_Bla	Gust	KA	5	Egoualenkou	Geophila_flaviflora	Rubiaceae	Dicot_Herb	NA	NA	NA	NA	NA	NA	NA	NA	NA	Dicot
Ngouleminanga	12/sept	4	2	3	NG_4.2.3	Gust	Ani_Bla	Gust	KA	3	Egoualenkou	Geophila_flaviflora	Rubiaceae	Dicot_Herb	NA	NA	NA	NA	NA	NA	NA	NA	NA	Dicot
Ngouleminanga	12/sept	4	3	1	NG_4.3.1	Gust	Ani_Bla	Gust	KA	4	Egoualenkou	Geophila_flaviflora	Rubiaceae	Dicot_Herb	NA	NA	NA	NA	NA	NA	NA	NA	NA	Dicot
Ngouleminanga	12/sept	4	4	2	NG_4.4.2	Gust	Ani_Bla	Gust	KJ	9	Egoualenkou	Geophila_flaviflora	Rubiaceae	Dicot_Herb	NA	NA	NA	NA	NA	NA	NA	NA	NA	Dicot
Ngouleminanga	11/sept	5	1	1	NG_5.1.1	Gust	Ani_Bla	Gust	KA	12	Egoualenkou	Geophila_flaviflora	Rubiaceae	Dicot_Herb	NA	NA	NA	NA	NA	NA	NA	NA	NA	Dicot
Ngouleminanga	11/sept	5	1	2	NG_5.1.2	Gust	Ani_Bla	Gust	KA	3	Egoualenkou	Geophila_flaviflora	Rubiaceae	Dicot_Herb	NA	NA	NA	NA	NA	NA	NA	NA	NA	Dicot
Ngouleminanga	11/sept	5	2	1	NG_5.2.1	Gust	Ani_Bla	Gust	KA	11	Egoualenkou	Geophila_flaviflora	Rubiaceae	Dicot_Herb	NA	NA	NA	NA	NA	NA	NA	NA	NA	Dicot
Palestine	25/aug	1	1	2	PA_1.1.2	Gust	Ani_Rod	Gust	KA	10	Egoualenkou	Geophila_flaviflora	Rubiaceae	Dicot_Herb	NA	NA	NA	NA	NA	NA	NA	NA	NA	Dicot
Palestine	25/aug	1	2	1	PA_1.2.1	Gust	Ani_Rod	Gust	KA	4	Egoualenkou	Geophila_flaviflora	Rubiaceae	Dicot_Herb	NA	NA	NA	NA	NA	NA	NA	NA	NA	Dicot
Palestine	25/aug	1	3	1	PA_1.3.1	Gust	Ani_Rod	Gust	KA	33	Egoualenkou	Geophila_flaviflora	Rubiaceae	Dicot_Herb	NA	NA	NA	NA	NA	NA	NA	NA	NA	Dicot
Palestine	25/aug	1	3	2	PA_1.3.2	Gust	Ani_Rod	Gust	KA	3	Egoualenkou	Geophila_flaviflora	Rubiaceae	Dicot_Herb	NA	NA	NA	NA	NA	NA	NA	NA	NA	Dicot
Palestine	25/aug	1	4	1	PA_1.4.1	Gust	Ani_Rod	Gust	KA	29	Egoualenkou	Geophila_flaviflora	Rubiaceae	Dicot_Herb	NA	NA	NA	NA	NA	NA	NA	NA	NA	Dicot
Palestine	25/aug	1	4	2	PA_1.4.2	Gust	Ani_Rod	Gust	KA	4	Egoualenkou	Geophila_flaviflora	Rubiaceae	Dicot_Herb	NA	NA	NA	NA	NA	NA	NA	NA	NA	Dicot
Palestine	25/aug	1	4	3	PA_1.4.3	Gust	Ani_Rod	Gust	KA	3	Egoualenkou	Geophila_flaviflora	Rubiaceae	Dicot_Herb	NA	NA	NA	NA	NA	NA	NA	NA	NA	Dicot
Palestine	26/aug	2	1	1	PA_2.1.1	Gust	Ani_Rod	Gust	KJ	2	Egoualenkou	Geophila_flaviflora	Rubiaceae	Dicot_Herb	NA	NA	NA	NA	NA	NA	NA	NA	NA	Dicot
Palestine	26/aug	2	2	2	PA_2.2.2	Gust	Ani_Rod	Gust	RIP	12	Egoualenkou	Geophila_flaviflora	Rubiaceae	Dicot_Herb	NA	NA	NA	NA	NA	NA	NA	NA	NA	Dicot
Palestine	26/aug	2	4	1	PA_2.4.1	Gust	Ani_Rod	Gust	KJ	7	Egoualenkou	Geophila_flaviflora	Rubiaceae	Dicot_Herb	NA	NA	NA	NA	NA	NA	NA	NA	NA	Dicot
Palestine	26/aug	2	4	2	PA_2.4.2	Gust	Ani_Rod	Gust	KJ	6	Egoualenkou	Geophila_flaviflora	Rubiaceae	Dicot_Herb	NA	NA	NA	NA	NA	NA	NA	NA	NA	Dicot
Palestine	26/aug	2	4	3	PA_2.4.3	Gust	Ani_Rod	Gust	KJ	13	Egoualenkou	Geophila_flaviflora	Rubiaceae	Dicot_Herb	NA	NA	NA	NA	NA	NA	NA	NA	NA	Dicot
Palestine	28/aug	3	2	1	PA_3.2.1	Gust	Ani_Rod	Gust	KJ	9	Egoualenkou	Geophila_flaviflora	Rubiaceae	Dicot_Herb	NA	NA	NA	NA	NA	NA	NA	NA	NA	Dicot
Palestine	28/aug	3	3	3	PA_3.3.3	Gust	Ani_Rod	Gust	KJ	4	Egoualenkou	Geophila_flaviflora	Rubiaceae	Dicot_Herb	NA	NA	NA	NA	NA	NA	NA	NA	NA	Dicot
Palestine	28/aug	3	4	2	PA_3.4.2	Gust	Ani_Rod	Gust	KJ	10	Egoualenkou	Geophila_flaviflora	Rubiaceae	Dicot_Herb	NA	NA	NA	NA	NA	NA	NA	NA	NA	Dicot
Palestine	30/aug	4	1	2	PA_4.1.2	Gust	Ani_Rod_Cas	Gust	KJ	11	Egoualenkou	Geophila_flaviflora	Rubiaceae	Dicot_Herb	NA	NA	NA	NA	NA	NA	NA	NA	NA	Dicot
Palestine	30/aug	4	1	3	PA_4.1.3	Gust	Ani_Rod_Cas	Gust	KJ	6	Egoualenkou	Geophila_flaviflora	Rubiaceae	Dicot_Herb	NA	NA	NA	NA	NA	NA	NA	NA	NA	Dicot
Palestine	30/aug	4	3	1	PA_4.3.1	Gust	Ani_Rod_Cas	Gust	KA	12	Egoualenkou	Geophila_flaviflora	Rubiaceae	Dicot_Herb	NA	NA	NA	NA	NA	NA	NA	NA	NA	Dicot
Palestine	30/aug	4	3	2	PA_4.3.2	Gust	Ani_Rod_Cas	Gust	KA	7	Egoualenkou	Geophila_flaviflora	Rubiaceae	Dicot_Herb	NA	NA	NA	NA	NA	NA	NA	NA	NA	Dicot
Palestine	30/aug	4	4	2	PA_4.4.2	Gust	Ani_Rod_Cas	Gust	KA	8	Egoualenkou	Geophila_flaviflora	Rubiaceae	Dicot_Herb	NA	NA	NA	NA	NA	NA	NA	NA	NA	Dicot
Palestine	30/aug	4	4	3	PA_4.4.3	Gust	Ani_Rod_Cas	Gust	KA	3	Egoualenkou	Geophila_flaviflora	Rubiaceae	Dicot_Herb	NA	NA	NA	NA	NA	NA	NA	NA	NA	Dicot
Palestine	29/aug	5	2	1	PA_5.2.1	Gust	Ani_Rod	Gust	KA	23	Egoualenkou	Geophila_flaviflora	Rubiaceae	Dicot_Herb	NA	NA	NA	NA	NA	NA	NA	NA	NA	Dicot
Palestine	29/aug	5	3	1	PA_5.3.1	Gust	Ani_Rod	Gust	KA	37	Egoualenkou	Geophila_flaviflora	Rubiaceae	Dicot_Herb	NA	NA	NA	NA	NA	NA	NA	NA	NA	Dicot
Palestine	29/aug	5	3	2	PA_5.3.2	Gust	Ani_Rod	Gust	KA	13	Egoualenkou	Geophila_flaviflora	Rubiaceae	Dicot_Herb	NA	NA	NA	NA	NA	NA	NA	NA	NA	Dicot
Palestine	29/aug	5	4	1	PA_5.4.1	Gust	Ani_Rod	Gust	KA	6	Egoualenkou	Geophila_flaviflora	Rubiaceae	Dicot_Herb	NA	NA	NA	NA	NA	NA	NA	NA	NA	Dicot
La_Belgique	24/jul	2	5	3	LB_2.5.3	Gust	Ani_Mar	Gust	RAP	1	Adia_Mpimpel	Geophila_obvallata	Rubiaceae	Dicot_Herb	1.25664	0.4	NA	NA	NA	NA	NA	NA	NA	Dicot
La_Belgique	25/jul	1	2	2	LB_1.2.2	Gust	Ani_Mar	Gust	KJ	1	Sobo_missile	Gouania_longipetala	Rhamnaceae	Liana	NA	NA	NA	NA	NA	NA	NA	NA	NA	Dicot
La_Belgique	22/jul	1	6	2	LB_1.6.2	Gust	Ani_Mar	Gust	KA	1	Sobo_missile	Gouania_longipetala	Rhamnaceae	Liana	1.88496	0.6	NA	NA	NA	NA	NA	NA	NA	Dicot
La_Belgique	22/jul	1	6	2	LB_1.6.2	Gust	Ani_Mar	Gust	KA	1	Sobo_missile	Gouania_longipetala	Rhamnaceae	Liana	NA	NA	NA	NA	NA	NA	NA	NA	NA	Dicot
La_Belgique	24/jul	2	5	1	LB_2.5.1	Gust	Ani_Mar	Gust	RAP	1	Sobo_missile	Gouania_longipetala	Rhamnaceae	Liana	NA	NA	NA	NA	NA	NA	NA	NA	NA	Dicot
La_Belgique	21/jul	4	4	3	LB_4.4.3	Gust	Ani_Mar	Gust	RIP	2	SOBO_MISSILE	Gouania_longipetala	Rhamnaceae	Liana	NA	NA	NA	NA	NA	NA	NA	NA	NA	Dicot
La_Belgique	26/jul	5	2	1	LB_5.2.1	Gust	Ani_Mar	Gust	KJ	1	Sobo_missile	Gouania_longipetala	Rhamnaceae	Liana	1.5708	0.5	NA	NA	NA	NA	NA	NA	NA	Dicot
La_Belgique	23/jul	5	4	2	LB_5.4.2	Gust	Ani_Mar	Gust	KA	1	Sobo_missile	Gouania_longipetala	Rhamnaceae	Liana	NA	NA	NA	NA	NA	NA	NA	NA	NA	Dicot
Palestine	29/aug	5	1	1	PA_5.1.1	Gust	Ani_Rod	Gust	KA	1	Sobo_missile	Gouania_longipetala	Rhamnaceae	Liana	NA	NA	NA	NA	NA	NA	NA	NA	NA	Dicot
Palestine	29/aug	5	3	3	PA_5.3.3	Gust	Ani_Rod	Gust	KA	1	Sobo_missile	Gouania_longipetala	Rhamnaceae	Liana	NA	NA	NA	NA	NA	NA	NA	NA	NA	Dicot
La_Belgique	25/jul	2	2	2	LB_2.2.2	Gust	Ani_Mar	Gust	KA	1	Egouleka	Gouania_longispicata	Rhamnaceae	Liana	NA	NA	NA	NA	NA	NA	NA	NA	NA	Dicot
Palestine	28/aug	3	4	2	PA_3.4.2	Gust	Ani_Rod	Gust	KJ	1	Egouleka	Gouania_longispicata	Rhamnaceae	Liana	NA	NA	NA	NA	NA	NA	NA	NA	NA	Dicot
La_Belgique	25/jul	1	2	1	LB_1.2.1	Gust	Ani_Mar	Gust	KJ	1	Okah_okol	Grewia_hookerana	Tiliaceae	Liana	NA	NA	NA	0	1	0	0	0	0	Dicot
La_Belgique	22/jul	1	5	2	LB_1.5.2	Gust	Ani_Mar	Gust	KA	1	Okah_okol	Grewia_hookerana	Tiliaceae	Liana	NA	NA	NA	0	1	0	0	0	0	Dicot
La_Belgique	27/jul	3	4	1	LB_3.4.1	Gust	Ani_Mar	Gust	RIP	1	Okah_okol	Grewia_hookerana	Tiliaceae	Liana	1.25664	0.4	NA	0	1	0	0	0	0	Dicot
La_Belgique	26/jul	5	1	3	LB_5.1.3	Gust	Ani_Mar	Gust	KA	1	Okah_okol	Grewia_hookerana	Tiliaceae	Liana	NA	NA	NA	0	1	0	0	0	0	Dicot
Ngouleminanga	06/sept	1	2	1	NG_1.2.1	Gust	Ani_Bla	Gust	TA	1	Okah_okol	Grewia_hookerana	Tiliaceae	Liana	NA	NA	NA	0	1	0	0	0	0	Dicot
Ngouleminanga	06/sept	1	3	2	NG_1.3.2	Gust	Ani_Bla	Gust	KJ	1	Okah_okol	Grewia_hookerana	Tiliaceae	Liana	0.314159	0.1	NA	0	1	0	0	0	0	Dicot
Ngouleminanga	09/sept	2	2	1	NG_2.2.1	Gust	Ani_Bla	Gust	KA	1	Okah_okol	Grewia_hookerana	Tiliaceae	Liana	NA	NA	NA	0	1	0	0	0	0	Dicot
Ngouleminanga	10/sept	3	3	3	NG_3.3.3	Gust	Ani_Bla	Gust	KA	2	Okah_okol	Grewia_hookerana	Tiliaceae	Liana	NA	NA	NA	0	1	0	0	0	0	Dicot
Ngouleminanga	12/sept	4	4	1	NG_4.4.1	Gust	Ani_Bla	Gust	KJ	1	Okah_okol	Grewia_hookerana	Tiliaceae	Liana	0.314159	0.1	NA	0	1	0	0	0	0	Dicot
Palestine	26/aug	2	1	3	PA_2.1.3	Gust	Ani_Rod	Gust	KJ	1	Okah_okol	Grewia_hookerana	Tiliaceae	Liana	0.942478	0.3	NA	0	1	0	0	0	0	Dicot
Palestine	28/aug	3	2	3	PA_3.2.3	Gust	Ani_Rod	Gust	KJ	1	Okah_okol	Grewia_hookerana	Tiliaceae	Liana	0.942478	0.3	NA	0	1	0	0	0	0	Dicot
Palestine	29/aug	5	2	2	PA_5.2.2	Gust	Ani_Rod	Gust	KA	1	Okah_okol	Grewia_hookerana	Tiliaceae	Liana	NA	NA	NA	0	1	0	0	0	0	Dicot
Ngouleminanga	10/sept	3	3	3	NG_3.3.3	Gust	Ani_Bla	Gust	KA	1	Guiah_C	Guarea_cedrata	Meliaceae	Tree	1.25664	0.4	50	1	1	0	0	0	1	Dicot
La_Belgique	23/jul	5	3	2	LB_5.3.2	Gust	Ani_Mar	Gust	RAP	8	Ndwo_zam	Halopegia_azurea	Marantaceae	Herb	NA	NA	NA	0	1	0	0	0	0	Monocot
La_Belgique	23/jul	5	3	3	LB_5.3.3	Gust	Ani_Mar	Gust	RAP	5	Ndwo_zam	Halopegia_azurea	Marantaceae	Herb	0.942478	0.3	NA	0	1	0	0	0	0	Monocot
Ngouleminanga	09/sept	2	5	3	NG_2.5.3	Gust	Ani_Bla	Gust	RAP	7	Ndwo_zam	Halopegia_azurea	Marantaceae	Herb	NA	NA	NA	0	1	0	0	0	0	Monocot
Palestine	30/aug	4	2	2	PA_4.2.2	Gust	Ani_Rod_Cas	Gust	RAP	8	Ndwo_zam	Halopegia_azurea	Marantaceae	Herb	NA	NA	NA	0	1	0	0	0	0	Monocot
Palestine	30/aug	4	2	3	PA_4.2.3	Gust	Ani_Rod_Cas	Gust	RAP	6	Ndwo_zam	Halopegia_azurea	Marantaceae	Herb	NA	NA	NA	0	1	0	0	0	0	Monocot
La_Belgique	25/jul	1	2	2	LB_1.2.2	Gust	Ani_Mar	Gust	KJ	3	Siel	Haumania_danckelmaniana	Marantaceae	Herb	NA	NA	NA	0	1	0	0	0	1	Monocot
La_Belgique	22/jul	1	4	1	LB_1.4.1	Gust	Ani_Mar	Gust	KA	7	Siel	Haumania_danckelmaniana	Marantaceae	Herb	NA	NA	NA	0	1	0	0	0	1	Monocot
La_Belgique	22/jul	1	4	2	LB_1.4.2	Gust	Ani_Mar	Gust	KA	2	Siel	Haumania_danckelmaniana	Marantaceae	Herb	NA	NA	NA	0	1	0	0	0	1	Monocot
La_Belgique	22/jul	1	5	1	LB_1.5.1	Gust	Ani_Mar	Gust	KA	4	Siel	Haumania_danckelmaniana	Marantaceae	Herb	NA	NA	NA	0	1	0	0	0	1	Monocot
La_Belgique	22/jul	1	6	2	LB_1.6.2	Gust	Ani_Mar	Gust	KA	5	Siel	Haumania_danckelmaniana	Marantaceae	Herb	NA	NA	NA	0	1	0	0	0	1	Monocot
La_Belgique	22/jul	1	6	3	LB_1.6.3	Gust	Ani_Mar	Gust	KA	3	Siel	Haumania_danckelmaniana	Marantaceae	Herb	NA	NA	NA	0	1	0	0	0	1	Monocot
La_Belgique	24/jul	2	4	1	LB_2.4.1	Gust	Ani_Mar	Gust	KJ	2	Siel	Haumania_danckelmaniana	Marantaceae	Herb	NA	NA	NA	0	1	0	0	0	1	Monocot
La_Belgique	24/jul	2	4	2	LB_2.4.2	Gust	Ani_Mar	Gust	KJ	6	Siel	Haumania_danckelmaniana	Marantaceae	Herb	NA	NA	NA	0	1	0	0	0	1	Monocot
La_Belgique	24/jul	2	6	1	LB_2.6.1	Gust	Ani_Mar	Gust	KJ	4	Siel	Haumania_danckelmaniana	Marantaceae	Herb	NA	NA	NA	0	1	0	0	0	1	Monocot
La_Belgique	24/jul	2	6	2	LB_2.6.2	Gust	Ani_Mar	Gust	KJ	6	Siel	Haumania_danckelmaniana	Marantaceae	Herb	NA	NA	NA	0	1	0	0	0	1	Monocot
La_Belgique	24/jul	2	6	3	LB_2.6.3	Gust	Ani_Mar	Gust	KJ	4	Siel	Haumania_danckelmaniana	Marantaceae	Herb	NA	NA	NA	0	1	0	0	0	1	Monocot
La_Belgique	27/jul	3	1	1	LB_3.1.1	Gust	Ani_Mar	Gust	KJ	2	Siel	Haumania_danckelmaniana	Marantaceae	Herb	NA	NA	NA	0	1	0	0	0	1	Monocot
La_Belgique	27/jul	3	1	3	LB_3.1.3	Gust	Ani_Mar	Gust	KJ	7	Siel	Haumania_danckelmaniana	Marantaceae	Herb	NA	NA	NA	0	1	0	0	0	1	Monocot
La_Belgique	27/jul	3	2	1	LB_3.2.1	Gust	Ani_Mar	Gust	KA	3	Siel	Haumania_danckelmaniana	Marantaceae	Herb	NA	NA	NA	0	1	0	0	0	1	Monocot
La_Belgique	27/jul	3	2	2	LB_3.2.2	Gust	Ani_Mar	Gust	KA	17	Siel	Haumania_danckelmaniana	Marantaceae	Herb	NA	NA	NA	0	1	0	0	0	1	Monocot
La_Belgique	27/jul	3	3	1	LB_3.3.1	Gust	Ani_Mar	Gust	KJ	5	Siel	Haumania_danckelmaniana	Marantaceae	Herb	NA	NA	NA	0	1	0	0	0	1	Monocot
La_Belgique	27/jul	3	3	2	LB_3.3.2	Gust	Ani_Mar	Gust	KJ	12	Siel	Haumania_danckelmaniana	Marantaceae	Herb	NA	NA	NA	0	1	0	0	0	1	Monocot
La_Belgique	27/jul	3	3	3	LB_3.3.3	Gust	Ani_Mar	Gust	KJ	2	Siel	Haumania_danckelmaniana	Marantaceae	Herb	NA	NA	NA	0	1	0	0	0	1	Monocot
La_Belgique	27/jul	3	4	2	LB_3.4.2	Gust	Ani_Mar	Gust	RIP	3	Siel	Haumania_danckelmaniana	Marantaceae	Herb	NA	NA	NA	0	1	0	0	0	1	Monocot
La_Belgique	20/jul	3	5	1	LB_3.5.1	Gust	Ani_Mar	Gust	KJ	2	Siel	Haumania_danckelmaniana	Marantaceae	Herb	NA	NA	NA	0	1	0	0	0	1	Monocot
La_Belgique	20/jul	3	5	2	LB_3.5.2	Gust	Ani_Mar	Gust	KJ	3	Siel	Haumania_danckelmaniana	Marantaceae	Herb	NA	NA	NA	0	1	0	0	0	1	Monocot
La_Belgique	28/jul	4	1	1	LB_4.1.1	Gust	Ani_Mar	Gust	KA	3	Siel	Haumania_danckelmaniana	Marantaceae	Herb	NA	NA	NA	0	1	0	0	0	1	Monocot
La_Belgique	28/jul	4	3	1	LB_4.3.1	Gust	Ani_Mar	Gust	KJ	4	Siel	Haumania_danckelmaniana	Marantaceae	Herb	NA	NA	NA	0	1	0	0	0	1	Monocot
La_Belgique	28/jul	4	3	2	LB_4.3.2	Gust	Ani_Mar	Gust	KJ	5	Siel	Haumania_danckelmaniana	Marantaceae	Herb	NA	NA	NA	0	1	0	0	0	1	Monocot
La_Belgique	28/jul	4	3	3	LB_4.3.3	Gust	Ani_Mar	Gust	KJ	6	Siel	Haumania_danckelmaniana	Marantaceae	Herb	NA	NA	NA	0	1	0	0	0	1	Monocot
La_Belgique	21/jul	4	4	1	LB_4.4.1	Gust	Ani_Mar	Gust	RIP	5	Siel	Haumania_danckelmaniana	Marantaceae	Herb	NA	NA	NA	0	1	0	0	0	1	Monocot
La_Belgique	21/jul	4	4	2	LB_4.4.2	Gust	Ani_Mar	Gust	RIP	4	Siel	Haumania_danckelmaniana	Marantaceae	Herb	NA	NA	NA	0	1	0	0	0	1	Monocot
La_Belgique	21/jul	4	5	1	LB_4.5.1	Gust	Ani_Mar	Gust	KJ	8	Siel	Haumania_danckelmaniana	Marantaceae	Herb	NA	NA	NA	0	1	0	0	0	1	Monocot
La_Belgique	21/jul	4	5	2	LB_4.5.2	Gust	Ani_Mar	Gust	KJ	11	Siel	Haumania_danckelmaniana	Marantaceae	Herb	NA	NA	NA	0	1	0	0	0	1	Monocot
La_Belgique	21/jul	4	5	3	LB_4.5.3	Gust	Ani_Mar	Gust	KJ	5	Siel	Haumania_danckelmaniana	Marantaceae	Herb	NA	NA	NA	0	1	0	0	0	1	Monocot
La_Belgique	21/jul	4	6	1	LB_4.6.1	Gust	Ani_Mar	Gust	KJ	4	Siel	Haumania_danckelmaniana	Marantaceae	Herb	NA	NA	NA	0	1	0	0	0	1	Monocot
La_Belgique	21/jul	4	6	3	LB_4.6.3	Gust	Ani_Mar	Gust	KJ	2	Siel	Haumania_danckelmaniana	Marantaceae	Herb	NA	NA	NA	0	1	0	0	0	1	Monocot
La_Belgique	26/jul	5	1	1	LB_5.1.1	Gust	Ani_Mar	Gust	KA	3	Siel	Haumania_danckelmaniana	Marantaceae	Herb	NA	NA	NA	0	1	0	0	0	1	Monocot
La_Belgique	26/jul	5	1	3	LB_5.1.3	Gust	Ani_Mar	Gust	KA	6	Siel	Haumania_danckelmaniana	Marantaceae	Herb	NA	NA	NA	0	1	0	0	0	1	Monocot
La_Belgique	26/jul	5	2	1	LB_5.2.1	Gust	Ani_Mar	Gust	KJ	2	Siel	Haumania_danckelmaniana	Marantaceae	Herb	NA	NA	NA	0	1	0	0	0	1	Monocot
La_Belgique	26/jul	5	2	2	LB_5.2.2	Gust	Ani_Mar	Gust	KJ	5	Siel	Haumania_danckelmaniana	Marantaceae	Herb	NA	NA	NA	0	1	0	0	0	1	Monocot
La_Belgique	23/jul	5	5	1	LB_5.5.1	Gust	Ani_Mar	Gust	KA	4	Siel	Haumania_danckelmaniana	Marantaceae	Herb	NA	NA	NA	0	1	0	0	0	1	Monocot
La_Belgique	23/jul	5	5	2	LB_5.5.2	Gust	Ani_Mar	Gust	KA	2	Siel	Haumania_danckelmaniana	Marantaceae	Herb	NA	NA	NA	0	1	0	0	0	1	Monocot
La_Belgique	23/jul	5	5	3	LB_5.5.3	Gust	Ani_Mar	Gust	KA	8	Siel	Haumania_danckelmaniana	Marantaceae	Herb	NA	NA	NA	0	1	0	0	0	1	Monocot
La_Belgique	23/jul	5	6	1	LB_5.6.1	Gust	Ani_Mar	Gust	KA	1	Siel	Haumania_danckelmaniana	Marantaceae	Herb	NA	NA	NA	0	1	0	0	0	1	Monocot
Ngouleminanga	06/sept	1	2	2	NG_1.2.2	Gust	Ani_Bla	Gust	KJ	4	Siel	Haumania_danckelmaniana	Marantaceae	Herb	NA	NA	NA	0	1	0	0	0	1	Monocot
Ngouleminanga	06/sept	1	2	3	NG_1.2.3	Gust	Ani_Bla	Gust	KJ	4	Siel	Haumania_danckelmaniana	Marantaceae	Herb	NA	NA	NA	0	1	0	0	0	1	Monocot
Ngouleminanga	06/sept	1	4	2	NG_1.4.2	Gust	Ani_Bla	Gust	KA	4	Siel	Haumania_danckelmaniana	Marantaceae	Herb	NA	NA	NA	0	1	0	0	0	1	Monocot
Ngouleminanga	06/sept	1	4	3	NG_1.4.3	Gust	Ani_Bla	Gust	KA	7	Siel	Haumania_danckelmaniana	Marantaceae	Herb	NA	NA	NA	0	1	0	0	0	1	Monocot
Ngouleminanga	06/sept	1	5	1	NG_1.5.1	Gust	Ani_Bla	Gust	KJ	5	Siel	Haumania_danckelmaniana	Marantaceae	Herb	NA	NA	NA	0	1	0	0	0	1	Monocot
Ngouleminanga	06/sept	1	5	2	NG_1.5.2	Gust	Ani_Bla	Gust	KJ	3	Siel	Haumania_danckelmaniana	Marantaceae	Herb	NA	NA	NA	0	1	0	0	0	1	Monocot
Ngouleminanga	06/sept	1	5	3	NG_1.5.3	Gust	Ani_Bla	Gust	KJ	3	Siel	Haumania_danckelmaniana	Marantaceae	Herb	NA	NA	NA	0	1	0	0	0	1	Monocot
Ngouleminanga	09/sept	2	1	1	NG_2.1.1	Gust	Ani_Bla	Gust	KJ	4	Siel	Haumania_danckelmaniana	Marantaceae	Herb	NA	NA	NA	0	1	0	0	0	1	Monocot
Ngouleminanga	09/sept	2	1	2	NG_2.1.2	Gust	Ani_Bla	Gust	KJ	3	Siel	Haumania_danckelmaniana	Marantaceae	Herb	NA	NA	NA	0	1	0	0	0	1	Monocot
Ngouleminanga	09/sept	2	1	3	NG_2.1.3	Gust	Ani_Bla	Gust	KJ	4	Siel	Haumania_danckelmaniana	Marantaceae	Herb	NA	NA	NA	0	1	0	0	0	1	Monocot
Ngouleminanga	09/sept	2	3	2	NG_2.3.2	Gust	Ani_Bla	Gust	KA	2	Siel	Haumania_danckelmaniana	Marantaceae	Herb	NA	NA	NA	0	1	0	0	0	1	Monocot
Ngouleminanga	09/sept	2	4	1	NG_2.4.1	Gust	Ani_Bla	Gust	KA	6	Siel	Haumania_danckelmaniana	Marantaceae	Herb	NA	NA	NA	0	1	0	0	0	1	Monocot
Ngouleminanga	09/sept	2	4	2	NG_2.4.2	Gust	Ani_Bla	Gust	KA	4	Siel	Haumania_danckelmaniana	Marantaceae	Herb	NA	NA	NA	0	1	0	0	0	1	Monocot
Ngouleminanga	09/sept	2	4	3	NG_2.4.3	Gust	Ani_Bla	Gust	KA	4	Siel	Haumania_danckelmaniana	Marantaceae	Herb	NA	NA	NA	0	1	0	0	0	1	Monocot
Ngouleminanga	10/sept	3	3	1	NG_3.3.1	Gust	Ani_Bla	Gust	KA	5	Siel	Haumania_danckelmaniana	Marantaceae	Herb	NA	NA	NA	0	1	0	0	0	1	Monocot
Ngouleminanga	10/sept	3	3	2	NG_3.3.2	Gust	Ani_Bla	Gust	KA	2	Siel	Haumania_danckelmaniana	Marantaceae	Herb	NA	NA	NA	0	1	0	0	0	1	Monocot
Ngouleminanga	10/sept	3	4	2	NG_3.4.2	Gust	Ani_Bla	Gust	KJ	5	Siel	Haumania_danckelmaniana	Marantaceae	Herb	NA	NA	NA	0	1	0	0	0	1	Monocot
Ngouleminanga	10/sept	3	4	3	NG_3.4.3	Gust	Ani_Bla	Gust	KJ	8	Siel	Haumania_danckelmaniana	Marantaceae	Herb	NA	NA	NA	0	1	0	0	0	1	Monocot
Ngouleminanga	10/sept	3	5	1	NG_3.5.1	Gust	Ani_Bla	Gust	KA	5	Siel	Haumania_danckelmaniana	Marantaceae	Herb	NA	NA	NA	0	1	0	0	0	1	Monocot
Ngouleminanga	10/sept	3	5	2	NG_3.5.2	Gust	Ani_Bla	Gust	KA	3	Siel	Haumania_danckelmaniana	Marantaceae	Herb	NA	NA	NA	0	1	0	0	0	1	Monocot
Ngouleminanga	11/sept	4	1	1	NG_4.1.1	Gust	Ani_Bla	Gust	KA	13	Siel	Haumania_danckelmaniana	Marantaceae	Herb	NA	NA	NA	0	1	0	0	0	1	Monocot
Ngouleminanga	11/sept	4	1	2	NG_4.1.2	Gust	Ani_Bla	Gust	KA	3	Siel	Haumania_danckelmaniana	Marantaceae	Herb	NA	NA	NA	0	1	0	0	0	1	Monocot
Ngouleminanga	11/sept	4	1	3	NG_4.1.3	Gust	Ani_Bla	Gust	KA	6	Siel	Haumania_danckelmaniana	Marantaceae	Herb	NA	NA	NA	0	1	0	0	0	1	Monocot
Ngouleminanga	12/sept	4	2	2	NG_4.2.2	Gust	Ani_Bla	Gust	KA	4	Siel	Haumania_danckelmaniana	Marantaceae	Herb	NA	NA	NA	0	1	0	0	0	1	Monocot
Ngouleminanga	12/sept	4	2	3	NG_4.2.3	Gust	Ani_Bla	Gust	KA	4	Siel	Haumania_danckelmaniana	Marantaceae	Herb	NA	NA	NA	0	1	0	0	0	1	Monocot
Ngouleminanga	12/sept	4	3	1	NG_4.3.1	Gust	Ani_Bla	Gust	KA	2	Siel	Haumania_danckelmaniana	Marantaceae	Herb	NA	NA	NA	0	1	0	0	0	1	Monocot
Ngouleminanga	12/sept	4	3	3	NG_4.3.3	Gust	Ani_Bla	Gust	KA	2	Siel	Haumania_danckelmaniana	Marantaceae	Herb	NA	NA	NA	0	1	0	0	0	1	Monocot
Ngouleminanga	12/sept	4	4	1	NG_4.4.1	Gust	Ani_Bla	Gust	KJ	5	Siel	Haumania_danckelmaniana	Marantaceae	Herb	NA	NA	NA	0	1	0	0	0	1	Monocot
Ngouleminanga	12/sept	4	4	2	NG_4.4.2	Gust	Ani_Bla	Gust	KJ	3	Siel	Haumania_danckelmaniana	Marantaceae	Herb	NA	NA	NA	0	1	0	0	0	1	Monocot
Ngouleminanga	12/sept	4	4	3	NG_4.4.3	Gust	Ani_Bla	Gust	KJ	6	Siel	Haumania_danckelmaniana	Marantaceae	Herb	NA	NA	NA	0	1	0	0	0	1	Monocot
Ngouleminanga	11/sept	5	1	1	NG_5.1.1	Gust	Ani_Bla	Gust	KA	2	Siel	Haumania_danckelmaniana	Marantaceae	Herb	NA	NA	NA	0	1	0	0	0	1	Monocot
Ngouleminanga	11/sept	5	2	3	NG_5.2.3	Gust	Ani_Bla	Gust	TA	5	Siel	Haumania_danckelmaniana	Marantaceae	Herb	NA	NA	NA	0	1	0	0	0	1	Monocot
Palestine	25/aug	1	1	3	PA_1.1.3	Gust	Ani_Rod	Gust	KA	4	Siel	Haumania_danckelmaniana	Marantaceae	Herb	NA	NA	NA	0	1	0	0	0	1	Monocot
Palestine	25/aug	1	2	1	PA_1.2.1	Gust	Ani_Rod	Gust	KA	5	Siel	Haumania_danckelmaniana	Marantaceae	Herb	NA	NA	NA	0	1	0	0	0	1	Monocot
Palestine	25/aug	1	2	2	PA_1.2.2	Gust	Ani_Rod	Gust	KA	5	Siel	Haumania_danckelmaniana	Marantaceae	Herb	NA	NA	NA	0	1	0	0	0	1	Monocot
Palestine	25/aug	1	3	3	PA_1.3.3	Gust	Ani_Rod	Gust	KA	2	Siel	Haumania_danckelmaniana	Marantaceae	Herb	NA	NA	NA	0	1	0	0	0	1	Monocot
Palestine	25/aug	1	4	2	PA_1.4.2	Gust	Ani_Rod	Gust	KA	4	Siel	Haumania_danckelmaniana	Marantaceae	Herb	NA	NA	NA	0	1	0	0	0	1	Monocot
Palestine	25/aug	1	4	3	PA_1.4.3	Gust	Ani_Rod	Gust	KA	3	Siel	Haumania_danckelmaniana	Marantaceae	Herb	NA	NA	NA	0	1	0	0	0	1	Monocot
Palestine	26/aug	2	1	2	PA_2.1.2	Gust	Ani_Rod	Gust	KJ	3	Siel	Haumania_danckelmaniana	Marantaceae	Herb	NA	NA	NA	0	1	0	0	0	1	Monocot
Palestine	26/aug	2	2	3	PA_2.2.3	Gust	Ani_Rod	Gust	RIP	42	Siel	Haumania_danckelmaniana	Marantaceae	Herb	NA	NA	NA	0	1	0	0	0	1	Monocot
Palestine	26/aug	2	3	3	PA_2.3.3	Gust	Ani_Rod	Gust	KA	4	Siel	Haumania_danckelmaniana	Marantaceae	Herb	NA	NA	NA	0	1	0	0	0	1	Monocot
Palestine	26/aug	2	4	1	PA_2.4.1	Gust	Ani_Rod	Gust	KJ	11	Siel	Haumania_danckelmaniana	Marantaceae	Herb	NA	NA	NA	0	1	0	0	0	1	Monocot
Palestine	28/aug	3	2	1	PA_3.2.1	Gust	Ani_Rod	Gust	KJ	5	Siel	Haumania_danckelmaniana	Marantaceae	Herb	NA	NA	NA	0	1	0	0	0	1	Monocot
Palestine	28/aug	3	3	1	PA_3.3.1	Gust	Ani_Rod	Gust	TA	5	Siel	Haumania_danckelmaniana	Marantaceae	Herb	NA	NA	NA	0	1	0	0	0	1	Monocot
Palestine	28/aug	3	3	3	PA_3.3.3	Gust	Ani_Rod	Gust	KJ	7	Siel	Haumania_danckelmaniana	Marantaceae	Herb	NA	NA	NA	0	1	0	0	0	1	Monocot
Palestine	28/aug	3	4	1	PA_3.4.1	Gust	Ani_Rod	Gust	KJ	7	Siel	Haumania_danckelmaniana	Marantaceae	Herb	NA	NA	NA	0	1	0	0	0	1	Monocot
Palestine	28/aug	3	4	3	PA_3.4.3	Gust	Ani_Rod	Gust	KJ	2	Siel	Haumania_danckelmaniana	Marantaceae	Herb	NA	NA	NA	0	1	0	0	0	1	Monocot
Palestine	30/aug	4	1	1	PA_4.1.1	Gust	Ani_Rod_Cas	Gust	KJ	2	Siel	Haumania_danckelmaniana	Marantaceae	Herb	NA	NA	NA	0	1	0	0	0	1	Monocot
Palestine	30/aug	4	1	2	PA_4.1.2	Gust	Ani_Rod_Cas	Gust	KJ	4	Siel	Haumania_danckelmaniana	Marantaceae	Herb	NA	NA	NA	0	1	0	0	0	1	Monocot
Palestine	30/aug	4	3	1	PA_4.3.1	Gust	Ani_Rod_Cas	Gust	KA	2	Siel	Haumania_danckelmaniana	Marantaceae	Herb	NA	NA	NA	0	1	0	0	0	1	Monocot
Palestine	30/aug	4	3	2	PA_4.3.2	Gust	Ani_Rod_Cas	Gust	KA	5	Siel	Haumania_danckelmaniana	Marantaceae	Herb	NA	NA	NA	0	1	0	0	0	1	Monocot
Palestine	30/aug	4	3	3	PA_4.3.3	Gust	Ani_Rod_Cas	Gust	KA	5	Siel	Haumania_danckelmaniana	Marantaceae	Herb	NA	NA	NA	0	1	0	0	0	1	Monocot
Palestine	30/aug	4	4	3	PA_4.4.3	Gust	Ani_Rod_Cas	Gust	KA	12	Siel	Haumania_danckelmaniana	Marantaceae	Herb	NA	NA	NA	0	1	0	0	0	1	Monocot
Palestine	29/aug	5	1	1	PA_5.1.1	Gust	Ani_Rod	Gust	KA	6	Siel	Haumania_danckelmaniana	Marantaceae	Herb	NA	NA	NA	0	1	0	0	0	1	Monocot
Palestine	29/aug	5	1	2	PA_5.1.2	Gust	Ani_Rod	Gust	KA	9	Siel	Haumania_danckelmaniana	Marantaceae	Herb	NA	NA	NA	0	1	0	0	0	1	Monocot
Palestine	29/aug	5	1	3	PA_5.1.3	Gust	Ani_Rod	Gust	KA	15	Siel	Haumania_danckelmaniana	Marantaceae	Herb	NA	NA	NA	0	1	0	0	0	1	Monocot
Palestine	29/aug	5	2	2	PA_5.2.2	Gust	Ani_Rod	Gust	KA	4	Siel	Haumania_danckelmaniana	Marantaceae	Herb	NA	NA	NA	0	1	0	0	0	1	Monocot
Palestine	29/aug	5	2	3	PA_5.2.3	Gust	Ani_Rod	Gust	KA	3	Siel	Haumania_danckelmaniana	Marantaceae	Herb	NA	NA	NA	0	1	0	0	0	1	Monocot
Palestine	29/aug	5	3	1	PA_5.3.1	Gust	Ani_Rod	Gust	KA	3	Siel	Haumania_danckelmaniana	Marantaceae	Herb	NA	NA	NA	0	1	0	0	0	1	Monocot
Palestine	29/aug	5	3	2	PA_5.3.2	Gust	Ani_Rod	Gust	KA	1	Siel	Haumania_danckelmaniana	Marantaceae	Herb	NA	NA	NA	0	1	0	0	0	1	Monocot
Palestine	29/aug	5	3	3	PA_5.3.3	Gust	Ani_Rod	Gust	KA	3	Siel	Haumania_danckelmaniana	Marantaceae	Herb	NA	NA	NA	0	1	0	0	0	1	Monocot
Ngouleminanga	06/sept	1	6	1	NG_1.6.1	Gust	Ani_Bla	Gust	KJ	1	Ebarekoul	Heisteria_parvifolia	Olacaceae	Tree	0.628319	0.2	20	1	1	0	0	0	0	Dicot
La_Belgique	25/jul	1	1	3	LB_1.1.3	Gust	Ani_Mar	Gust	KA	1	Mbeu_nkol	Hugonia_platysepala	Linaceae	Liana	3.76991	1.2	NA	1	1	0	0	0	1	Dicot
La_Belgique	22/jul	1	5	1	LB_1.5.1	Gust	Ani_Mar	Gust	KA	1	Mbeu_nkol	Hugonia_platysepala	Linaceae	Liana	2.51327	0.8	NA	1	1	0	0	0	1	Dicot
La_Belgique	22/jul	1	6	2	LB_1.6.2	Gust	Ani_Mar	Gust	KA	1	Mbeu_nkol	Hugonia_platysepala	Linaceae	Liana	4.39823	1.4	NA	1	1	0	0	0	1	Dicot
La_Belgique	25/jul	2	1	1	LB_2.1.1	Gust	Ani_Mar	Gust	KA	1	Mbeu_nkol	Hugonia_platysepala	Linaceae	Liana	0.942478	0.3	NA	1	1	0	0	0	1	Dicot
La_Belgique	23/jul	5	5	1	LB_5.5.1	Gust	Ani_Mar	Gust	KA	1	Mbeu_nkol	Hugonia_platysepala	Linaceae	Liana	2.19911	0.7	NA	1	1	0	0	0	1	Dicot
La_Belgique	23/jul	5	6	3	LB_5.6.3	Gust	Ani_Mar	Gust	KA	1	Mbeu_nkol	Hugonia_platysepala	Linaceae	Liana	NA	NA	NA	1	1	0	0	0	1	Dicot
Ngouleminanga	09/sept	2	2	1	NG_2.2.1	Gust	Ani_Bla	Gust	KA	1	Mbeu_nkol	Hugonia_platysepala	Linaceae	Liana	3.76991	1.2	NA	1	1	0	0	0	1	Dicot
Ngouleminanga	12/sept	4	2	3	NG_4.2.3	Gust	Ani_Bla	Gust	KA	1	Mbeu_nkol	Hugonia_platysepala	Linaceae	Liana	2.19911	0.7	NA	1	1	0	0	0	1	Dicot
Palestine	30/aug	4	1	3	PA_4.1.3	Gust	Ani_Rod_Cas	Gust	KJ	1	Mbeu_nkol	Hugonia_platysepala	Linaceae	Liana	0.628319	0.2	NA	1	1	0	0	0	1	Dicot
Palestine	30/aug	4	2	1	PA_4.2.1	Gust	Ani_Rod_Cas	Gust	RAP	1	Mbeu_nkol	Hugonia_platysepala	Linaceae	Liana	0.942478	0.3	NA	1	1	0	0	0	1	Dicot
Ngouleminanga	09/sept	2	2	3	NG_2.2.3	Gust	Ani_Bla	Gust	KA	1	Lan	Hylodendron_gabunense	Caesalpiniaceae	Tree	0.314159	0.1	40	0	0	1	0	0	0	Dicot
La_Belgique	22/jul	1	5	3	LB_1.5.3	Gust	Ani_Mar	Gust	KA	1	Lan	Hylodendron_gabunense	Caesalpiniaceae	Tree	NA	NA	NA	0	0	1	0	0	0	Dicot
La_Belgique	27/jul	3	2	2	LB_3.2.2	Gust	Ani_Mar	Gust	KA	2	Lan	Hylodendron_gabunense	Caesalpiniaceae	Tree	NA	NA	NA	0	0	1	0	0	0	Dicot
La_Belgique	27/jul	3	3	1	LB_3.3.1	Gust	Ani_Mar	Gust	KJ	1	Lan	Hylodendron_gabunense	Caesalpiniaceae	Tree	NA	NA	NA	0	0	1	0	0	0	Dicot
La_Belgique	28/jul	4	3	2	LB_4.3.2	Gust	Ani_Mar	Gust	KJ	1	Lan	Hylodendron_gabunense	Caesalpiniaceae	Tree	NA	NA	NA	0	0	1	0	0	0	Dicot
La_Belgique	21/jul	4	6	1	LB_4.6.1	Gust	Ani_Mar	Gust	KJ	1	Lan	Hylodendron_gabunense	Caesalpiniaceae	Tree	NA	NA	NA	0	0	1	0	0	0	Dicot
Ngouleminanga	06/sept	1	2	3	NG_1.2.3	Gust	Ani_Bla	Gust	KJ	4	Lan	Hylodendron_gabunense	Caesalpiniaceae	Tree	NA	NA	NA	0	0	1	0	0	0	Dicot
Ngouleminanga	09/sept	2	2	2	NG_2.2.2	Gust	Ani_Bla	Gust	KA	1	Lan	Hylodendron_gabunense	Caesalpiniaceae	Tree	NA	NA	NA	0	0	1	0	0	0	Dicot
Ngouleminanga	09/sept	2	3	1	NG_2.3.1	Gust	Ani_Bla	Gust	KA	7	Lan	Hylodendron_gabunense	Caesalpiniaceae	Tree	NA	NA	NA	0	0	1	0	0	0	Dicot
Ngouleminanga	10/sept	3	3	3	NG_3.3.3	Gust	Ani_Bla	Gust	KA	2	Lan	Hylodendron_gabunense	Caesalpiniaceae	Tree	NA	NA	NA	0	0	1	0	0	0	Dicot
Ngouleminanga	10/sept	3	4	2	NG_3.4.2	Gust	Ani_Bla	Gust	KJ	4	Lan	Hylodendron_gabunense	Caesalpiniaceae	Tree	NA	NA	NA	0	0	1	0	0	0	Dicot
Ngouleminanga	10/sept	3	4	3	NG_3.4.3	Gust	Ani_Bla	Gust	KJ	6	Lan	Hylodendron_gabunense	Caesalpiniaceae	Tree	NA	NA	NA	0	0	1	0	0	0	Dicot
Ngouleminanga	11/sept	4	1	1	NG_4.1.1	Gust	Ani_Bla	Gust	KA	1	Lan	Hylodendron_gabunense	Caesalpiniaceae	Tree	NA	NA	NA	0	0	1	0	0	0	Dicot
Ngouleminanga	11/sept	4	1	2	NG_4.1.2	Gust	Ani_Bla	Gust	KA	1	Lan	Hylodendron_gabunense	Caesalpiniaceae	Tree	NA	NA	NA	0	0	1	0	0	0	Dicot
Ngouleminanga	11/sept	5	1	2	NG_5.1.2	Gust	Ani_Bla	Gust	KA	6	Lan	Hylodendron_gabunense	Caesalpiniaceae	Tree	NA	NA	NA	0	0	1	0	0	0	Dicot
Ngouleminanga	11/sept	5	3	1	NG_5.3.1	Gust	Ani_Bla	Gust	KA	1	Lan	Hylodendron_gabunense	Caesalpiniaceae	Tree	NA	NA	NA	0	0	1	0	0	0	Dicot
Ngouleminanga	11/sept	5	3	2	NG_5.3.2	Gust	Ani_Bla	Gust	KA	5	Lan	Hylodendron_gabunense	Caesalpiniaceae	Tree	NA	NA	NA	0	0	1	0	0	0	Dicot
Palestine	25/aug	1	2	3	PA_1.2.3	Gust	Ani_Rod	Gust	KA	1	Lan	Hylodendron_gabunense	Caesalpiniaceae	Tree	NA	NA	NA	0	0	1	0	0	0	Dicot
Palestine	25/aug	1	3	3	PA_1.3.3	Gust	Ani_Rod	Gust	KA	5	Lan	Hylodendron_gabunense	Caesalpiniaceae	Tree	NA	NA	NA	0	0	1	0	0	0	Dicot
Palestine	26/aug	2	1	2	PA_2.1.2	Gust	Ani_Rod	Gust	KJ	1	Lan	Hylodendron_gabunense	Caesalpiniaceae	Tree	NA	NA	NA	0	0	1	0	0	0	Dicot
Palestine	26/aug	2	3	1	PA_2.3.1	Gust	Ani_Rod	Gust	KA	1	Lan	Hylodendron_gabunense	Caesalpiniaceae	Tree	NA	NA	NA	0	0	1	0	0	0	Dicot
Palestine	26/aug	2	3	3	PA_2.3.3	Gust	Ani_Rod	Gust	KA	3	Lan	Hylodendron_gabunense	Caesalpiniaceae	Tree	NA	NA	NA	0	0	1	0	0	0	Dicot
Palestine	28/aug	3	4	2	PA_3.4.2	Gust	Ani_Rod	Gust	KJ	3	Lan	Hylodendron_gabunense	Caesalpiniaceae	Tree	NA	NA	NA	0	0	1	0	0	0	Dicot
Palestine	30/aug	4	1	2	PA_4.1.2	Gust	Ani_Rod_Cas	Gust	KJ	5	Lan	Hylodendron_gabunense	Caesalpiniaceae	Tree	NA	NA	NA	0	0	1	0	0	0	Dicot
Palestine	29/aug	5	2	3	PA_5.2.3	Gust	Ani_Rod	Gust	KA	1	Lan	Hylodendron_gabunense	Caesalpiniaceae	Tree	NA	NA	NA	0	0	1	0	0	0	Dicot
Palestine	29/aug	5	3	2	PA_5.3.2	Gust	Ani_Rod	Gust	KA	3	Lan	Hylodendron_gabunense	Caesalpiniaceae	Tree	NA	NA	NA	0	0	1	0	0	0	Dicot
Palestine	29/aug	5	4	1	PA_5.4.1	Gust	Ani_Rod	Gust	KA	1	Lan	Hylodendron_gabunense	Caesalpiniaceae	Tree	NA	NA	NA	0	0	1	0	0	0	Dicot
La_Belgique	24/jul	2	6	1	LB_2.6.1	Gust	Ani_Mar	Gust	KJ	7	Epoha_GF	Hypselodelphys_scandens	Marantaceae	Herb	NA	NA	NA	0	0	1	0	0	1	Monocot
Palestine	26/aug	2	1	1	PA_2.1.1	Gust	Ani_Rod	Gust	KJ	4	Epoha_GF	Hypselodelphys_scandens	Marantaceae	Herb	NA	NA	NA	0	0	1	0	0	1	Monocot
Palestine	30/aug	4	2	2	PA_4.2.2	Gust	Ani_Rod_Cas	Gust	RAP	3	Bouobo'o_ezam	Impatiens_zenkeri	Balsaminaceae	Dicot_Herb	NA	NA	NA	NA	NA	NA	NA	NA	NA	Dicot
Ngouleminanga	11/sept	5	3	1	NG_5.3.1	Gust	Ani_Bla	Gust	KA	1	Bih_kol	Indigofera_sp	Fabaceae	Liana	13.1947	4.2	NA	NA	NA	NA	NA	NA	NA	Dicot
Ngouleminanga	12/sept	4	4	2	NG_4.4.2	Gust	Ani_Bla	Gust	KJ	1	Onouah	Irvingia_gabonensis	Irvingiaceae	Tree	0.942478	0.3	40	0	1	0	0	0	0	Dicot
Ngouleminanga	12/sept	4	3	3	NG_4.3.3	Gust	Ani_Bla	Gust	KA	1	Onouah	Irvingia_gabonensis	Irvingiaceae	Tree	NA	NA	NA	0	1	0	0	0	0	Dicot
Ngouleminanga	06/sept	1	4	3	NG_1.4.3	Gust	Ani_Bla	Gust	KA	2	Koualduhé	Klainedoxa_microphylla	Irvingiaceae	Tree	NA	NA	NA	0	1	0	0	0	0	Dicot
Ngouleminanga	09/sept	2	3	3	NG_2.3.3	Gust	Ani_Bla	Gust	KA	1	Koualduhé	Klainedoxa_microphylla	Irvingiaceae	Tree	NA	NA	NA	0	1	0	0	0	0	Dicot
La_Belgique	27/jul	3	4	1	LB_3.4.1	Gust	Ani_Mar	Gust	RIP	1	Eko'o_PF	Landolphia_glabra	Apocynaceae	Liana	NA	NA	NA	NA	NA	NA	NA	NA	NA	Dicot
La_Belgique	20/jul	3	5	2	LB_3.5.2	Gust	Ani_Mar	Gust	KJ	2	Eko'o_PF	Landolphia_glabra	Apocynaceae	Liana	NA	NA	NA	NA	NA	NA	NA	NA	NA	Dicot
La_Belgique	21/jul	4	5	3	LB_4.5.3	Gust	Ani_Mar	Gust	KJ	1	Eko'o_PF	Landolphia_glabra	Apocynaceae	Liana	2.51327	0.8	NA	NA	NA	NA	NA	NA	NA	Dicot
La_Belgique	21/jul	4	6	1	LB_4.6.1	Gust	Ani_Mar	Gust	KJ	1	Eko'o_PF	Landolphia_glabra	Apocynaceae	Liana	NA	NA	NA	NA	NA	NA	NA	NA	NA	Dicot
La_Belgique	21/jul	4	6	2	LB_4.6.2	Gust	Ani_Mar	Gust	KJ	2	Eko'o_PF	Landolphia_glabra	Apocynaceae	Liana	NA	NA	NA	NA	NA	NA	NA	NA	NA	Dicot
Ngouleminanga	06/sept	1	4	3	NG_1.4.3	Gust	Ani_Bla	Gust	KA	2	Eko'o_PF	Landolphia_glabra	Apocynaceae	Liana	NA	NA	NA	NA	NA	NA	NA	NA	NA	Dicot
Ngouleminanga	09/sept	2	4	3	NG_2.4.3	Gust	Ani_Bla	Gust	KA	1	Eko'o_PF	Landolphia_glabra	Apocynaceae	Liana	NA	NA	NA	NA	NA	NA	NA	NA	NA	Dicot
Ngouleminanga	08/sept	3	1	1	NG_3.1.1	Gust	Ani_Bla	Gust	KA	6	Eko'o_PF	Landolphia_glabra	Apocynaceae	Liana	NA	NA	NA	NA	NA	NA	NA	NA	NA	Dicot
Ngouleminanga	10/sept	3	4	1	NG_3.4.1	Gust	Ani_Bla	Gust	KJ	2	Eko'o_PF	Landolphia_glabra	Apocynaceae	Liana	NA	NA	NA	NA	NA	NA	NA	NA	NA	Dicot
Ngouleminanga	12/sept	4	3	1	NG_4.3.1	Gust	Ani_Bla	Gust	KA	1	Eko'o_PF	Landolphia_glabra	Apocynaceae	Liana	0.942478	0.3	NA	NA	NA	NA	NA	NA	NA	Dicot
Palestine	25/aug	1	2	1	PA_1.2.1	Gust	Ani_Rod	Gust	KA	2	Eko'o_PF	Landolphia_glabra	Apocynaceae	Liana	NA	NA	NA	NA	NA	NA	NA	NA	NA	Dicot
Palestine	25/aug	1	3	1	PA_1.3.1	Gust	Ani_Rod	Gust	KA	5	Eko'o_PF	Landolphia_glabra	Apocynaceae	Liana	NA	NA	NA	NA	NA	NA	NA	NA	NA	Dicot
Palestine	25/aug	1	4	1	PA_1.4.1	Gust	Ani_Rod	Gust	KA	1	Eko'o_PF	Landolphia_glabra	Apocynaceae	Liana	0.942478	0.3	NA	NA	NA	NA	NA	NA	NA	Dicot
Palestine	26/aug	2	2	1	PA_2.2.1	Gust	Ani_Rod	Gust	RIP	4	Eko'o_PF	Landolphia_glabra	Apocynaceae	Liana	NA	NA	NA	NA	NA	NA	NA	NA	NA	Dicot
Palestine	26/aug	2	2	2	PA_2.2.2	Gust	Ani_Rod	Gust	RIP	2	Eko'o_PF	Landolphia_glabra	Apocynaceae	Liana	NA	NA	NA	NA	NA	NA	NA	NA	NA	Dicot
Palestine	26/aug	2	3	1	PA_2.3.1	Gust	Ani_Rod	Gust	KA	5	Eko'o_PF	Landolphia_glabra	Apocynaceae	Liana	NA	NA	NA	NA	NA	NA	NA	NA	NA	Dicot
Palestine	30/aug	4	1	3	PA_4.1.3	Gust	Ani_Rod_Cas	Gust	KJ	7	Eko'o_PF	Landolphia_glabra	Apocynaceae	Liana	NA	NA	NA	NA	NA	NA	NA	NA	NA	Dicot
Palestine	29/aug	5	2	1	PA_5.2.1	Gust	Ani_Rod	Gust	KA	3	Eko'o_PF	Landolphia_glabra	Apocynaceae	Liana	NA	NA	NA	NA	NA	NA	NA	NA	NA	Dicot
La_Belgique	24/jul	2	5	2	LB_2.5.2	Gust	Ani_Mar	Gust	RAP	1	Eko'o_Stephane	Landolphia_jumellei	Apocynaceae	Liana	NA	NA	NA	NA	NA	NA	NA	NA	NA	Dicot
La_Belgique	21/jul	4	4	3	LB_4.4.3	Gust	Ani_Mar	Gust	RIP	1	Eko'o_Stephane	Landolphia_jumellei	Apocynaceae	Liana	4.08407	1.3	NA	NA	NA	NA	NA	NA	NA	Dicot
La_Belgique	21/jul	4	6	2	LB_4.6.2	Gust	Ani_Mar	Gust	KJ	2	Eko'o_Stephane	Landolphia_jumellei	Apocynaceae	Liana	NA	NA	NA	NA	NA	NA	NA	NA	NA	Dicot
Ngouleminanga	06/sept	1	2	1	NG_1.2.1	Gust	Ani_Bla	Gust	TA	1	Eko'o_ntsima	Landolphia_jumellei	Apocynaceae	Liana	0.314159	0.1	NA	NA	NA	NA	NA	NA	NA	Dicot
Ngouleminanga	06/sept	1	4	3	NG_1.4.3	Gust	Ani_Bla	Gust	KA	4	Eko'o_stephane	Landolphia_jumellei	Apocynaceae	Liana	NA	NA	NA	NA	NA	NA	NA	NA	NA	Dicot
Ngouleminanga	09/sept	2	2	3	NG_2.2.3	Gust	Ani_Bla	Gust	KA	2	Eko'o_ntsima	Landolphia_jumellei	Apocynaceae	Liana	NA	NA	NA	NA	NA	NA	NA	NA	NA	Dicot
Ngouleminanga	10/sept	3	1	3	NG_3.1.3	Gust	Ani_Bla	Gust	KA	1	Eko'o_stephane	Landolphia_jumellei	Apocynaceae	Liana	NA	NA	NA	NA	NA	NA	NA	NA	NA	Dicot
Ngouleminanga	10/sept	3	3	1	NG_3.3.1	Gust	Ani_Bla	Gust	KA	1	Eko'o_ntsima	Landolphia_jumellei	Apocynaceae	Liana	13.1947	4.2	NA	NA	NA	NA	NA	NA	NA	Dicot
Ngouleminanga	10/sept	3	5	1	NG_3.5.1	Gust	Ani_Bla	Gust	KA	2	Eko'o_stephane	Landolphia_jumellei	Apocynaceae	Liana	NA	NA	NA	NA	NA	NA	NA	NA	NA	Dicot
Ngouleminanga	11/sept	4	1	3	NG_4.1.3	Gust	Ani_Bla	Gust	KA	1	Eko'o_stephane	Landolphia_jumellei	Apocynaceae	Liana	0.942478	0.3	NA	NA	NA	NA	NA	NA	NA	Dicot
Ngouleminanga	12/sept	4	2	2	NG_4.2.2	Gust	Ani_Bla	Gust	KA	2	Eko'o_ntsima	Landolphia_jumellei	Apocynaceae	Liana	NA	NA	NA	NA	NA	NA	NA	NA	NA	Dicot
Ngouleminanga	12/sept	4	4	2	NG_4.4.2	Gust	Ani_Bla	Gust	KJ	1	Eko'o_stephane	Landolphia_jumellei	Apocynaceae	Liana	1.25664	0.4	NA	NA	NA	NA	NA	NA	NA	Dicot
Ngouleminanga	11/sept	5	1	1	NG_5.1.1	Gust	Ani_Bla	Gust	KA	2	Eko'o_ntsima	Landolphia_jumellei	Apocynaceae	Liana	NA	NA	NA	NA	NA	NA	NA	NA	NA	Dicot
Palestine	29/aug	5	3	2	PA_5.3.2	Gust	Ani_Rod	Gust	KA	1	Eko'o_ntsima	Landolphia_jumellei	Apocynaceae	Liana	NA	NA	NA	NA	NA	NA	NA	NA	NA	Dicot
Palestine	29/aug	5	4	2	PA_5.4.2	Gust	Ani_Rod	Gust	KA	1	Eko'o_ntsima	Landolphia_jumellei	Apocynaceae	Liana	NA	NA	NA	NA	NA	NA	NA	NA	NA	Dicot
Palestine	29/aug	5	3	3	PA_5.3.3	Gust	Ani_Rod	Gust	KA	2	Eko'o_GF	Landolphia_maxima	Apocynaceae	Liana	0.628319	0.2	30	0	1	0	0	0	0	Dicot
La_Belgique	25/jul	1	2	3	LB_1.2.3	Gust	Ani_Mar	Gust	KJ	1	Eko'o_GF	Landolphia_maxima	Apocynaceae	Liana	1.88496	0.6	NA	0	1	0	0	0	0	Dicot
La_Belgique	27/jul	3	1	1	LB_3.1.1	Gust	Ani_Mar	Gust	KJ	1	Eko'o_GF_velu	Landolphia_maxima	Apocynaceae	Liana	3.76991	1.2	NA	0	1	0	0	0	0	Dicot
La_Belgique	26/jul	5	2	1	LB_5.2.1	Gust	Ani_Mar	Gust	KJ	1	Eko'o_GF	Landolphia_maxima	Apocynaceae	Liana	0.942478	0.3	NA	0	1	0	0	0	0	Dicot
La_Belgique	26/jul	5	2	2	LB_5.2.2	Gust	Ani_Mar	Gust	KJ	1	Eko'o_GF	Landolphia_maxima	Apocynaceae	Liana	NA	NA	NA	0	1	0	0	0	0	Dicot
La_Belgique	23/jul	5	5	2	LB_5.5.2	Gust	Ani_Mar	Gust	KA	2	Eko'o_GF	Landolphia_maxima	Apocynaceae	Liana	NA	NA	NA	0	1	0	0	0	0	Dicot
Ngouleminanga	06/sept	1	2	2	NG_1.2.2	Gust	Ani_Bla	Gust	KJ	1	Eko'o_GF	Landolphia_maxima	Apocynaceae	Liana	0.628319	0.2	NA	0	1	0	0	0	0	Dicot
Ngouleminanga	06/sept	1	5	2	NG_1.5.2	Gust	Ani_Bla	Gust	KJ	1	Eko'o_GF	Landolphia_maxima	Apocynaceae	Liana	NA	NA	NA	0	1	0	0	0	0	Dicot
Palestine	26/aug	2	3	3	PA_2.3.3	Gust	Ani_Rod	Gust	KA	2	Eko'o_GF	Landolphia_maxima	Apocynaceae	Liana	NA	NA	NA	0	1	0	0	0	0	Dicot
Ngouleminanga	06/sept	1	3	1	NG_1.3.1	Gust	Ani_Bla	Gust	KJ	1	Eko'o_willie	Landolphia_sp2	Apocynaceae	Liana	0.942478	0.3	NA	NA	NA	NA	NA	NA	NA	Dicot
Ngouleminanga	09/sept	2	3	1	NG_2.3.1	Gust	Ani_Bla	Gust	KA	1	Eko'o_willie	Landolphia_sp2	Apocynaceae	Liana	0.942478	0.3	NA	NA	NA	NA	NA	NA	NA	Dicot
Ngouleminanga	09/sept	2	3	1	NG_2.3.1	Gust	Ani_Bla	Gust	KA	1	Eko'o_willie	Landolphia_sp2	Apocynaceae	Liana	0.314159	0.1	NA	NA	NA	NA	NA	NA	NA	Dicot
La_Belgique	25/jul	1	3	3	LB_1.3.3	Gust	Ani_Mar	Gust	KA	5	Lomo_kol	Landolphia_violacea	Apocynaceae	Liana	NA	NA	NA	NA	NA	NA	NA	NA	NA	Dicot
La_Belgique	22/jul	1	4	1	LB_1.4.1	Gust	Ani_Mar	Gust	KA	2	Lomo_kol	Landolphia_violacea	Apocynaceae	Liana	NA	NA	NA	NA	NA	NA	NA	NA	NA	Dicot
La_Belgique	22/jul	1	4	3	LB_1.4.3	Gust	Ani_Mar	Gust	KA	1	Lomo_kol	Landolphia_violacea	Apocynaceae	Liana	NA	NA	NA	NA	NA	NA	NA	NA	NA	Dicot
La_Belgique	22/jul	1	6	1	LB_1.6.1	Gust	Ani_Mar	Gust	KA	1	Lomo_kol	Landolphia_violacea	Apocynaceae	Liana	NA	NA	NA	NA	NA	NA	NA	NA	NA	Dicot
La_Belgique	24/jul	2	5	1	LB_2.5.1	Gust	Ani_Mar	Gust	RAP	2	Lomo_kol	Landolphia_violacea	Apocynaceae	Liana	NA	NA	NA	NA	NA	NA	NA	NA	NA	Dicot
La_Belgique	27/jul	3	2	3	LB_3.2.3	Gust	Ani_Mar	Gust	KA	2	Lomo_kol	Landolphia_violacea	Apocynaceae	Liana	NA	NA	NA	NA	NA	NA	NA	NA	NA	Dicot
La_Belgique	27/jul	3	3	1	LB_3.3.1	Gust	Ani_Mar	Gust	KJ	2	Lomo_kol	Landolphia_violacea	Apocynaceae	Liana	NA	NA	NA	NA	NA	NA	NA	NA	NA	Dicot
La_Belgique	27/jul	3	3	2	LB_3.3.2	Gust	Ani_Mar	Gust	KJ	2	Lomo_kol	Landolphia_violacea	Apocynaceae	Liana	NA	NA	NA	NA	NA	NA	NA	NA	NA	Dicot
La_Belgique	27/jul	3	4	1	LB_3.4.1	Gust	Ani_Mar	Gust	RIP	1	Lomo_kol	Landolphia_violacea	Apocynaceae	Liana	NA	NA	NA	NA	NA	NA	NA	NA	NA	Dicot
La_Belgique	27/jul	3	4	2	LB_3.4.2	Gust	Ani_Mar	Gust	RIP	2	Lomo_kol	Landolphia_violacea	Apocynaceae	Liana	NA	NA	NA	NA	NA	NA	NA	NA	NA	Dicot
La_Belgique	28/jul	4	2	1	LB_4.2.1	Gust	Ani_Mar	Gust	RIP	1	Lomo_kol	Landolphia_violacea	Apocynaceae	Liana	4.39823	1.4	NA	NA	NA	NA	NA	NA	NA	Dicot
La_Belgique	28/jul	4	2	2	LB_4.2.2	Gust	Ani_Mar	Gust	RIP	2	Lomo_kol	Landolphia_violacea	Apocynaceae	Liana	NA	NA	NA	NA	NA	NA	NA	NA	NA	Dicot
La_Belgique	21/jul	4	6	1	LB_4.6.1	Gust	Ani_Mar	Gust	KJ	2	Lomo_kol	Landolphia_violacea	Apocynaceae	Liana	NA	NA	NA	NA	NA	NA	NA	NA	NA	Dicot
La_Belgique	23/jul	5	4	2	LB_5.4.2	Gust	Ani_Mar	Gust	KA	1	Lomo_kol	Landolphia_violacea	Apocynaceae	Liana	NA	NA	NA	NA	NA	NA	NA	NA	NA	Dicot
La_Belgique	23/jul	5	5	1	LB_5.5.1	Gust	Ani_Mar	Gust	KA	1	Lomo_kol	Landolphia_violacea	Apocynaceae	Liana	NA	NA	NA	NA	NA	NA	NA	NA	NA	Dicot
La_Belgique	23/jul	5	6	3	LB_5.6.3	Gust	Ani_Mar	Gust	KA	2	Lomo_kol	Landolphia_violacea	Apocynaceae	Liana	NA	NA	NA	NA	NA	NA	NA	NA	NA	Dicot
Ngouleminanga	06/sept	1	4	1	NG_1.4.1	Gust	Ani_Bla	Gust	KA	2	Lomo_kol	Landolphia_violacea	Apocynaceae	Liana	NA	NA	NA	NA	NA	NA	NA	NA	NA	Dicot
Ngouleminanga	09/sept	2	1	2	NG_2.1.2	Gust	Ani_Bla	Gust	KJ	3	Lomo_kol	Landolphia_violacea	Apocynaceae	Liana	NA	NA	NA	NA	NA	NA	NA	NA	NA	Dicot
Ngouleminanga	09/sept	2	5	3	NG_2.5.3	Gust	Ani_Bla	Gust	RAP	1	Lomo_kol	Landolphia_violacea	Apocynaceae	Liana	NA	NA	NA	NA	NA	NA	NA	NA	NA	Dicot
Ngouleminanga	08/sept	3	1	1	NG_3.1.1	Gust	Ani_Bla	Gust	KA	1	Lomo_kol	Landolphia_violacea	Apocynaceae	Liana	14.1372	4.5	NA	NA	NA	NA	NA	NA	NA	Dicot
Ngouleminanga	10/sept	3	3	1	NG_3.3.1	Gust	Ani_Bla	Gust	KA	2	Lomo_kol	Landolphia_violacea	Apocynaceae	Liana	NA	NA	NA	NA	NA	NA	NA	NA	NA	Dicot
Ngouleminanga	10/sept	3	3	3	NG_3.3.3	Gust	Ani_Bla	Gust	KA	1	Lomo_kol	Landolphia_violacea	Apocynaceae	Liana	NA	NA	NA	NA	NA	NA	NA	NA	NA	Dicot
Ngouleminanga	10/sept	3	5	3	NG_3.5.3	Gust	Ani_Bla	Gust	KA	1	Lomo_kol	Landolphia_violacea	Apocynaceae	Liana	NA	NA	NA	NA	NA	NA	NA	NA	NA	Dicot
Ngouleminanga	12/sept	4	2	3	NG_4.2.3	Gust	Ani_Bla	Gust	KA	7	Lomo_kol	Landolphia_violacea	Apocynaceae	Liana	NA	NA	NA	NA	NA	NA	NA	NA	NA	Dicot
Ngouleminanga	12/sept	4	4	1	NG_4.4.1	Gust	Ani_Bla	Gust	KJ	4	Lomo_kol	Landolphia_violacea	Apocynaceae	Liana	NA	NA	NA	NA	NA	NA	NA	NA	NA	Dicot
Ngouleminanga	12/sept	4	4	3	NG_4.4.3	Gust	Ani_Bla	Gust	KJ	1	Lomo_kol	Landolphia_violacea	Apocynaceae	Liana	NA	NA	NA	NA	NA	NA	NA	NA	NA	Dicot
Ngouleminanga	11/sept	5	1	2	NG_5.1.2	Gust	Ani_Bla	Gust	KA	1	Lomo_kol	Landolphia_violacea	Apocynaceae	Liana	4.39823	1.4	NA	NA	NA	NA	NA	NA	NA	Dicot
Ngouleminanga	11/sept	5	1	2	NG_5.1.2	Gust	Ani_Bla	Gust	KA	1	Lomo_kol	Landolphia_violacea	Apocynaceae	Liana	NA	NA	NA	NA	NA	NA	NA	NA	NA	Dicot
Ngouleminanga	11/sept	5	2	1	NG_5.2.1	Gust	Ani_Bla	Gust	KA	3	Lomo_kol	Landolphia_violacea	Apocynaceae	Liana	NA	NA	NA	NA	NA	NA	NA	NA	NA	Dicot
Ngouleminanga	11/sept	5	2	2	NG_5.2.2	Gust	Ani_Bla	Gust	KA	2	Lomo_kol	Landolphia_violacea	Apocynaceae	Liana	NA	NA	NA	NA	NA	NA	NA	NA	NA	Dicot
Ngouleminanga	11/sept	5	3	1	NG_5.3.1	Gust	Ani_Bla	Gust	KA	3	Lomo_kol	Landolphia_violacea	Apocynaceae	Liana	NA	NA	NA	NA	NA	NA	NA	NA	NA	Dicot
Ngouleminanga	11/sept	5	3	2	NG_5.3.2	Gust	Ani_Bla	Gust	KA	1	Lomo_kol	Landolphia_violacea	Apocynaceae	Liana	0.314159	0.1	NA	NA	NA	NA	NA	NA	NA	Dicot
Ngouleminanga	11/sept	5	3	2	NG_5.3.2	Gust	Ani_Bla	Gust	KA	1	Lomo_kol	Landolphia_violacea	Apocynaceae	Liana	NA	NA	NA	NA	NA	NA	NA	NA	NA	Dicot
Palestine	25/aug	1	3	3	PA_1.3.3	Gust	Ani_Rod	Gust	KA	1	Lomo_kol	Landolphia_violacea	Apocynaceae	Liana	10.3673	3.3	NA	NA	NA	NA	NA	NA	NA	Dicot
Palestine	26/aug	2	2	2	PA_2.2.2	Gust	Ani_Rod	Gust	RIP	1	Lomo_kol	Landolphia_violacea	Apocynaceae	Liana	5.02655	1.6	NA	NA	NA	NA	NA	NA	NA	Dicot
Palestine	30/aug	4	1	3	PA_4.1.3	Gust	Ani_Rod_Cas	Gust	KJ	6	Lomo_kol	Landolphia_violacea	Apocynaceae	Liana	NA	NA	NA	NA	NA	NA	NA	NA	NA	Dicot
Palestine	30/aug	4	3	1	PA_4.3.1	Gust	Ani_Rod_Cas	Gust	KA	1	Lomo_kol	Landolphia_violacea	Apocynaceae	Liana	NA	NA	NA	NA	NA	NA	NA	NA	NA	Dicot
Palestine	30/aug	4	3	2	PA_4.3.2	Gust	Ani_Rod_Cas	Gust	KA	3	Lomo_kol	Landolphia_violacea	Apocynaceae	Liana	NA	NA	NA	NA	NA	NA	NA	NA	NA	Dicot
Palestine	29/aug	5	2	2	PA_5.2.2	Gust	Ani_Rod	Gust	KA	2	Lomo_kol	Landolphia_violacea	Apocynaceae	Liana	NA	NA	NA	NA	NA	NA	NA	NA	NA	Dicot
Palestine	29/aug	5	3	3	PA_5.3.3	Gust	Ani_Rod	Gust	KA	2	Lomo_kol	Landolphia_violacea	Apocynaceae	Liana	NA	NA	NA	NA	NA	NA	NA	NA	NA	Dicot
Ngouleminanga	11/sept	5	2	2	NG_5.2.2	Gust	Ani_Bla	Gust	KA	1	Linou	Lasianthera_africana	Icacinaceae	Shrub	3.14159	1	15	NA	NA	NA	NA	NA	NA	Dicot
Ngouleminanga	11/sept	5	3	3	NG_5.3.3	Gust	Ani_Bla	Gust	KA	1	Linou	Lasianthera_africana	Icacinaceae	Shrub	0.314159	0.1	15	NA	NA	NA	NA	NA	NA	Dicot
Ngouleminanga	06/sept	1	2	3	NG_1.2.3	Gust	Ani_Bla	Gust	KJ	1	Linou	Lasianthera_africana	Icacinaceae	Shrub	0.628319	0.2	20	NA	NA	NA	NA	NA	NA	Dicot
Ngouleminanga	09/sept	2	1	1	NG_2.1.1	Gust	Ani_Bla	Gust	KJ	1	Linou	Lasianthera_africana	Icacinaceae	Shrub	0.314159	0.1	20	NA	NA	NA	NA	NA	NA	Dicot
Ngouleminanga	11/sept	5	3	3	NG_5.3.3	Gust	Ani_Bla	Gust	KA	1	Linou	Lasianthera_africana	Icacinaceae	Shrub	0.314159	0.1	20	NA	NA	NA	NA	NA	NA	Dicot
Palestine	30/aug	4	4	1	PA_4.4.1	Gust	Ani_Rod_Cas	Gust	KA	1	Linou	Lasianthera_africana	Icacinaceae	Shrub	0.314159	0.1	25	NA	NA	NA	NA	NA	NA	Dicot
Ngouleminanga	06/sept	1	2	2	NG_1.2.2	Gust	Ani_Bla	Gust	KJ	1	Linou	Lasianthera_africana	Icacinaceae	Shrub	0.942478	0.3	30	NA	NA	NA	NA	NA	NA	Dicot
Ngouleminanga	12/sept	4	4	3	NG_4.4.3	Gust	Ani_Bla	Gust	KJ	1	Linou	Lasianthera_africana	Icacinaceae	Shrub	0.942478	0.3	30	NA	NA	NA	NA	NA	NA	Dicot
Ngouleminanga	11/sept	5	3	1	NG_5.3.1	Gust	Ani_Bla	Gust	KA	1	Linou	Lasianthera_africana	Icacinaceae	Shrub	0.628319	0.2	30	NA	NA	NA	NA	NA	NA	Dicot
La_Belgique	24/jul	2	6	1	LB_2.6.1	Gust	Ani_Mar	Gust	KJ	1	Linou	Lasianthera_africana	Icacinaceae	Shrub	0.942478	0.3	40	NA	NA	NA	NA	NA	NA	Dicot
La_Belgique	28/jul	4	3	1	LB_4.3.1	Gust	Ani_Mar	Gust	KJ	1	Linou	Lasianthera_africana	Icacinaceae	Shrub	0.628319	0.2	40	NA	NA	NA	NA	NA	NA	Dicot
Ngouleminanga	06/sept	1	4	1	NG_1.4.1	Gust	Ani_Bla	Gust	KA	1	Linou	Lasianthera_africana	Icacinaceae	Shrub	0.628319	0.2	40	NA	NA	NA	NA	NA	NA	Dicot
Ngouleminanga	09/sept	2	1	1	NG_2.1.1	Gust	Ani_Bla	Gust	KJ	1	Linou	Lasianthera_africana	Icacinaceae	Shrub	0.628319	0.2	40	NA	NA	NA	NA	NA	NA	Dicot
Ngouleminanga	10/sept	3	1	2	NG_3.1.2	Gust	Ani_Bla	Gust	KA	1	Linou	Lasianthera_africana	Icacinaceae	Shrub	0.628319	0.2	40	NA	NA	NA	NA	NA	NA	Dicot
Ngouleminanga	10/sept	3	3	1	NG_3.3.1	Gust	Ani_Bla	Gust	KA	1	Linou	Lasianthera_africana	Icacinaceae	Shrub	0.628319	0.2	40	NA	NA	NA	NA	NA	NA	Dicot
Ngouleminanga	10/sept	3	5	1	NG_3.5.1	Gust	Ani_Bla	Gust	KA	1	Linou	Lasianthera_africana	Icacinaceae	Shrub	0.942478	0.3	40	NA	NA	NA	NA	NA	NA	Dicot
Ngouleminanga	12/sept	4	4	3	NG_4.4.3	Gust	Ani_Bla	Gust	KJ	1	Linou	Lasianthera_africana	Icacinaceae	Shrub	0.942478	0.3	40	NA	NA	NA	NA	NA	NA	Dicot
Ngouleminanga	12/sept	4	4	3	NG_4.4.3	Gust	Ani_Bla	Gust	KJ	1	Linou	Lasianthera_africana	Icacinaceae	Shrub	0.314159	0.1	40	NA	NA	NA	NA	NA	NA	Dicot
Palestine	30/aug	4	2	1	PA_4.2.1	Gust	Ani_Rod_Cas	Gust	RAP	1	Linou	Lasianthera_africana	Icacinaceae	Shrub	0.628319	0.2	40	NA	NA	NA	NA	NA	NA	Dicot
Palestine	30/aug	4	4	1	PA_4.4.1	Gust	Ani_Rod_Cas	Gust	KA	1	Linou	Lasianthera_africana	Icacinaceae	Shrub	0.628319	0.2	40	NA	NA	NA	NA	NA	NA	Dicot
Ngouleminanga	12/sept	4	3	2	NG_4.3.2	Gust	Ani_Bla	Gust	KA	1	Linou	Lasianthera_africana	Icacinaceae	Shrub	0.942478	0.3	50	NA	NA	NA	NA	NA	NA	Dicot
Ngouleminanga	10/sept	3	3	2	NG_3.3.2	Gust	Ani_Bla	Gust	KA	1	Linou	Lasianthera_africana	Icacinaceae	Shrub	0.628319	0.2	60	NA	NA	NA	NA	NA	NA	Dicot
Palestine	29/aug	5	3	1	PA_5.3.1	Gust	Ani_Rod	Gust	KA	1	Linou	Lasianthera_africana	Icacinaceae	Shrub	0.314159	0.1	60	NA	NA	NA	NA	NA	NA	Dicot
La_Belgique	25/jul	1	3	2	LB_1.3.2	Gust	Ani_Mar	Gust	KA	1	Linou	Lasianthera_africana	Icacinaceae	Shrub	1.25664	0.4	70	NA	NA	NA	NA	NA	NA	Dicot
Ngouleminanga	10/sept	3	3	2	NG_3.3.2	Gust	Ani_Bla	Gust	KA	1	Linou	Lasianthera_africana	Icacinaceae	Shrub	0.942478	0.3	70	NA	NA	NA	NA	NA	NA	Dicot
Palestine	26/aug	2	3	3	PA_2.3.3	Gust	Ani_Rod	Gust	KA	1	Linou	Lasianthera_africana	Icacinaceae	Shrub	0.942478	0.3	80	NA	NA	NA	NA	NA	NA	Dicot
Palestine	28/aug	3	3	3	PA_3.3.3	Gust	Ani_Rod	Gust	KJ	1	Linou	Lasianthera_africana	Icacinaceae	Shrub	1.25664	0.4	80	NA	NA	NA	NA	NA	NA	Dicot
La_Belgique	28/jul	4	2	2	LB_4.2.2	Gust	Ani_Mar	Gust	RIP	1	Linou	Lasianthera_africana	Icacinaceae	Shrub	0.942478	0.3	90	NA	NA	NA	NA	NA	NA	Dicot
La_Belgique	25/jul	1	1	1	LB_1.1.1	Gust	Ani_Mar	Gust	KA	1	Linou	Lasianthera_africana	Icacinaceae	Shrub	NA	NA	NA	NA	NA	NA	NA	NA	NA	Dicot
La_Belgique	22/jul	1	4	1	LB_1.4.1	Gust	Ani_Mar	Gust	KA	3	Linou	Lasianthera_africana	Icacinaceae	Shrub	NA	NA	NA	NA	NA	NA	NA	NA	NA	Dicot
La_Belgique	22/jul	1	5	1	LB_1.5.1	Gust	Ani_Mar	Gust	KA	1	Linou	Lasianthera_africana	Icacinaceae	Shrub	NA	NA	NA	NA	NA	NA	NA	NA	NA	Dicot
La_Belgique	22/jul	1	5	2	LB_1.5.2	Gust	Ani_Mar	Gust	KA	1	Linou	Lasianthera_africana	Icacinaceae	Shrub	NA	NA	NA	NA	NA	NA	NA	NA	NA	Dicot
La_Belgique	22/jul	1	6	2	LB_1.6.2	Gust	Ani_Mar	Gust	KA	1	Linou	Lasianthera_africana	Icacinaceae	Shrub	NA	NA	NA	NA	NA	NA	NA	NA	NA	Dicot
La_Belgique	25/jul	2	1	3	LB_2.1.3	Gust	Ani_Mar	Gust	KA	2	Linou	Lasianthera_africana	Icacinaceae	Shrub	NA	NA	NA	NA	NA	NA	NA	NA	NA	Dicot
La_Belgique	27/jul	3	3	1	LB_3.3.1	Gust	Ani_Mar	Gust	KJ	1	Linou	Lasianthera_africana	Icacinaceae	Shrub	NA	NA	NA	NA	NA	NA	NA	NA	NA	Dicot
La_Belgique	27/jul	3	4	3	LB_3.4.3	Gust	Ani_Mar	Gust	RIP	1	Linou	Lasianthera_africana	Icacinaceae	Shrub	NA	NA	NA	NA	NA	NA	NA	NA	NA	Dicot
La_Belgique	20/jul	3	5	1	LB_3.5.1	Gust	Ani_Mar	Gust	KJ	1	Linou	Lasianthera_africana	Icacinaceae	Shrub	NA	NA	NA	NA	NA	NA	NA	NA	NA	Dicot
La_Belgique	20/jul	3	5	3	LB_3.5.3	Gust	Ani_Mar	Gust	KJ	2	Linou	Lasianthera_africana	Icacinaceae	Shrub	NA	NA	NA	NA	NA	NA	NA	NA	NA	Dicot
La_Belgique	21/jul	4	5	1	LB_4.5.1	Gust	Ani_Mar	Gust	KJ	1	Linou	Lasianthera_africana	Icacinaceae	Shrub	NA	NA	NA	NA	NA	NA	NA	NA	NA	Dicot
La_Belgique	21/jul	4	6	2	LB_4.6.2	Gust	Ani_Mar	Gust	KJ	2	Linou	Lasianthera_africana	Icacinaceae	Shrub	NA	NA	NA	NA	NA	NA	NA	NA	NA	Dicot
La_Belgique	23/jul	5	5	1	LB_5.5.1	Gust	Ani_Mar	Gust	KA	1	Linou	Lasianthera_africana	Icacinaceae	Shrub	NA	NA	NA	NA	NA	NA	NA	NA	NA	Dicot
Ngouleminanga	06/sept	1	2	1	NG_1.2.1	Gust	Ani_Bla	Gust	TA	3	Linou	Lasianthera_africana	Icacinaceae	Shrub	NA	NA	NA	NA	NA	NA	NA	NA	NA	Dicot
Ngouleminanga	06/sept	1	2	3	NG_1.2.3	Gust	Ani_Bla	Gust	KJ	2	Linou	Lasianthera_africana	Icacinaceae	Shrub	NA	NA	NA	NA	NA	NA	NA	NA	NA	Dicot
Ngouleminanga	06/sept	1	3	1	NG_1.3.1	Gust	Ani_Bla	Gust	KJ	1	Linou	Lasianthera_africana	Icacinaceae	Shrub	NA	NA	NA	NA	NA	NA	NA	NA	NA	Dicot
Ngouleminanga	09/sept	2	1	1	NG_2.1.1	Gust	Ani_Bla	Gust	KJ	1	Linou	Lasianthera_africana	Icacinaceae	Shrub	NA	NA	NA	NA	NA	NA	NA	NA	NA	Dicot
Ngouleminanga	10/sept	3	3	2	NG_3.3.2	Gust	Ani_Bla	Gust	KA	2	Linou	Lasianthera_africana	Icacinaceae	Shrub	NA	NA	NA	NA	NA	NA	NA	NA	NA	Dicot
Ngouleminanga	10/sept	3	4	1	NG_3.4.1	Gust	Ani_Bla	Gust	KJ	2	Linou	Lasianthera_africana	Icacinaceae	Shrub	NA	NA	NA	NA	NA	NA	NA	NA	NA	Dicot
Ngouleminanga	10/sept	3	4	3	NG_3.4.3	Gust	Ani_Bla	Gust	KJ	6	Linou	Lasianthera_africana	Icacinaceae	Shrub	NA	NA	NA	NA	NA	NA	NA	NA	NA	Dicot
Ngouleminanga	11/sept	5	1	1	NG_5.1.1	Gust	Ani_Bla	Gust	KA	1	Linou	Lasianthera_africana	Icacinaceae	Shrub	NA	NA	NA	NA	NA	NA	NA	NA	NA	Dicot
Ngouleminanga	11/sept	5	1	2	NG_5.1.2	Gust	Ani_Bla	Gust	KA	2	Linou	Lasianthera_africana	Icacinaceae	Shrub	NA	NA	NA	NA	NA	NA	NA	NA	NA	Dicot
Palestine	25/aug	1	2	1	PA_1.2.1	Gust	Ani_Rod	Gust	KA	2	Linou	Lasianthera_africana	Icacinaceae	Shrub	NA	NA	NA	NA	NA	NA	NA	NA	NA	Dicot
Palestine	25/aug	1	3	1	PA_1.3.1	Gust	Ani_Rod	Gust	KA	4	Linou	Lasianthera_africana	Icacinaceae	Shrub	NA	NA	NA	NA	NA	NA	NA	NA	NA	Dicot
Palestine	25/aug	1	4	2	PA_1.4.2	Gust	Ani_Rod	Gust	KA	2	Linou	Lasianthera_africana	Icacinaceae	Shrub	NA	NA	NA	NA	NA	NA	NA	NA	NA	Dicot
Palestine	26/aug	2	4	2	PA_2.4.2	Gust	Ani_Rod	Gust	KJ	1	Linou	Lasianthera_africana	Icacinaceae	Shrub	NA	NA	NA	NA	NA	NA	NA	NA	NA	Dicot
Palestine	28/aug	3	2	1	PA_3.2.1	Gust	Ani_Rod	Gust	KJ	1	Linou	Lasianthera_africana	Icacinaceae	Shrub	NA	NA	NA	NA	NA	NA	NA	NA	NA	Dicot
Palestine	28/aug	3	2	2	PA_3.2.2	Gust	Ani_Rod	Gust	KJ	2	Linou	Lasianthera_africana	Icacinaceae	Shrub	NA	NA	NA	NA	NA	NA	NA	NA	NA	Dicot
Palestine	29/aug	5	2	1	PA_5.2.1	Gust	Ani_Rod	Gust	KA	2	Linou	Lasianthera_africana	Icacinaceae	Shrub	NA	NA	NA	NA	NA	NA	NA	NA	NA	Dicot
Palestine	30/aug	4	2	2	PA_4.2.2	Gust	Ani_Rod_Cas	Gust	RAP	3	Abikouh	Lasiodiscus_marmoratus	Rhamnaceae	Tree	NA	NA	NA	NA	NA	NA	NA	NA	NA	Dicot
La_Belgique	25/jul	1	3	2	LB_1.3.2	Gust	Ani_Mar	Gust	KA	1	Ekoua_enkeu'eu	Leptaspis_cochleata	Poaceae	Herb	NA	NA	NA	NA	NA	NA	NA	NA	NA	Monocot
La_Belgique	22/jul	1	4	3	LB_1.4.3	Gust	Ani_Mar	Gust	KA	10	EKOUA_ENKEU'EU_GF	Leptaspis_cochleata	Poaceae	Herb	NA	NA	NA	NA	NA	NA	NA	NA	NA	Monocot
La_Belgique	22/jul	1	6	2	LB_1.6.2	Gust	Ani_Mar	Gust	KA	2	EKOUA_ENKEU'EU_GF	Leptaspis_cochleata	Poaceae	Herb	NA	NA	NA	NA	NA	NA	NA	NA	NA	Monocot
La_Belgique	25/jul	2	2	3	LB_2.2.3	Gust	Ani_Mar	Gust	KA	5	Ekoua_enkeu'eu_GF	Leptaspis_cochleata	Poaceae	Herb	NA	NA	NA	NA	NA	NA	NA	NA	NA	Monocot
La_Belgique	25/jul	2	3	1	LB_2.3.1	Gust	Ani_Mar	Gust	KA	21	Ekoua_enkeu'eu	Leptaspis_cochleata	Poaceae	Herb	NA	NA	NA	NA	NA	NA	NA	NA	NA	Monocot
La_Belgique	24/jul	2	4	2	LB_2.4.2	Gust	Ani_Mar	Gust	KJ	6	Ekoua_enkeu'eu_GF	Leptaspis_cochleata	Poaceae	Herb	NA	NA	NA	NA	NA	NA	NA	NA	NA	Monocot
La_Belgique	20/jul	3	6	2	LB_3.6.2	Gust	Ani_Mar	Gust	RAP	2	EKOUA_ENKEU'EU_GF	Leptaspis_cochleata	Poaceae	Herb	NA	NA	NA	NA	NA	NA	NA	NA	NA	Monocot
La_Belgique	28/jul	4	3	2	LB_4.3.2	Gust	Ani_Mar	Gust	KJ	2	Ekoua_enkeu'eu_GF	Leptaspis_cochleata	Poaceae	Herb	NA	NA	NA	NA	NA	NA	NA	NA	NA	Monocot
La_Belgique	21/jul	4	5	3	LB_4.5.3	Gust	Ani_Mar	Gust	KJ	1	Ekoua_enkeu'eu_GF	Leptaspis_cochleata	Poaceae	Herb	NA	NA	NA	NA	NA	NA	NA	NA	NA	Monocot
La_Belgique	23/jul	5	4	3	LB_5.4.3	Gust	Ani_Mar	Gust	KA	1	Ekoua_enkeu'eu_GF	Leptaspis_cochleata	Poaceae	Herb	NA	NA	NA	NA	NA	NA	NA	NA	NA	Monocot
La_Belgique	23/jul	5	5	2	LB_5.5.2	Gust	Ani_Mar	Gust	KA	1	Ekoua_enkeu'eu	Leptaspis_cochleata	Poaceae	Herb	NA	NA	NA	NA	NA	NA	NA	NA	NA	Monocot
La_Belgique	23/jul	5	6	1	LB_5.6.1	Gust	Ani_Mar	Gust	KA	5	Ekoua_enkeu'eu_GF	Leptaspis_cochleata	Poaceae	Herb	NA	NA	NA	NA	NA	NA	NA	NA	NA	Monocot
Ngouleminanga	06/sept	1	6	2	NG_1.6.2	Gust	Ani_Bla	Gust	KJ	5	Ekoua_enkeu'eu_GF	Leptaspis_cochleata	Poaceae	Herb	NA	NA	NA	NA	NA	NA	NA	NA	NA	Monocot
Ngouleminanga	10/sept	3	4	3	NG_3.4.3	Gust	Ani_Bla	Gust	KJ	5	Ekoua_enkeu'eu_GF	Leptaspis_cochleata	Poaceae	Herb	NA	NA	NA	NA	NA	NA	NA	NA	NA	Monocot
Ngouleminanga	12/sept	4	3	3	NG_4.3.3	Gust	Ani_Bla	Gust	KA	1	Ekoua_enkeu'eu_GF	Leptaspis_cochleata	Poaceae	Herb	NA	NA	NA	NA	NA	NA	NA	NA	NA	Monocot
Palestine	25/aug	1	1	3	PA_1.1.3	Gust	Ani_Rod	Gust	KA	1	Ekoua_enkeu'eu	Leptaspis_cochleata	Poaceae	Herb	NA	NA	NA	NA	NA	NA	NA	NA	NA	Monocot
Palestine	25/aug	1	2	2	PA_1.2.2	Gust	Ani_Rod	Gust	KA	7	Ekoua_enkeu'eu_GF	Leptaspis_cochleata	Poaceae	Herb	NA	NA	NA	NA	NA	NA	NA	NA	NA	Monocot
Palestine	25/aug	1	3	2	PA_1.3.2	Gust	Ani_Rod	Gust	KA	1	Ekoua_enkeu'eu_GF	Leptaspis_cochleata	Poaceae	Herb	NA	NA	NA	NA	NA	NA	NA	NA	NA	Monocot
Palestine	26/aug	2	1	1	PA_2.1.1	Gust	Ani_Rod	Gust	KJ	2	Ekoua_enkeu'eu	Leptaspis_cochleata	Poaceae	Herb	NA	NA	NA	NA	NA	NA	NA	NA	NA	Monocot
Palestine	26/aug	2	1	3	PA_2.1.3	Gust	Ani_Rod	Gust	KJ	6	Ekoua_enkeu'eu_GF	Leptaspis_cochleata	Poaceae	Herb	NA	NA	NA	NA	NA	NA	NA	NA	NA	Monocot
Palestine	26/aug	2	3	3	PA_2.3.3	Gust	Ani_Rod	Gust	KA	4	Ekoua_enkeu'eu_GF	Leptaspis_cochleata	Poaceae	Herb	NA	NA	NA	NA	NA	NA	NA	NA	NA	Monocot
Palestine	30/aug	4	1	3	PA_4.1.3	Gust	Ani_Rod_Cas	Gust	KJ	7	Ekoua_enkeu'eu	Leptaspis_cochleata	Poaceae	Herb	NA	NA	NA	NA	NA	NA	NA	NA	NA	Monocot
Palestine	30/aug	4	3	1	PA_4.3.1	Gust	Ani_Rod_Cas	Gust	KA	7	Ekoua_enkeu'eu	Leptaspis_cochleata	Poaceae	Herb	NA	NA	NA	NA	NA	NA	NA	NA	NA	Monocot
Palestine	29/aug	5	3	2	PA_5.3.2	Gust	Ani_Rod	Gust	KA	4	Ekoua_enkeu'eu_GF	Leptaspis_cochleata	Poaceae	Herb	NA	NA	NA	NA	NA	NA	NA	NA	NA	Monocot
Palestine	29/aug	5	4	1	PA_5.4.1	Gust	Ani_Rod	Gust	KA	2	Ekoua_enkeu'eu_GF	Leptaspis_cochleata	Poaceae	Herb	NA	NA	NA	NA	NA	NA	NA	NA	NA	Monocot
Ngouleminanga	12/sept	4	3	2	NG_4.3.2	Gust	Ani_Bla	Gust	KA	1	Ngobimba	Lovoa_trichilioides	Meliaceae	Tree	0.628319	0.2	40	1	0	1	0	0	0	Dicot
Ngouleminanga	12/sept	4	4	2	NG_4.4.2	Gust	Ani_Bla	Gust	KJ	1	Ngobimba	Lovoa_trichilioides	Meliaceae	Tree	0.628319	0.2	40	1	0	1	0	0	0	Dicot
Palestine	26/aug	2	1	3	PA_2.1.3	Gust	Ani_Rod	Gust	KJ	1	Ngobimba	Lovoa_trichilioides	Meliaceae	Tree	0.628319	0.2	40	1	0	1	0	0	0	Dicot
La_Belgique	25/jul	1	1	1	LB_1.1.1	Gust	Ani_Mar	Gust	KA	1	Ngobimba	Lovoa_trichilioides	Meliaceae	Tree	3.76991	1.2	85	1	0	1	0	0	0	Dicot
La_Belgique	25/jul	1	1	1	LB_1.1.1	Gust	Ani_Mar	Gust	KA	1	Ngobimba	Lovoa_trichilioides	Meliaceae	Tree	1.25664	0.4	90	1	0	1	0	0	0	Dicot
La_Belgique	25/jul	1	1	1	LB_1.1.1	Gust	Ani_Mar	Gust	KA	8	Ngobimba	Lovoa_trichilioides	Meliaceae	Tree	NA	NA	NA	1	0	1	0	0	0	Dicot
La_Belgique	25/jul	1	2	3	LB_1.2.3	Gust	Ani_Mar	Gust	KJ	1	Ngobimba	Lovoa_trichilioides	Meliaceae	Tree	NA	NA	NA	1	0	1	0	0	0	Dicot
La_Belgique	25/jul	1	3	3	LB_1.3.3	Gust	Ani_Mar	Gust	KA	1	Ngobimba	Lovoa_trichilioides	Meliaceae	Tree	NA	NA	NA	1	0	1	0	0	0	Dicot
La_Belgique	28/jul	4	2	1	LB_4.2.1	Gust	Ani_Mar	Gust	RIP	3	Ngobimba	Lovoa_trichilioides	Meliaceae	Tree	NA	NA	NA	1	0	1	0	0	0	Dicot
La_Belgique	28/jul	4	2	3	LB_4.2.3	Gust	Ani_Mar	Gust	RIP	1	Ngobimba	Lovoa_trichilioides	Meliaceae	Tree	NA	NA	NA	1	0	1	0	0	0	Dicot
La_Belgique	23/jul	5	6	3	LB_5.6.3	Gust	Ani_Mar	Gust	KA	1	Ngobimba	Lovoa_trichilioides	Meliaceae	Tree	NA	NA	NA	1	0	1	0	0	0	Dicot
Ngouleminanga	06/sept	1	2	2	NG_1.2.2	Gust	Ani_Bla	Gust	KJ	1	Ngobimba	Lovoa_trichilioides	Meliaceae	Tree	NA	NA	NA	1	0	1	0	0	0	Dicot
Ngouleminanga	06/sept	1	4	3	NG_1.4.3	Gust	Ani_Bla	Gust	KA	2	Ngobimba	Lovoa_trichilioides	Meliaceae	Tree	NA	NA	NA	1	0	1	0	0	0	Dicot
Ngouleminanga	09/sept	2	3	3	NG_2.3.3	Gust	Ani_Bla	Gust	KA	1	Ngobimba	Lovoa_trichilioides	Meliaceae	Tree	NA	NA	NA	1	0	1	0	0	0	Dicot
Ngouleminanga	10/sept	3	3	3	NG_3.3.3	Gust	Ani_Bla	Gust	KA	3	Ngobimba	Lovoa_trichilioides	Meliaceae	Tree	NA	NA	NA	1	0	1	0	0	0	Dicot
Ngouleminanga	10/sept	3	5	1	NG_3.5.1	Gust	Ani_Bla	Gust	KA	2	Ngobimba	Lovoa_trichilioides	Meliaceae	Tree	NA	NA	NA	1	0	1	0	0	0	Dicot
Ngouleminanga	10/sept	3	5	2	NG_3.5.2	Gust	Ani_Bla	Gust	KA	5	Ngobimba	Lovoa_trichilioides	Meliaceae	Tree	NA	NA	NA	1	0	1	0	0	0	Dicot
Ngouleminanga	10/sept	3	5	3	NG_3.5.3	Gust	Ani_Bla	Gust	KA	6	Ngobimba	Lovoa_trichilioides	Meliaceae	Tree	NA	NA	NA	1	0	1	0	0	0	Dicot
Ngouleminanga	12/sept	4	3	1	NG_4.3.1	Gust	Ani_Bla	Gust	KA	1	Ngobimba	Lovoa_trichilioides	Meliaceae	Tree	NA	NA	NA	1	0	1	0	0	0	Dicot
Ngouleminanga	12/sept	4	3	3	NG_4.3.3	Gust	Ani_Bla	Gust	KA	3	Ngobimba	Lovoa_trichilioides	Meliaceae	Tree	NA	NA	NA	1	0	1	0	0	0	Dicot
Ngouleminanga	11/sept	5	1	1	NG_5.1.1	Gust	Ani_Bla	Gust	KA	1	Ngobimba	Lovoa_trichilioides	Meliaceae	Tree	NA	NA	NA	1	0	1	0	0	0	Dicot
Palestine	25/aug	1	1	1	PA_1.1.1	Gust	Ani_Rod	Gust	KA	1	Ngobimba	Lovoa_trichilioides	Meliaceae	Tree	NA	NA	NA	1	0	1	0	0	0	Dicot
Palestine	28/aug	3	3	2	PA_3.3.2	Gust	Ani_Rod	Gust	KJ	1	Ngobimba	Lovoa_trichilioides	Meliaceae	Tree	NA	NA	NA	1	0	1	0	0	0	Dicot
Palestine	29/aug	5	4	1	PA_5.4.1	Gust	Ani_Rod	Gust	KA	1	Ngobimba	Lovoa_trichilioides	Meliaceae	Tree	NA	NA	NA	1	0	1	0	0	0	Dicot
La_Belgique	24/jul	2	5	1	LB_2.5.1	Gust	Ani_Mar	Gust	RAP	1	Essièh_ekol_non_épineux	Macaranga_sp1	Euphorbiaceae	Liana	1.25664	0.4	50	NA	NA	NA	NA	NA	NA	Dicot
La_Belgique	24/jul	2	5	1	LB_2.5.1	Gust	Ani_Mar	Gust	RAP	1	Essièh_ekol_non_épineux	Macaranga_sp1	Euphorbiaceae	Liana	0.628319	0.2	60	NA	NA	NA	NA	NA	NA	Dicot
La_Belgique	24/jul	2	5	1	LB_2.5.1	Gust	Ani_Mar	Gust	RAP	1	Essièh_ekol_non_épineux	Macaranga_sp1	Euphorbiaceae	Liana	0.942478	0.3	70	NA	NA	NA	NA	NA	NA	Dicot
La_Belgique	24/jul	2	5	1	LB_2.5.1	Gust	Ani_Mar	Gust	RAP	1	Essièh_ekol_non_épineux	Macaranga_sp1	Euphorbiaceae	Liana	NA	NA	NA	NA	NA	NA	NA	NA	NA	Dicot
La_Belgique	23/jul	5	3	1	LB_5.3.1	Gust	Ani_Mar	Gust	RAP	1	Essièh_ekol_non_épineux	Macaranga_sp1	Euphorbiaceae	Liana	3.45575	1.1	NA	NA	NA	NA	NA	NA	NA	Dicot
La_Belgique	23/jul	5	3	1	LB_5.3.1	Gust	Ani_Mar	Gust	RAP	1	Essièh_ekol_non_épineux	Macaranga_sp1	Euphorbiaceae	Liana	3.14159	1	NA	NA	NA	NA	NA	NA	NA	Dicot
La_Belgique	23/jul	5	3	1	LB_5.3.1	Gust	Ani_Mar	Gust	RAP	1	Essièh_ekol_non_épineux	Macaranga_sp1	Euphorbiaceae	Liana	1.5708	0.5	NA	NA	NA	NA	NA	NA	NA	Dicot
Ngouleminanga	06/sept	1	2	1	NG_1.2.1	Gust	Ani_Bla	Gust	TA	1	essièh_ekol_epineux	Macaranga_sp2	Euphorbiaceae	Liana	0.942478	0.3	NA	NA	NA	NA	NA	NA	NA	Dicot
Ngouleminanga	09/sept	2	1	1	NG_2.1.1	Gust	Ani_Bla	Gust	KJ	1	Ozendenkono_Fr_rouges	Maesobotrya_klaineana	Euphorbiaceae	Tree	0.314159	0.1	25	NA	NA	NA	NA	NA	NA	Dicot
Ngouleminanga	06/sept	1	3	2	NG_1.3.2	Gust	Ani_Bla	Gust	KJ	1	Ozendenkono_Fr_rouges	Maesobotrya_klaineana	Euphorbiaceae	Tree	0.628319	0.2	30	NA	NA	NA	NA	NA	NA	Dicot
La_Belgique	28/jul	4	3	2	LB_4.3.2	Gust	Ani_Mar	Gust	KJ	1	Ozendenkono_Fr_rouges	Maesobotrya_klaineana	Euphorbiaceae	Tree	0.628319	0.2	60	NA	NA	NA	NA	NA	NA	Dicot
La_Belgique	22/jul	1	4	2	LB_1.4.2	Gust	Ani_Mar	Gust	KA	1	OZENDENKONO_Fr_rouges	Maesobotrya_klaineana	Euphorbiaceae	Tree	NA	NA	NA	NA	NA	NA	NA	NA	NA	Dicot
La_Belgique	21/jul	4	5	1	LB_4.5.1	Gust	Ani_Mar	Gust	KJ	1	OZENDENKONO_Fr_rouges	Maesobotrya_klaineana	Euphorbiaceae	Tree	NA	NA	NA	NA	NA	NA	NA	NA	NA	Dicot
La_Belgique	21/jul	4	6	2	LB_4.6.2	Gust	Ani_Mar	Gust	KJ	1	OZENDENKONO_Fr_rouges	Maesobotrya_klaineana	Euphorbiaceae	Tree	NA	NA	NA	NA	NA	NA	NA	NA	NA	Dicot
Ngouleminanga	12/sept	4	2	2	NG_4.2.2	Gust	Ani_Bla	Gust	KA	1	Ozendenkono_Fr_rouges	Maesobotrya_klaineana	Euphorbiaceae	Tree	NA	NA	NA	NA	NA	NA	NA	NA	NA	Dicot
Palestine	25/aug	1	3	1	PA_1.3.1	Gust	Ani_Rod	Gust	KA	1	Ozendenkono_Fr_rouges	Maesobotrya_klaineana	Euphorbiaceae	Tree	NA	NA	NA	NA	NA	NA	NA	NA	NA	Dicot
La_Belgique	26/jul	5	1	2	LB_5.1.2	Gust	Ani_Mar	Gust	KA	1	Doumlou	Maesopsis_eminii	Rhamnaceae	Tree	NA	NA	NA	1	1	0	0	0	0	Dicot
La_Belgique	25/jul	1	1	3	LB_1.1.3	Gust	Ani_Mar	Gust	KA	1	Koukoho	Manniophyton_fulvum	Euphorbiaceae	Liana	1.25664	0.4	NA	1	0	0	0	1	1	Dicot
La_Belgique	22/jul	1	5	1	LB_1.5.1	Gust	Ani_Mar	Gust	KA	2	Koukoho	Manniophyton_fulvum	Euphorbiaceae	Liana	NA	NA	NA	1	0	0	0	1	1	Dicot
La_Belgique	25/jul	2	1	3	LB_2.1.3	Gust	Ani_Mar	Gust	KA	1	Koukoho	Manniophyton_fulvum	Euphorbiaceae	Liana	3.45575	1.1	NA	1	0	0	0	1	1	Dicot
La_Belgique	25/jul	2	3	1	LB_2.3.1	Gust	Ani_Mar	Gust	KA	2	Koukoho	Manniophyton_fulvum	Euphorbiaceae	Liana	NA	NA	NA	1	0	0	0	1	1	Dicot
La_Belgique	24/jul	2	4	3	LB_2.4.3	Gust	Ani_Mar	Gust	KJ	2	Koukoho	Manniophyton_fulvum	Euphorbiaceae	Liana	NA	NA	NA	1	0	0	0	1	1	Dicot
La_Belgique	24/jul	2	6	1	LB_2.6.1	Gust	Ani_Mar	Gust	KJ	1	Koukoho	Manniophyton_fulvum	Euphorbiaceae	Liana	2.19911	0.7	NA	1	0	0	0	1	1	Dicot
La_Belgique	24/jul	2	6	2	LB_2.6.2	Gust	Ani_Mar	Gust	KJ	2	Koukoho	Manniophyton_fulvum	Euphorbiaceae	Liana	NA	NA	NA	1	0	0	0	1	1	Dicot
La_Belgique	24/jul	2	6	3	LB_2.6.3	Gust	Ani_Mar	Gust	KJ	1	Koukoho	Manniophyton_fulvum	Euphorbiaceae	Liana	2.82743	0.9	NA	1	0	0	0	1	1	Dicot
La_Belgique	27/jul	3	1	3	LB_3.1.3	Gust	Ani_Mar	Gust	KJ	1	Koukoho	Manniophyton_fulvum	Euphorbiaceae	Liana	NA	NA	NA	1	0	0	0	1	1	Dicot
La_Belgique	20/jul	3	5	3	LB_3.5.3	Gust	Ani_Mar	Gust	KJ	9	KOUKOHO	Manniophyton_fulvum	Euphorbiaceae	Liana	NA	NA	NA	1	0	0	0	1	1	Dicot
La_Belgique	28/jul	4	2	2	LB_4.2.2	Gust	Ani_Mar	Gust	RIP	1	Koukoho	Manniophyton_fulvum	Euphorbiaceae	Liana	NA	NA	NA	1	0	0	0	1	1	Dicot
La_Belgique	21/jul	4	4	3	LB_4.4.3	Gust	Ani_Mar	Gust	RIP	1	KOUKOHO	Manniophyton_fulvum	Euphorbiaceae	Liana	3.45575	1.1	NA	1	0	0	0	1	1	Dicot
La_Belgique	21/jul	4	4	3	LB_4.4.3	Gust	Ani_Mar	Gust	RIP	1	KOUKOHO	Manniophyton_fulvum	Euphorbiaceae	Liana	2.82743	0.9	NA	1	0	0	0	1	1	Dicot
La_Belgique	26/jul	5	1	2	LB_5.1.2	Gust	Ani_Mar	Gust	KA	1	Koukoho	Manniophyton_fulvum	Euphorbiaceae	Liana	1.25664	0.4	NA	1	0	0	0	1	1	Dicot
La_Belgique	26/jul	5	1	2	LB_5.1.2	Gust	Ani_Mar	Gust	KA	1	Koukoho	Manniophyton_fulvum	Euphorbiaceae	Liana	NA	NA	NA	1	0	0	0	1	1	Dicot
La_Belgique	26/jul	5	2	1	LB_5.2.1	Gust	Ani_Mar	Gust	KJ	1	Koukoho	Manniophyton_fulvum	Euphorbiaceae	Liana	0.628319	0.2	NA	1	0	0	0	1	1	Dicot
La_Belgique	26/jul	5	2	1	LB_5.2.1	Gust	Ani_Mar	Gust	KJ	1	Koukoho	Manniophyton_fulvum	Euphorbiaceae	Liana	NA	NA	NA	1	0	0	0	1	1	Dicot
La_Belgique	23/jul	5	3	1	LB_5.3.1	Gust	Ani_Mar	Gust	RAP	1	Koukoho	Manniophyton_fulvum	Euphorbiaceae	Liana	1.88496	0.6	NA	1	0	0	0	1	1	Dicot
La_Belgique	23/jul	5	3	2	LB_5.3.2	Gust	Ani_Mar	Gust	RAP	2	Koukoho	Manniophyton_fulvum	Euphorbiaceae	Liana	NA	NA	NA	1	0	0	0	1	1	Dicot
La_Belgique	23/jul	5	5	1	LB_5.5.1	Gust	Ani_Mar	Gust	KA	1	Koukoho	Manniophyton_fulvum	Euphorbiaceae	Liana	NA	NA	NA	1	0	0	0	1	1	Dicot
Ngouleminanga	06/sept	1	1	1	NG_1.1.1	Gust	Ani_Bla	Gust	EB	1	Koukoho	Manniophyton_fulvum	Euphorbiaceae	Liana	1.88496	0.6	NA	1	0	0	0	1	1	Dicot
Ngouleminanga	06/sept	1	1	1	NG_1.1.1	Gust	Ani_Bla	Gust	EB	1	Koukoho	Manniophyton_fulvum	Euphorbiaceae	Liana	NA	NA	NA	1	0	0	0	1	1	Dicot
Ngouleminanga	06/sept	1	2	3	NG_1.2.3	Gust	Ani_Bla	Gust	KJ	1	Koukoho	Manniophyton_fulvum	Euphorbiaceae	Liana	0.314159	0.1	NA	1	0	0	0	1	1	Dicot
Ngouleminanga	06/sept	1	3	1	NG_1.3.1	Gust	Ani_Bla	Gust	KJ	1	Koukoho	Manniophyton_fulvum	Euphorbiaceae	Liana	1.5708	0.5	NA	1	0	0	0	1	1	Dicot
Ngouleminanga	06/sept	1	4	2	NG_1.4.2	Gust	Ani_Bla	Gust	KA	1	Koukoho	Manniophyton_fulvum	Euphorbiaceae	Liana	NA	NA	NA	1	0	0	0	1	1	Dicot
Ngouleminanga	06/sept	1	5	2	NG_1.5.2	Gust	Ani_Bla	Gust	KJ	2	Koukoho	Manniophyton_fulvum	Euphorbiaceae	Liana	NA	NA	NA	1	0	0	0	1	1	Dicot
Ngouleminanga	06/sept	1	5	3	NG_1.5.3	Gust	Ani_Bla	Gust	KJ	2	Koukoho	Manniophyton_fulvum	Euphorbiaceae	Liana	NA	NA	NA	1	0	0	0	1	1	Dicot
Ngouleminanga	09/sept	2	2	1	NG_2.2.1	Gust	Ani_Bla	Gust	KA	1	Koukoho	Manniophyton_fulvum	Euphorbiaceae	Liana	NA	NA	NA	1	0	0	0	1	1	Dicot
Ngouleminanga	09/sept	2	3	1	NG_2.3.1	Gust	Ani_Bla	Gust	KA	2	Koukoho	Manniophyton_fulvum	Euphorbiaceae	Liana	NA	NA	NA	1	0	0	0	1	1	Dicot
Ngouleminanga	08/sept	3	1	1	NG_3.1.1	Gust	Ani_Bla	Gust	KA	1	Koukoho	Manniophyton_fulvum	Euphorbiaceae	Liana	1.25664	0.4	NA	1	0	0	0	1	1	Dicot
Ngouleminanga	11/sept	4	1	2	NG_4.1.2	Gust	Ani_Bla	Gust	KA	2	Koukoho	Manniophyton_fulvum	Euphorbiaceae	Liana	NA	NA	NA	1	0	0	0	1	1	Dicot
Ngouleminanga	11/sept	4	1	3	NG_4.1.3	Gust	Ani_Bla	Gust	KA	1	Koukoho	Manniophyton_fulvum	Euphorbiaceae	Liana	0.314159	0.1	NA	1	0	0	0	1	1	Dicot
Ngouleminanga	12/sept	4	2	2	NG_4.2.2	Gust	Ani_Bla	Gust	KA	1	Koukoho	Manniophyton_fulvum	Euphorbiaceae	Liana	1.25664	0.4	NA	1	0	0	0	1	1	Dicot
Ngouleminanga	12/sept	4	3	2	NG_4.3.2	Gust	Ani_Bla	Gust	KA	1	Koukoho	Manniophyton_fulvum	Euphorbiaceae	Liana	0.628319	0.2	NA	1	0	0	0	1	1	Dicot
Ngouleminanga	12/sept	4	4	3	NG_4.4.3	Gust	Ani_Bla	Gust	KJ	1	Koukoho	Manniophyton_fulvum	Euphorbiaceae	Liana	1.5708	0.5	NA	1	0	0	0	1	1	Dicot
Ngouleminanga	12/sept	4	4	3	NG_4.4.3	Gust	Ani_Bla	Gust	KJ	1	Koukoho	Manniophyton_fulvum	Euphorbiaceae	Liana	0.628319	0.2	NA	1	0	0	0	1	1	Dicot
Ngouleminanga	11/sept	5	1	2	NG_5.1.2	Gust	Ani_Bla	Gust	KA	3	Koukoho	Manniophyton_fulvum	Euphorbiaceae	Liana	NA	NA	NA	1	0	0	0	1	1	Dicot
Ngouleminanga	11/sept	5	2	1	NG_5.2.1	Gust	Ani_Bla	Gust	KA	3	Koukoho	Manniophyton_fulvum	Euphorbiaceae	Liana	NA	NA	NA	1	0	0	0	1	1	Dicot
Palestine	25/aug	1	1	1	PA_1.1.1	Gust	Ani_Rod	Gust	KA	1	Koukoho	Manniophyton_fulvum	Euphorbiaceae	Liana	1.25664	0.4	NA	1	0	0	0	1	1	Dicot
Palestine	25/aug	1	1	3	PA_1.1.3	Gust	Ani_Rod	Gust	KA	1	Koukoho	Manniophyton_fulvum	Euphorbiaceae	Liana	NA	NA	NA	1	0	0	0	1	1	Dicot
Palestine	25/aug	1	3	1	PA_1.3.1	Gust	Ani_Rod	Gust	KA	2	Koukoho	Manniophyton_fulvum	Euphorbiaceae	Liana	NA	NA	NA	1	0	0	0	1	1	Dicot
Palestine	25/aug	1	3	2	PA_1.3.2	Gust	Ani_Rod	Gust	KA	2	Koukoho	Manniophyton_fulvum	Euphorbiaceae	Liana	NA	NA	NA	1	0	0	0	1	1	Dicot
Palestine	26/aug	2	2	1	PA_2.2.1	Gust	Ani_Rod	Gust	RIP	1	Koukoho	Manniophyton_fulvum	Euphorbiaceae	Liana	NA	NA	NA	1	0	0	0	1	1	Dicot
Palestine	26/aug	2	3	2	PA_2.3.2	Gust	Ani_Rod	Gust	KA	2	Koukoho	Manniophyton_fulvum	Euphorbiaceae	Liana	NA	NA	NA	1	0	0	0	1	1	Dicot
Palestine	26/aug	2	3	3	PA_2.3.3	Gust	Ani_Rod	Gust	KA	1	Koukoho	Manniophyton_fulvum	Euphorbiaceae	Liana	2.19911	0.7	NA	1	0	0	0	1	1	Dicot
Palestine	26/aug	2	3	3	PA_2.3.3	Gust	Ani_Rod	Gust	KA	1	Koukoho	Manniophyton_fulvum	Euphorbiaceae	Liana	1.25664	0.4	NA	1	0	0	0	1	1	Dicot
Palestine	26/aug	2	4	1	PA_2.4.1	Gust	Ani_Rod	Gust	KJ	3	Koukoho	Manniophyton_fulvum	Euphorbiaceae	Liana	NA	NA	NA	1	0	0	0	1	1	Dicot
Palestine	30/aug	4	1	2	PA_4.1.2	Gust	Ani_Rod_Cas	Gust	KJ	2	Koukoho	Manniophyton_fulvum	Euphorbiaceae	Liana	NA	NA	NA	1	0	0	0	1	1	Dicot
Palestine	30/aug	4	3	2	PA_4.3.2	Gust	Ani_Rod_Cas	Gust	KA	2	Koukoho	Manniophyton_fulvum	Euphorbiaceae	Liana	NA	NA	NA	1	0	0	0	1	1	Dicot
Palestine	30/aug	4	4	2	PA_4.4.2	Gust	Ani_Rod_Cas	Gust	KA	1	Koukoho	Manniophyton_fulvum	Euphorbiaceae	Liana	1.25664	0.4	NA	1	0	0	0	1	1	Dicot
Palestine	29/aug	5	1	2	PA_5.1.2	Gust	Ani_Rod	Gust	KA	1	Koukoho	Manniophyton_fulvum	Euphorbiaceae	Liana	5.65487	1.8	NA	1	0	0	0	1	1	Dicot
Palestine	29/aug	5	3	2	PA_5.3.2	Gust	Ani_Rod	Gust	KA	1	Koukoho	Manniophyton_fulvum	Euphorbiaceae	Liana	0.942478	0.3	NA	1	0	0	0	1	1	Dicot
La_Belgique	25/jul	1	1	3	LB_1.1.3	Gust	Ani_Mar	Gust	KA	5	Epoha_PF	Marantochloa_leucantha	Marantaceae	Herb	NA	NA	NA	0	1	0	0	0	0	Monocot
La_Belgique	22/jul	1	4	1	LB_1.4.1	Gust	Ani_Mar	Gust	KA	4	Epoha_PF	Marantochloa_leucantha	Marantaceae	Herb	NA	NA	NA	0	1	0	0	0	0	Monocot
La_Belgique	22/jul	1	4	2	LB_1.4.2	Gust	Ani_Mar	Gust	KA	3	Epoha_PF	Marantochloa_leucantha	Marantaceae	Herb	NA	NA	NA	0	1	0	0	0	0	Monocot
La_Belgique	22/jul	1	5	1	LB_1.5.1	Gust	Ani_Mar	Gust	KA	6	Epoha_PF	Marantochloa_leucantha	Marantaceae	Herb	NA	NA	NA	0	1	0	0	0	0	Monocot
La_Belgique	25/jul	2	3	3	LB_2.3.3	Gust	Ani_Mar	Gust	KA	6	Epoha_PF	Marantochloa_leucantha	Marantaceae	Herb	NA	NA	NA	0	1	0	0	0	0	Monocot
La_Belgique	27/jul	3	4	2	LB_3.4.2	Gust	Ani_Mar	Gust	RIP	2	Epoha_PF	Marantochloa_leucantha	Marantaceae	Herb	NA	NA	NA	0	1	0	0	0	0	Monocot
La_Belgique	20/jul	3	6	3	LB_3.6.3	Gust	Ani_Mar	Gust	RAP	2	Epoha_PF	Marantochloa_leucantha	Marantaceae	Herb	NA	NA	NA	0	1	0	0	0	0	Monocot
La_Belgique	21/jul	4	5	3	LB_4.5.3	Gust	Ani_Mar	Gust	KJ	1	Epoha_PF	Marantochloa_leucantha	Marantaceae	Herb	NA	NA	NA	0	1	0	0	0	0	Monocot
La_Belgique	21/jul	4	6	2	LB_4.6.2	Gust	Ani_Mar	Gust	KJ	4	Epoha_PF	Marantochloa_leucantha	Marantaceae	Herb	NA	NA	NA	0	1	0	0	0	0	Monocot
La_Belgique	21/jul	4	6	3	LB_4.6.3	Gust	Ani_Mar	Gust	KJ	4	Epoha_PF	Marantochloa_leucantha	Marantaceae	Herb	NA	NA	NA	0	1	0	0	0	0	Monocot
La_Belgique	23/jul	5	4	1	LB_5.4.1	Gust	Ani_Mar	Gust	KA	5	Epoha_PF	Marantochloa_leucantha	Marantaceae	Herb	NA	NA	NA	0	1	0	0	0	0	Monocot
La_Belgique	23/jul	5	6	2	LB_5.6.2	Gust	Ani_Mar	Gust	KA	3	Epoha_PF	Marantochloa_leucantha	Marantaceae	Herb	NA	NA	NA	0	1	0	0	0	0	Monocot
Ngouleminanga	06/sept	1	3	1	NG_1.3.1	Gust	Ani_Bla	Gust	KJ	3	Epoha_PF	Marantochloa_leucantha	Marantaceae	Herb	NA	NA	NA	0	1	0	0	0	0	Monocot
Ngouleminanga	06/sept	1	3	2	NG_1.3.2	Gust	Ani_Bla	Gust	KJ	6	Epoha_PF	Marantochloa_leucantha	Marantaceae	Herb	NA	NA	NA	0	1	0	0	0	0	Monocot
Ngouleminanga	09/sept	2	4	2	NG_2.4.2	Gust	Ani_Bla	Gust	KA	3	Epoha_PF	Marantochloa_leucantha	Marantaceae	Herb	NA	NA	NA	0	1	0	0	0	0	Monocot
Ngouleminanga	12/sept	4	3	2	NG_4.3.2	Gust	Ani_Bla	Gust	KA	3	Epoha_PF	Marantochloa_leucantha	Marantaceae	Herb	NA	NA	NA	0	1	0	0	0	0	Monocot
Ngouleminanga	11/sept	5	2	1	NG_5.2.1	Gust	Ani_Bla	Gust	KA	4	Epoha_PF	Marantochloa_leucantha	Marantaceae	Herb	NA	NA	NA	0	1	0	0	0	0	Monocot
Ngouleminanga	11/sept	5	2	3	NG_5.2.3	Gust	Ani_Bla	Gust	TA	3	Epoha_PF	Marantochloa_leucantha	Marantaceae	Herb	NA	NA	NA	0	1	0	0	0	0	Monocot
Ngouleminanga	11/sept	5	3	3	NG_5.3.3	Gust	Ani_Bla	Gust	KA	6	Epoha_PF	Marantochloa_leucantha	Marantaceae	Herb	NA	NA	NA	0	1	0	0	0	0	Monocot
Palestine	25/aug	1	2	2	PA_1.2.2	Gust	Ani_Rod	Gust	KA	4	Epoha_PF	Marantochloa_leucantha	Marantaceae	Herb	NA	NA	NA	0	1	0	0	0	0	Monocot
Palestine	25/aug	1	4	2	PA_1.4.2	Gust	Ani_Rod	Gust	KA	5	Epoha_PF	Marantochloa_leucantha	Marantaceae	Herb	NA	NA	NA	0	1	0	0	0	0	Monocot
Palestine	26/aug	2	1	3	PA_2.1.3	Gust	Ani_Rod	Gust	KJ	3	Epoha_PF	Marantochloa_leucantha	Marantaceae	Herb	NA	NA	NA	0	1	0	0	0	0	Monocot
Palestine	28/aug	3	3	3	PA_3.3.3	Gust	Ani_Rod	Gust	KJ	6	Epoha_PF	Marantochloa_leucantha	Marantaceae	Herb	NA	NA	NA	0	1	0	0	0	0	Monocot
Palestine	28/aug	3	4	3	PA_3.4.3	Gust	Ani_Rod	Gust	KJ	4	Epoha_PF	Marantochloa_leucantha	Marantaceae	Herb	NA	NA	NA	0	1	0	0	0	0	Monocot
Palestine	29/aug	5	3	2	PA_5.3.2	Gust	Ani_Rod	Gust	KA	4	Epoha_PF	Marantochloa_leucantha	Marantaceae	Herb	NA	NA	NA	0	1	0	0	0	0	Monocot
La_Belgique	24/jul	2	5	2	LB_2.5.2	Gust	Ani_Mar	Gust	RAP	4	Pen	Marantochloa_purpurea	Marantaceae	Herb	NA	NA	NA	0	1	0	0	0	0	Monocot
La_Belgique	20/jul	3	6	3	LB_3.6.3	Gust	Ani_Mar	Gust	RAP	3	Pen	Marantochloa_purpurea	Marantaceae	Herb	NA	NA	NA	0	1	0	0	0	0	Monocot
La_Belgique	23/jul	5	3	2	LB_5.3.2	Gust	Ani_Mar	Gust	RAP	34	Mpila_2	Marantochloa_sp	Marantaceae	Herb	NA	NA	NA	NA	NA	NA	NA	NA	NA	Monocot
La_Belgique	23/jul	5	4	1	LB_5.4.1	Gust	Ani_Mar	Gust	KA	57	Mpila_2	Marantochloa_sp	Marantaceae	Herb	NA	NA	NA	NA	NA	NA	NA	NA	NA	Monocot
Ngouleminanga	09/sept	2	3	3	NG_2.3.3	Gust	Ani_Bla	Gust	KA	29	Mpila_2	Marantochloa_sp	Marantaceae	Herb	NA	NA	NA	NA	NA	NA	NA	NA	NA	Monocot
Ngouleminanga	08/sept	3	1	1	NG_3.1.1	Gust	Ani_Bla	Gust	KA	14	Mpila_2	Marantochloa_sp	Marantaceae	Herb	NA	NA	NA	NA	NA	NA	NA	NA	NA	Monocot
Ngouleminanga	10/sept	3	1	2	NG_3.1.2	Gust	Ani_Bla	Gust	KA	9	Mpila_2	Marantochloa_sp	Marantaceae	Herb	NA	NA	NA	NA	NA	NA	NA	NA	NA	Monocot
Ngouleminanga	10/sept	3	1	3	NG_3.1.3	Gust	Ani_Bla	Gust	KA	13	Mpila_2	Marantochloa_sp	Marantaceae	Herb	NA	NA	NA	NA	NA	NA	NA	NA	NA	Monocot
Ngouleminanga	12/sept	4	3	1	NG_4.3.1	Gust	Ani_Bla	Gust	KA	23	Mpila_2	Marantochloa_sp	Marantaceae	Herb	NA	NA	NA	NA	NA	NA	NA	NA	NA	Monocot
Ngouleminanga	12/sept	4	4	1	NG_4.4.1	Gust	Ani_Bla	Gust	KJ	6	Mpila_2	Marantochloa_sp	Marantaceae	Herb	NA	NA	NA	NA	NA	NA	NA	NA	NA	Monocot
Ngouleminanga	12/sept	4	4	2	NG_4.4.2	Gust	Ani_Bla	Gust	KJ	10	Mpila_2	Marantochloa_sp	Marantaceae	Herb	NA	NA	NA	NA	NA	NA	NA	NA	NA	Monocot
Palestine	30/aug	4	4	1	PA_4.4.1	Gust	Ani_Rod_Cas	Gust	KA	4	Mpila_2	Marantochloa_sp	Marantaceae	Herb	NA	NA	NA	NA	NA	NA	NA	NA	NA	Monocot
La_Belgique	20/jul	3	5	2	LB_3.5.2	Gust	Ani_Mar	Gust	KJ	1	Ngoho	Markhamia_tomentosa	Bignoniaceae	Tree	NA	NA	NA	0	0	1	0	0	0	Dicot
Palestine	28/aug	3	3	3	PA_3.3.3	Gust	Ani_Rod	Gust	KJ	1	Somo_dur	Massularia_acuminata	Rubiaceae	Tree	NA	NA	NA	0	1	0	0	0	0	Dicot
La_Belgique	25/jul	2	2	1	LB_2.2.1	Gust	Ani_Mar	Gust	KA	23	Ekour	Megaphrynium_macrostachyum	Marantaceae	Herb	NA	NA	NA	0	1	0	0	0	1	Monocot
La_Belgique	24/jul	2	4	3	LB_2.4.3	Gust	Ani_Mar	Gust	KJ	8	Ekour	Megaphrynium_macrostachyum	Marantaceae	Herb	NA	NA	NA	0	1	0	0	0	1	Monocot
La_Belgique	24/jul	2	5	3	LB_2.5.3	Gust	Ani_Mar	Gust	RAP	5	Ekour	Megaphrynium_macrostachyum	Marantaceae	Herb	NA	NA	NA	0	1	0	0	0	1	Monocot
La_Belgique	20/jul	3	5	2	LB_3.5.2	Gust	Ani_Mar	Gust	KJ	6	Ekour	Megaphrynium_macrostachyum	Marantaceae	Herb	NA	NA	NA	0	1	0	0	0	1	Monocot
La_Belgique	26/jul	5	1	1	LB_5.1.1	Gust	Ani_Mar	Gust	KA	1	Ekour	Megaphrynium_macrostachyum	Marantaceae	Herb	NA	NA	NA	0	1	0	0	0	1	Monocot
La_Belgique	23/jul	5	6	3	LB_5.6.3	Gust	Ani_Mar	Gust	KA	2	Ekour	Megaphrynium_macrostachyum	Marantaceae	Herb	NA	NA	NA	0	1	0	0	0	1	Monocot
Ngouleminanga	06/sept	1	2	3	NG_1.2.3	Gust	Ani_Bla	Gust	KJ	4	Ekour	Megaphrynium_macrostachyum	Marantaceae	Herb	NA	NA	NA	0	1	0	0	0	1	Monocot
Ngouleminanga	06/sept	1	4	2	NG_1.4.2	Gust	Ani_Bla	Gust	KA	3	Ekour	Megaphrynium_macrostachyum	Marantaceae	Herb	NA	NA	NA	0	1	0	0	0	1	Monocot
Ngouleminanga	06/sept	1	6	1	NG_1.6.1	Gust	Ani_Bla	Gust	KJ	7	Ekour	Megaphrynium_macrostachyum	Marantaceae	Herb	NA	NA	NA	0	1	0	0	0	1	Monocot
Ngouleminanga	06/sept	1	6	2	NG_1.6.2	Gust	Ani_Bla	Gust	KJ	3	Ekour	Megaphrynium_macrostachyum	Marantaceae	Herb	NA	NA	NA	0	1	0	0	0	1	Monocot
Ngouleminanga	09/sept	2	1	3	NG_2.1.3	Gust	Ani_Bla	Gust	KJ	4	Ekour	Megaphrynium_macrostachyum	Marantaceae	Herb	NA	NA	NA	0	1	0	0	0	1	Monocot
Ngouleminanga	09/sept	2	4	1	NG_2.4.1	Gust	Ani_Bla	Gust	KA	11	Ekour	Megaphrynium_macrostachyum	Marantaceae	Herb	NA	NA	NA	0	1	0	0	0	1	Monocot
Ngouleminanga	09/sept	2	4	2	NG_2.4.2	Gust	Ani_Bla	Gust	KA	4	Ekour	Megaphrynium_macrostachyum	Marantaceae	Herb	NA	NA	NA	0	1	0	0	0	1	Monocot
Ngouleminanga	09/sept	2	4	3	NG_2.4.3	Gust	Ani_Bla	Gust	KA	3	Ekour	Megaphrynium_macrostachyum	Marantaceae	Herb	NA	NA	NA	0	1	0	0	0	1	Monocot
Ngouleminanga	09/sept	2	5	2	NG_2.5.2	Gust	Ani_Bla	Gust	RAP	14	Ekour	Megaphrynium_macrostachyum	Marantaceae	Herb	NA	NA	NA	0	1	0	0	0	1	Monocot
Ngouleminanga	10/sept	3	4	1	NG_3.4.1	Gust	Ani_Bla	Gust	KJ	5	Ekour	Megaphrynium_macrostachyum	Marantaceae	Herb	NA	NA	NA	0	1	0	0	0	1	Monocot
Ngouleminanga	10/sept	3	5	3	NG_3.5.3	Gust	Ani_Bla	Gust	KA	5	Ekour	Megaphrynium_macrostachyum	Marantaceae	Herb	NA	NA	NA	0	1	0	0	0	1	Monocot
Ngouleminanga	12/sept	4	2	2	NG_4.2.2	Gust	Ani_Bla	Gust	KA	11	Ekour	Megaphrynium_macrostachyum	Marantaceae	Herb	NA	NA	NA	0	1	0	0	0	1	Monocot
Palestine	26/aug	2	1	1	PA_2.1.1	Gust	Ani_Rod	Gust	KJ	18	Ekour	Megaphrynium_macrostachyum	Marantaceae	Herb	NA	NA	NA	0	1	0	0	0	1	Monocot
Palestine	26/aug	2	4	1	PA_2.4.1	Gust	Ani_Rod	Gust	KJ	7	Ekour	Megaphrynium_macrostachyum	Marantaceae	Herb	NA	NA	NA	0	1	0	0	0	1	Monocot
Palestine	26/aug	2	4	3	PA_2.4.3	Gust	Ani_Rod	Gust	KJ	4	Ekour	Megaphrynium_macrostachyum	Marantaceae	Herb	NA	NA	NA	0	1	0	0	0	1	Monocot
Palestine	28/aug	3	3	3	PA_3.3.3	Gust	Ani_Rod	Gust	KJ	4	Ekour	Megaphrynium_macrostachyum	Marantaceae	Herb	NA	NA	NA	0	1	0	0	0	1	Monocot
La_Belgique	25/jul	1	3	3	LB_1.3.3	Gust	Ani_Mar	Gust	KA	4	Mpila	Megaphrynium_velutinum	Marantaceae	Herb	NA	NA	NA	NA	NA	NA	NA	NA	NA	Monocot
La_Belgique	22/jul	1	4	1	LB_1.4.1	Gust	Ani_Mar	Gust	KA	16	Mpila	Megaphrynium_velutinum	Marantaceae	Herb	NA	NA	NA	NA	NA	NA	NA	NA	NA	Monocot
La_Belgique	22/jul	1	4	2	LB_1.4.2	Gust	Ani_Mar	Gust	KA	4	Mpila	Megaphrynium_velutinum	Marantaceae	Herb	NA	NA	NA	NA	NA	NA	NA	NA	NA	Monocot
La_Belgique	22/jul	1	6	2	LB_1.6.2	Gust	Ani_Mar	Gust	KA	10	Mpila	Megaphrynium_velutinum	Marantaceae	Herb	NA	NA	NA	NA	NA	NA	NA	NA	NA	Monocot
La_Belgique	24/jul	2	5	1	LB_2.5.1	Gust	Ani_Mar	Gust	RAP	12	Mpila	Megaphrynium_velutinum	Marantaceae	Herb	NA	NA	NA	NA	NA	NA	NA	NA	NA	Monocot
La_Belgique	24/jul	2	5	2	LB_2.5.2	Gust	Ani_Mar	Gust	RAP	21	Mpila	Megaphrynium_velutinum	Marantaceae	Herb	NA	NA	NA	NA	NA	NA	NA	NA	NA	Monocot
La_Belgique	27/jul	3	4	1	LB_3.4.1	Gust	Ani_Mar	Gust	RIP	17	Mpila	Megaphrynium_velutinum	Marantaceae	Herb	NA	NA	NA	NA	NA	NA	NA	NA	NA	Monocot
La_Belgique	20/jul	3	5	2	LB_3.5.2	Gust	Ani_Mar	Gust	KJ	12	Mpila	Megaphrynium_velutinum	Marantaceae	Herb	NA	NA	NA	NA	NA	NA	NA	NA	NA	Monocot
La_Belgique	20/jul	3	5	3	LB_3.5.3	Gust	Ani_Mar	Gust	KJ	4	Mpila	Megaphrynium_velutinum	Marantaceae	Herb	NA	NA	NA	NA	NA	NA	NA	NA	NA	Monocot
La_Belgique	20/jul	3	6	1	LB_3.6.1	Gust	Ani_Mar	Gust	RAP	20	Mpila	Megaphrynium_velutinum	Marantaceae	Herb	NA	NA	NA	NA	NA	NA	NA	NA	NA	Monocot
La_Belgique	20/jul	3	6	3	LB_3.6.3	Gust	Ani_Mar	Gust	RAP	9	Mpila	Megaphrynium_velutinum	Marantaceae	Herb	NA	NA	NA	NA	NA	NA	NA	NA	NA	Monocot
La_Belgique	28/jul	4	3	2	LB_4.3.2	Gust	Ani_Mar	Gust	KJ	3	Mpila	Megaphrynium_velutinum	Marantaceae	Herb	NA	NA	NA	NA	NA	NA	NA	NA	NA	Monocot
La_Belgique	28/jul	4	3	3	LB_4.3.3	Gust	Ani_Mar	Gust	KJ	7	Mpila	Megaphrynium_velutinum	Marantaceae	Herb	NA	NA	NA	NA	NA	NA	NA	NA	NA	Monocot
La_Belgique	21/jul	4	4	2	LB_4.4.2	Gust	Ani_Mar	Gust	RIP	3	Mpila	Megaphrynium_velutinum	Marantaceae	Herb	NA	NA	NA	NA	NA	NA	NA	NA	NA	Monocot
La_Belgique	21/jul	4	5	1	LB_4.5.1	Gust	Ani_Mar	Gust	KJ	9	Mpila	Megaphrynium_velutinum	Marantaceae	Herb	NA	NA	NA	NA	NA	NA	NA	NA	NA	Monocot
La_Belgique	21/jul	4	5	3	LB_4.5.3	Gust	Ani_Mar	Gust	KJ	24	Mpila	Megaphrynium_velutinum	Marantaceae	Herb	NA	NA	NA	NA	NA	NA	NA	NA	NA	Monocot
La_Belgique	26/jul	5	1	1	LB_5.1.1	Gust	Ani_Mar	Gust	KA	4	Mpila	Megaphrynium_velutinum	Marantaceae	Herb	NA	NA	NA	NA	NA	NA	NA	NA	NA	Monocot
La_Belgique	26/jul	5	2	2	LB_5.2.2	Gust	Ani_Mar	Gust	KJ	9	Mpila	Megaphrynium_velutinum	Marantaceae	Herb	NA	NA	NA	NA	NA	NA	NA	NA	NA	Monocot
La_Belgique	23/jul	5	3	1	LB_5.3.1	Gust	Ani_Mar	Gust	RAP	7	Mpila	Megaphrynium_velutinum	Marantaceae	Herb	NA	NA	NA	NA	NA	NA	NA	NA	NA	Monocot
La_Belgique	23/jul	5	3	3	LB_5.3.3	Gust	Ani_Mar	Gust	RAP	15	Mpila	Megaphrynium_velutinum	Marantaceae	Herb	NA	NA	NA	NA	NA	NA	NA	NA	NA	Monocot
La_Belgique	23/jul	5	4	2	LB_5.4.2	Gust	Ani_Mar	Gust	KA	7	Mpila	Megaphrynium_velutinum	Marantaceae	Herb	NA	NA	NA	NA	NA	NA	NA	NA	NA	Monocot
La_Belgique	23/jul	5	4	3	LB_5.4.3	Gust	Ani_Mar	Gust	KA	4	Mpila	Megaphrynium_velutinum	Marantaceae	Herb	NA	NA	NA	NA	NA	NA	NA	NA	NA	Monocot
La_Belgique	23/jul	5	5	1	LB_5.5.1	Gust	Ani_Mar	Gust	KA	8	Mpila	Megaphrynium_velutinum	Marantaceae	Herb	NA	NA	NA	NA	NA	NA	NA	NA	NA	Monocot
Ngouleminanga	06/sept	1	2	1	NG_1.2.1	Gust	Ani_Bla	Gust	TA	14	Mpila	Megaphrynium_velutinum	Marantaceae	Herb	NA	NA	NA	NA	NA	NA	NA	NA	NA	Monocot
Ngouleminanga	06/sept	1	6	2	NG_1.6.2	Gust	Ani_Bla	Gust	KJ	6	Mpila	Megaphrynium_velutinum	Marantaceae	Herb	NA	NA	NA	NA	NA	NA	NA	NA	NA	Monocot
Ngouleminanga	09/sept	2	1	1	NG_2.1.1	Gust	Ani_Bla	Gust	KJ	32	Mpila	Megaphrynium_velutinum	Marantaceae	Herb	NA	NA	NA	NA	NA	NA	NA	NA	NA	Monocot
Ngouleminanga	09/sept	2	1	2	NG_2.1.2	Gust	Ani_Bla	Gust	KJ	34	Mpila	Megaphrynium_velutinum	Marantaceae	Herb	NA	NA	NA	NA	NA	NA	NA	NA	NA	Monocot
Ngouleminanga	09/sept	2	1	3	NG_2.1.3	Gust	Ani_Bla	Gust	KJ	8	Mpila	Megaphrynium_velutinum	Marantaceae	Herb	NA	NA	NA	NA	NA	NA	NA	NA	NA	Monocot
Ngouleminanga	09/sept	2	3	1	NG_2.3.1	Gust	Ani_Bla	Gust	KA	18	Mpila	Megaphrynium_velutinum	Marantaceae	Herb	NA	NA	NA	NA	NA	NA	NA	NA	NA	Monocot
Ngouleminanga	10/sept	3	5	2	NG_3.5.2	Gust	Ani_Bla	Gust	KA	18	Mpila	Megaphrynium_velutinum	Marantaceae	Herb	NA	NA	NA	NA	NA	NA	NA	NA	NA	Monocot
Ngouleminanga	12/sept	4	3	2	NG_4.3.2	Gust	Ani_Bla	Gust	KA	7	Mpila	Megaphrynium_velutinum	Marantaceae	Herb	NA	NA	NA	NA	NA	NA	NA	NA	NA	Monocot
Ngouleminanga	11/sept	5	1	3	NG_5.1.3	Gust	Ani_Bla	Gust	KA	7	Mpila	Megaphrynium_velutinum	Marantaceae	Herb	NA	NA	NA	NA	NA	NA	NA	NA	NA	Monocot
Ngouleminanga	11/sept	5	2	1	NG_5.2.1	Gust	Ani_Bla	Gust	KA	23	Mpila	Megaphrynium_velutinum	Marantaceae	Herb	NA	NA	NA	NA	NA	NA	NA	NA	NA	Monocot
Ngouleminanga	11/sept	5	2	2	NG_5.2.2	Gust	Ani_Bla	Gust	KA	4	Mpila	Megaphrynium_velutinum	Marantaceae	Herb	NA	NA	NA	NA	NA	NA	NA	NA	NA	Monocot
Ngouleminanga	11/sept	5	2	3	NG_5.2.3	Gust	Ani_Bla	Gust	TA	5	Mpila	Megaphrynium_velutinum	Marantaceae	Herb	NA	NA	NA	NA	NA	NA	NA	NA	NA	Monocot
Ngouleminanga	11/sept	5	3	3	NG_5.3.3	Gust	Ani_Bla	Gust	KA	5	Mpila	Megaphrynium_velutinum	Marantaceae	Herb	NA	NA	NA	NA	NA	NA	NA	NA	NA	Monocot
Palestine	29/aug	5	3	2	PA_5.3.2	Gust	Ani_Rod	Gust	KA	7	Mpila	Megaphrynium_velutinum	Marantaceae	Herb	NA	NA	NA	NA	NA	NA	NA	NA	NA	Monocot
La_Belgique	25/jul	2	3	2	LB_2.3.2	Gust	Ani_Mar	Gust	KA	2	Marcel_kol	Millettia_barteri	Fabaceae	Liana	NA	NA	NA	0	0	0	0	0	1	Dicot
La_Belgique	24/jul	2	6	1	LB_2.6.1	Gust	Ani_Mar	Gust	KJ	1	Marcel_kol	Millettia_barteri	Fabaceae	Liana	NA	NA	NA	0	0	0	0	0	1	Dicot
La_Belgique	23/jul	5	3	1	LB_5.3.1	Gust	Ani_Mar	Gust	RAP	3	Marcel_kol	Millettia_barteri	Fabaceae	Liana	NA	NA	NA	0	0	0	0	0	1	Dicot
La_Belgique	23/jul	5	5	1	LB_5.5.1	Gust	Ani_Mar	Gust	KA	1	Marcel_kol	Millettia_barteri	Fabaceae	Liana	NA	NA	NA	0	0	0	0	0	1	Dicot
Ngouleminanga	06/sept	1	2	1	NG_1.2.1	Gust	Ani_Bla	Gust	TA	5	Marcel_kol	Millettia_barteri	Fabaceae	Liana	NA	NA	NA	0	0	0	0	0	1	Dicot
Ngouleminanga	10/sept	3	1	2	NG_3.1.2	Gust	Ani_Bla	Gust	KA	2	Marcel_kol	Millettia_barteri	Fabaceae	Liana	NA	NA	NA	0	0	0	0	0	1	Dicot
Ngouleminanga	12/sept	4	4	2	NG_4.4.2	Gust	Ani_Bla	Gust	KJ	1	Marcel_kol	Millettia_barteri	Fabaceae	Liana	1.88496	0.6	NA	0	0	0	0	0	1	Dicot
Ngouleminanga	11/sept	5	2	2	NG_5.2.2	Gust	Ani_Bla	Gust	KA	1	Marcel_kol	Millettia_barteri	Fabaceae	Liana	4.71239	1.5	NA	0	0	0	0	0	1	Dicot
Palestine	25/aug	1	4	2	PA_1.4.2	Gust	Ani_Rod	Gust	KA	2	Marcel_kol	Millettia_barteri	Fabaceae	Liana	NA	NA	NA	0	0	0	0	0	1	Dicot
Palestine	26/aug	2	2	1	PA_2.2.1	Gust	Ani_Rod	Gust	RIP	13	Marcel_kol	Millettia_barteri	Fabaceae	Liana	NA	NA	NA	0	0	0	0	0	1	Dicot
Palestine	26/aug	2	2	2	PA_2.2.2	Gust	Ani_Rod	Gust	RIP	3	Marcel_kol	Millettia_barteri	Fabaceae	Liana	NA	NA	NA	0	0	0	0	0	1	Dicot
Palestine	30/aug	4	2	2	PA_4.2.2	Gust	Ani_Rod_Cas	Gust	RAP	4	Marcel_kol	Millettia_barteri	Fabaceae	Liana	NA	NA	NA	0	0	0	0	0	1	Dicot
La_Belgique	25/jul	2	1	2	LB_2.1.2	Gust	Ani_Mar	Gust	KA	1	Mpèh_kol	Millettia_sp	Fabaceae	Liana	0.942478	0.3	NA	NA	NA	NA	NA	NA	NA	Dicot
La_Belgique	28/jul	4	3	3	LB_4.3.3	Gust	Ani_Mar	Gust	KJ	1	Mbol_essoum	Monodora_myristica	Annonaceae	Tree	1.5708	0.5	90	0	1	0	0	0	0	Dicot
La_Belgique	27/jul	3	1	2	LB_3.1.2	Gust	Ani_Mar	Gust	KJ	1	Mbol_essoum	Monodora_myristica	Annonaceae	Tree	NA	NA	NA	0	1	0	0	0	0	Dicot
Palestine	30/aug	4	2	1	PA_4.2.1	Gust	Ani_Rod_Cas	Gust	RAP	1	Toutono	Mucuna_flagellipes	Fabaceae	Liana	NA	NA	NA	NA	NA	NA	NA	NA	NA	Dicot
Ngouleminanga	11/sept	5	2	2	NG_5.2.2	Gust	Ani_Bla	Gust	KA	1	Komtile	Myrianthus_arboreus	Urticaceae	Tree	0.628319	0.2	50	1	1	0	0	0	1	Dicot
La_Belgique	25/jul	2	1	3	LB_2.1.3	Gust	Ani_Mar	Gust	KA	1	Komtile	Myrianthus_arboreus	Urticaceae	Tree	NA	NA	NA	1	1	0	0	0	1	Dicot
La_Belgique	27/jul	3	2	3	LB_3.2.3	Gust	Ani_Mar	Gust	KA	1	Komtile	Myrianthus_arboreus	Urticaceae	Tree	NA	NA	NA	1	1	0	0	0	1	Dicot
La_Belgique	20/jul	3	5	3	LB_3.5.3	Gust	Ani_Mar	Gust	KJ	2	KOMTILE	Myrianthus_arboreus	Urticaceae	Tree	NA	NA	NA	1	1	0	0	0	1	Dicot
La_Belgique	23/jul	5	4	1	LB_5.4.1	Gust	Ani_Mar	Gust	KA	1	Komtile	Myrianthus_arboreus	Urticaceae	Tree	NA	NA	NA	1	1	0	0	0	1	Dicot
Palestine	26/aug	2	1	3	PA_2.1.3	Gust	Ani_Rod	Gust	KJ	1	Komtile	Myrianthus_arboreus	Urticaceae	Tree	NA	NA	NA	1	1	0	0	0	1	Dicot
Palestine	29/aug	5	2	1	PA_5.2.1	Gust	Ani_Rod	Gust	KA	1	Komtile	Myrianthus_arboreus	Urticaceae	Tree	NA	NA	NA	1	1	0	0	0	1	Dicot
La_Belgique	23/jul	5	6	3	LB_5.6.3	Gust	Ani_Mar	Gust	KA	1	Djafam_kol	Unidentified_liana_9	NA	Liana	3.45575	1.1	NA	NA	NA	NA	NA	NA	NA	NA
Ngouleminanga	06/sept	1	1	1	NG_1.1.1	Gust	Ani_Bla	Gust	EB	1	Mbiol	Unidentified_liana_10	NA	Liana	NA	NA	NA	NA	NA	NA	NA	NA	NA	NA
Ngouleminanga	06/sept	1	1	1	NG_1.1.1	Gust	Ani_Bla	Gust	EB	1	Kol_nkou	Unidentified_liana_14	NA	Liana	NA	NA	NA	NA	NA	NA	NA	NA	NA	NA
Ngouleminanga	06/sept	1	1	3	NG_1.1.3	Gust	Ani_Bla	Gust	EB	1	Fampim_kol	Unidentified_liana_12	NA	Liana	0.314159	0.1	NA	NA	NA	NA	NA	NA	NA	NA
Ngouleminanga	06/sept	1	2	3	NG_1.2.3	Gust	Ani_Bla	Gust	KJ	1	Nkol_lom	Unidentified_liana_13	NA	Liana	NA	NA	NA	NA	NA	NA	NA	NA	NA	NA
Ngouleminanga	10/sept	3	2	1	NG_3.2.1	Gust	Ani_Bla	Gust	KJ	1	Mbiol	Unidentified_liana_10	NA	Liana	0.628319	0.2	NA	NA	NA	NA	NA	NA	NA	NA
Ngouleminanga	10/sept	3	2	1	NG_3.2.1	Gust	Ani_Bla	Gust	KJ	3	Nkol_lom	Unidentified_liana_13	NA	Liana	NA	NA	NA	NA	NA	NA	NA	NA	NA	NA
Ngouleminanga	10/sept	3	4	2	NG_3.4.2	Gust	Ani_Bla	Gust	KJ	1	Fampim_kol	Unidentified_liana_12	NA	Liana	NA	NA	NA	NA	NA	NA	NA	NA	NA	NA
Ngouleminanga	10/sept	3	5	1	NG_3.5.1	Gust	Ani_Bla	Gust	KA	1	Djafam_kol	Unidentified_liana_9	NA	Liana	1.5708	0.5	NA	NA	NA	NA	NA	NA	NA	NA
Ngouleminanga	11/sept	4	1	1	NG_4.1.1	Gust	Ani_Bla	Gust	KA	1	Nkol_lom	Unidentified_liana_13	NA	Liana	NA	NA	NA	NA	NA	NA	NA	NA	NA	NA
Ngouleminanga	12/sept	4	2	1	NG_4.2.1	Gust	Ani_Bla	Gust	KA	1	Djafam_kol	Unidentified_liana_9	NA	Liana	1.25664	0.4	NA	NA	NA	NA	NA	NA	NA	NA
Ngouleminanga	12/sept	4	3	1	NG_4.3.1	Gust	Ani_Bla	Gust	KA	1	Fampim_kol	Unidentified_liana_12	NA	Liana	NA	NA	NA	NA	NA	NA	NA	NA	NA	NA
Palestine	26/aug	2	2	2	PA_2.2.2	Gust	Ani_Rod	Gust	RIP	1	Nkol_lom	Unidentified_liana_13	NA	Liana	NA	NA	NA	NA	NA	NA	NA	NA	NA	NA
Palestine	29/aug	5	2	2	PA_5.2.2	Gust	Ani_Rod	Gust	KA	1	Djafam_kol	Unidentified_liana_9	NA	Liana	NA	NA	NA	NA	NA	NA	NA	NA	NA	NA
La_Belgique	20/jul	3	6	2	LB_3.6.2	Gust	Ani_Mar	Gust	RAP	1	Elen	Unidentified_tree_10	NA	Tree	NA	NA	NA	NA	NA	NA	NA	NA	NA	NA
Ngouleminanga	10/sept	3	2	2	NG_3.2.2	Gust	Ani_Bla	Gust	KJ	1	Elen	Unidentified_tree_10	NA	Tree	NA	NA	NA	NA	NA	NA	NA	NA	NA	NA
Palestine	29/aug	5	3	1	PA_5.3.1	Gust	Ani_Rod	Gust	KA	1	Elen	Unidentified_tree_10	NA	Tree	NA	NA	NA	NA	NA	NA	NA	NA	NA	NA
Palestine	29/aug	5	3	2	PA_5.3.2	Gust	Ani_Rod	Gust	KA	1	Elen	Unidentified_tree_10	NA	Tree	NA	NA	NA	NA	NA	NA	NA	NA	NA	NA
La_Belgique	25/jul	1	2	1	LB_1.2.1	Gust	Ani_Mar	Gust	KJ	1	Kaba_midjim	Nephthytis_poissonii	Araceae	Herb	NA	NA	NA	NA	NA	NA	NA	NA	NA	Monocot
La_Belgique	22/jul	1	4	1	LB_1.4.1	Gust	Ani_Mar	Gust	KA	2	Kaba_midjim	Nephthytis_poissonii	Araceae	Herb	NA	NA	NA	NA	NA	NA	NA	NA	NA	Monocot
La_Belgique	25/jul	2	3	1	LB_2.3.1	Gust	Ani_Mar	Gust	KA	2	Kaba_midjim	Nephthytis_poissonii	Araceae	Herb	NA	NA	NA	NA	NA	NA	NA	NA	NA	Monocot
La_Belgique	25/jul	2	3	3	LB_2.3.3	Gust	Ani_Mar	Gust	KA	3	Kaba_midjim	Nephthytis_poissonii	Araceae	Herb	NA	NA	NA	NA	NA	NA	NA	NA	NA	Monocot
La_Belgique	24/jul	2	5	1	LB_2.5.1	Gust	Ani_Mar	Gust	RAP	3	Kaba_midjim	Nephthytis_poissonii	Araceae	Herb	NA	NA	NA	NA	NA	NA	NA	NA	NA	Monocot
La_Belgique	24/jul	2	5	2	LB_2.5.2	Gust	Ani_Mar	Gust	RAP	2	Kaba_midjim	Nephthytis_poissonii	Araceae	Herb	NA	NA	NA	NA	NA	NA	NA	NA	NA	Monocot
La_Belgique	24/jul	2	6	1	LB_2.6.1	Gust	Ani_Mar	Gust	KJ	1	Kaba_midjim	Nephthytis_poissonii	Araceae	Herb	NA	NA	NA	NA	NA	NA	NA	NA	NA	Monocot
La_Belgique	27/jul	3	1	3	LB_3.1.3	Gust	Ani_Mar	Gust	KJ	8	Kaba_midjim	Nephthytis_poissonii	Araceae	Herb	NA	NA	NA	NA	NA	NA	NA	NA	NA	Monocot
La_Belgique	27/jul	3	2	1	LB_3.2.1	Gust	Ani_Mar	Gust	KA	5	Kaba_midjim	Nephthytis_poissonii	Araceae	Herb	NA	NA	NA	NA	NA	NA	NA	NA	NA	Monocot
La_Belgique	28/jul	4	3	1	LB_4.3.1	Gust	Ani_Mar	Gust	KJ	9	Kaba_midjim	Nephthytis_poissonii	Araceae	Herb	NA	NA	NA	NA	NA	NA	NA	NA	NA	Monocot
La_Belgique	21/jul	4	4	2	LB_4.4.2	Gust	Ani_Mar	Gust	RIP	2	Kaba_midjim	Nephthytis_poissonii	Araceae	Herb	NA	NA	NA	NA	NA	NA	NA	NA	NA	Monocot
La_Belgique	21/jul	4	5	1	LB_4.5.1	Gust	Ani_Mar	Gust	KJ	5	Kaba_midjim	Nephthytis_poissonii	Araceae	Herb	NA	NA	NA	NA	NA	NA	NA	NA	NA	Monocot
La_Belgique	26/jul	5	1	1	LB_5.1.1	Gust	Ani_Mar	Gust	KA	4	Kaba_midjim	Nephthytis_poissonii	Araceae	Herb	NA	NA	NA	NA	NA	NA	NA	NA	NA	Monocot
La_Belgique	26/jul	5	1	3	LB_5.1.3	Gust	Ani_Mar	Gust	KA	4	Kaba_midjim	Nephthytis_poissonii	Araceae	Herb	NA	NA	NA	NA	NA	NA	NA	NA	NA	Monocot
La_Belgique	23/jul	5	4	2	LB_5.4.2	Gust	Ani_Mar	Gust	KA	2	Kaba_midjim	Nephthytis_poissonii	Araceae	Herb	NA	NA	NA	NA	NA	NA	NA	NA	NA	Monocot
La_Belgique	23/jul	5	5	2	LB_5.5.2	Gust	Ani_Mar	Gust	KA	3	Kaba_midjim	Nephthytis_poissonii	Araceae	Herb	NA	NA	NA	NA	NA	NA	NA	NA	NA	Monocot
La_Belgique	23/jul	5	6	2	LB_5.6.2	Gust	Ani_Mar	Gust	KA	6	Kaba_midjim	Nephthytis_poissonii	Araceae	Herb	NA	NA	NA	NA	NA	NA	NA	NA	NA	Monocot
Ngouleminanga	06/sept	1	1	1	NG_1.1.1	Gust	Ani_Bla	Gust	EB	3	Kaba_midjim	Nephthytis_poissonii	Araceae	Herb	NA	NA	NA	NA	NA	NA	NA	NA	NA	Monocot
Ngouleminanga	06/sept	1	1	2	NG_1.1.2	Gust	Ani_Bla	Gust	EB	1	Kaba_midjim	Nephthytis_poissonii	Araceae	Herb	NA	NA	NA	NA	NA	NA	NA	NA	NA	Monocot
Ngouleminanga	06/sept	1	1	3	NG_1.1.3	Gust	Ani_Bla	Gust	EB	3	Kaba_midjim	Nephthytis_poissonii	Araceae	Herb	NA	NA	NA	NA	NA	NA	NA	NA	NA	Monocot
Ngouleminanga	06/sept	1	2	1	NG_1.2.1	Gust	Ani_Bla	Gust	TA	3	Kaba_midjim	Nephthytis_poissonii	Araceae	Herb	NA	NA	NA	NA	NA	NA	NA	NA	NA	Monocot
Ngouleminanga	06/sept	1	2	3	NG_1.2.3	Gust	Ani_Bla	Gust	KJ	4	Kaba_midjim	Nephthytis_poissonii	Araceae	Herb	NA	NA	NA	NA	NA	NA	NA	NA	NA	Monocot
Ngouleminanga	06/sept	1	3	2	NG_1.3.2	Gust	Ani_Bla	Gust	KJ	3	Kaba_midjim	Nephthytis_poissonii	Araceae	Herb	NA	NA	NA	NA	NA	NA	NA	NA	NA	Monocot
Ngouleminanga	06/sept	1	4	1	NG_1.4.1	Gust	Ani_Bla	Gust	KA	2	Kaba_midjim	Nephthytis_poissonii	Araceae	Herb	NA	NA	NA	NA	NA	NA	NA	NA	NA	Monocot
Ngouleminanga	06/sept	1	5	3	NG_1.5.3	Gust	Ani_Bla	Gust	KJ	3	Kaba_midjim	Nephthytis_poissonii	Araceae	Herb	NA	NA	NA	NA	NA	NA	NA	NA	NA	Monocot
Ngouleminanga	09/sept	2	1	1	NG_2.1.1	Gust	Ani_Bla	Gust	KJ	6	Kaba_midjim	Nephthytis_poissonii	Araceae	Herb	NA	NA	NA	NA	NA	NA	NA	NA	NA	Monocot
Ngouleminanga	09/sept	2	2	1	NG_2.2.1	Gust	Ani_Bla	Gust	KA	6	Kaba_midjim	Nephthytis_poissonii	Araceae	Herb	NA	NA	NA	NA	NA	NA	NA	NA	NA	Monocot
Ngouleminanga	09/sept	2	3	1	NG_2.3.1	Gust	Ani_Bla	Gust	KA	3	Kaba_midjim	Nephthytis_poissonii	Araceae	Herb	NA	NA	NA	NA	NA	NA	NA	NA	NA	Monocot
Ngouleminanga	09/sept	2	4	2	NG_2.4.2	Gust	Ani_Bla	Gust	KA	5	Kaba_midjim	Nephthytis_poissonii	Araceae	Herb	NA	NA	NA	NA	NA	NA	NA	NA	NA	Monocot
Ngouleminanga	09/sept	2	5	1	NG_2.5.1	Gust	Ani_Bla	Gust	RAP	2	Kaba_midjim	Nephthytis_poissonii	Araceae	Herb	NA	NA	NA	NA	NA	NA	NA	NA	NA	Monocot
Ngouleminanga	08/sept	3	1	1	NG_3.1.1	Gust	Ani_Bla	Gust	KA	4	Kaba_midjim	Nephthytis_poissonii	Araceae	Herb	NA	NA	NA	NA	NA	NA	NA	NA	NA	Monocot
Ngouleminanga	10/sept	3	1	2	NG_3.1.2	Gust	Ani_Bla	Gust	KA	1	Kaba_midjim	Nephthytis_poissonii	Araceae	Herb	NA	NA	NA	NA	NA	NA	NA	NA	NA	Monocot
Ngouleminanga	10/sept	3	1	3	NG_3.1.3	Gust	Ani_Bla	Gust	KA	4	Kaba_midjim	Nephthytis_poissonii	Araceae	Herb	NA	NA	NA	NA	NA	NA	NA	NA	NA	Monocot
Ngouleminanga	10/sept	3	3	1	NG_3.3.1	Gust	Ani_Bla	Gust	KA	4	Kaba_midjim	Nephthytis_poissonii	Araceae	Herb	NA	NA	NA	NA	NA	NA	NA	NA	NA	Monocot
Ngouleminanga	10/sept	3	4	1	NG_3.4.1	Gust	Ani_Bla	Gust	KJ	3	Kaba_midjim	Nephthytis_poissonii	Araceae	Herb	NA	NA	NA	NA	NA	NA	NA	NA	NA	Monocot
Ngouleminanga	10/sept	3	4	2	NG_3.4.2	Gust	Ani_Bla	Gust	KJ	2	Kaba_midjim	Nephthytis_poissonii	Araceae	Herb	NA	NA	NA	NA	NA	NA	NA	NA	NA	Monocot
Ngouleminanga	10/sept	3	5	3	NG_3.5.3	Gust	Ani_Bla	Gust	KA	3	Kaba_midjim	Nephthytis_poissonii	Araceae	Herb	NA	NA	NA	NA	NA	NA	NA	NA	NA	Monocot
Ngouleminanga	11/sept	4	1	2	NG_4.1.2	Gust	Ani_Bla	Gust	KA	4	Kaba_midjim	Nephthytis_poissonii	Araceae	Herb	NA	NA	NA	NA	NA	NA	NA	NA	NA	Monocot
Ngouleminanga	11/sept	4	1	3	NG_4.1.3	Gust	Ani_Bla	Gust	KA	3	Kaba_midjim	Nephthytis_poissonii	Araceae	Herb	NA	NA	NA	NA	NA	NA	NA	NA	NA	Monocot
Ngouleminanga	12/sept	4	2	1	NG_4.2.1	Gust	Ani_Bla	Gust	KA	8	Kaba_midjim	Nephthytis_poissonii	Araceae	Herb	NA	NA	NA	NA	NA	NA	NA	NA	NA	Monocot
Ngouleminanga	12/sept	4	2	2	NG_4.2.2	Gust	Ani_Bla	Gust	KA	10	Kaba_midjim	Nephthytis_poissonii	Araceae	Herb	NA	NA	NA	NA	NA	NA	NA	NA	NA	Monocot
Ngouleminanga	12/sept	4	3	2	NG_4.3.2	Gust	Ani_Bla	Gust	KA	6	Kaba_midjim	Nephthytis_poissonii	Araceae	Herb	NA	NA	NA	NA	NA	NA	NA	NA	NA	Monocot
Ngouleminanga	12/sept	4	4	2	NG_4.4.2	Gust	Ani_Bla	Gust	KJ	5	Kaba_midjim	Nephthytis_poissonii	Araceae	Herb	NA	NA	NA	NA	NA	NA	NA	NA	NA	Monocot
Ngouleminanga	11/sept	5	1	1	NG_5.1.1	Gust	Ani_Bla	Gust	KA	6	Kaba_midjim	Nephthytis_poissonii	Araceae	Herb	NA	NA	NA	NA	NA	NA	NA	NA	NA	Monocot
Ngouleminanga	11/sept	5	1	3	NG_5.1.3	Gust	Ani_Bla	Gust	KA	7	Kaba_midjim	Nephthytis_poissonii	Araceae	Herb	NA	NA	NA	NA	NA	NA	NA	NA	NA	Monocot
Ngouleminanga	11/sept	5	2	1	NG_5.2.1	Gust	Ani_Bla	Gust	KA	2	Kaba_midjim	Nephthytis_poissonii	Araceae	Herb	NA	NA	NA	NA	NA	NA	NA	NA	NA	Monocot
Ngouleminanga	11/sept	5	2	3	NG_5.2.3	Gust	Ani_Bla	Gust	TA	3	Kaba_midjim	Nephthytis_poissonii	Araceae	Herb	NA	NA	NA	NA	NA	NA	NA	NA	NA	Monocot
Ngouleminanga	11/sept	5	3	3	NG_5.3.3	Gust	Ani_Bla	Gust	KA	2	Kaba_midjim	Nephthytis_poissonii	Araceae	Herb	NA	NA	NA	NA	NA	NA	NA	NA	NA	Monocot
Palestine	25/aug	1	1	2	PA_1.1.2	Gust	Ani_Rod	Gust	KA	2	Kaba_midjim	Nephthytis_poissonii	Araceae	Herb	NA	NA	NA	NA	NA	NA	NA	NA	NA	Monocot
Palestine	25/aug	1	1	3	PA_1.1.3	Gust	Ani_Rod	Gust	KA	8	Kaba_midjim	Nephthytis_poissonii	Araceae	Herb	NA	NA	NA	NA	NA	NA	NA	NA	NA	Monocot
Palestine	25/aug	1	2	1	PA_1.2.1	Gust	Ani_Rod	Gust	KA	8	Kaba_midjim	Nephthytis_poissonii	Araceae	Herb	NA	NA	NA	NA	NA	NA	NA	NA	NA	Monocot
Palestine	25/aug	1	2	2	PA_1.2.2	Gust	Ani_Rod	Gust	KA	2	Kaba_midjim	Nephthytis_poissonii	Araceae	Herb	NA	NA	NA	NA	NA	NA	NA	NA	NA	Monocot
Palestine	25/aug	1	3	1	PA_1.3.1	Gust	Ani_Rod	Gust	KA	2	Kaba_midjim	Nephthytis_poissonii	Araceae	Herb	NA	NA	NA	NA	NA	NA	NA	NA	NA	Monocot
Palestine	25/aug	1	4	1	PA_1.4.1	Gust	Ani_Rod	Gust	KA	3	Kaba_midjim	Nephthytis_poissonii	Araceae	Herb	NA	NA	NA	NA	NA	NA	NA	NA	NA	Monocot
Palestine	26/aug	2	1	1	PA_2.1.1	Gust	Ani_Rod	Gust	KJ	6	Kaba_midjim	Nephthytis_poissonii	Araceae	Herb	NA	NA	NA	NA	NA	NA	NA	NA	NA	Monocot
Palestine	26/aug	2	1	2	PA_2.1.2	Gust	Ani_Rod	Gust	KJ	4	Kaba_midjim	Nephthytis_poissonii	Araceae	Herb	NA	NA	NA	NA	NA	NA	NA	NA	NA	Monocot
Palestine	26/aug	2	1	3	PA_2.1.3	Gust	Ani_Rod	Gust	KJ	4	Kaba_midjim	Nephthytis_poissonii	Araceae	Herb	NA	NA	NA	NA	NA	NA	NA	NA	NA	Monocot
Palestine	26/aug	2	2	3	PA_2.2.3	Gust	Ani_Rod	Gust	RIP	2	Kaba_midjim	Nephthytis_poissonii	Araceae	Herb	NA	NA	NA	NA	NA	NA	NA	NA	NA	Monocot
Palestine	26/aug	2	3	1	PA_2.3.1	Gust	Ani_Rod	Gust	KA	3	Kaba_midjim	Nephthytis_poissonii	Araceae	Herb	NA	NA	NA	NA	NA	NA	NA	NA	NA	Monocot
Palestine	26/aug	2	3	3	PA_2.3.3	Gust	Ani_Rod	Gust	KA	2	Kaba_midjim	Nephthytis_poissonii	Araceae	Herb	NA	NA	NA	NA	NA	NA	NA	NA	NA	Monocot
Palestine	26/aug	2	4	1	PA_2.4.1	Gust	Ani_Rod	Gust	KJ	11	Kaba_midjim	Nephthytis_poissonii	Araceae	Herb	NA	NA	NA	NA	NA	NA	NA	NA	NA	Monocot
Palestine	26/aug	2	4	2	PA_2.4.2	Gust	Ani_Rod	Gust	KJ	2	Kaba_midjim	Nephthytis_poissonii	Araceae	Herb	NA	NA	NA	NA	NA	NA	NA	NA	NA	Monocot
Palestine	26/aug	2	4	3	PA_2.4.3	Gust	Ani_Rod	Gust	KJ	1	Kaba_midjim	Nephthytis_poissonii	Araceae	Herb	NA	NA	NA	NA	NA	NA	NA	NA	NA	Monocot
Palestine	28/aug	3	2	2	PA_3.2.2	Gust	Ani_Rod	Gust	KJ	2	Kaba_midjim	Nephthytis_poissonii	Araceae	Herb	NA	NA	NA	NA	NA	NA	NA	NA	NA	Monocot
Palestine	28/aug	3	4	1	PA_3.4.1	Gust	Ani_Rod	Gust	KJ	4	Kaba_midjim	Nephthytis_poissonii	Araceae	Herb	NA	NA	NA	NA	NA	NA	NA	NA	NA	Monocot
Palestine	28/aug	3	4	3	PA_3.4.3	Gust	Ani_Rod	Gust	KJ	3	Kaba_midjim	Nephthytis_poissonii	Araceae	Herb	NA	NA	NA	NA	NA	NA	NA	NA	NA	Monocot
Palestine	30/aug	4	1	2	PA_4.1.2	Gust	Ani_Rod_Cas	Gust	KJ	2	Kaba_midjim	Nephthytis_poissonii	Araceae	Herb	NA	NA	NA	NA	NA	NA	NA	NA	NA	Monocot
Palestine	30/aug	4	4	1	PA_4.4.1	Gust	Ani_Rod_Cas	Gust	KA	3	Kaba_midjim	Nephthytis_poissonii	Araceae	Herb	NA	NA	NA	NA	NA	NA	NA	NA	NA	Monocot
Palestine	29/aug	5	1	1	PA_5.1.1	Gust	Ani_Rod	Gust	KA	3	Kaba_midjim	Nephthytis_poissonii	Araceae	Herb	NA	NA	NA	NA	NA	NA	NA	NA	NA	Monocot
Palestine	29/aug	5	3	1	PA_5.3.1	Gust	Ani_Rod	Gust	KA	6	Kaba_midjim	Nephthytis_poissonii	Araceae	Herb	NA	NA	NA	NA	NA	NA	NA	NA	NA	Monocot
Palestine	29/aug	5	3	2	PA_5.3.2	Gust	Ani_Rod	Gust	KA	5	Kaba_midjim	Nephthytis_poissonii	Araceae	Herb	NA	NA	NA	NA	NA	NA	NA	NA	NA	Monocot
La_Belgique	25/jul	1	1	1	LB_1.1.1	Gust	Ani_Mar	Gust	KA	5	Ntienta'a	Neuropeltis_acuminata	Convolvulaceae	Liana	NA	NA	NA	NA	NA	NA	NA	NA	NA	Dicot
La_Belgique	25/jul	1	1	3	LB_1.1.3	Gust	Ani_Mar	Gust	KA	19	Ntienta'a	Neuropeltis_acuminata	Convolvulaceae	Liana	NA	NA	NA	NA	NA	NA	NA	NA	NA	Dicot
La_Belgique	25/jul	1	2	1	LB_1.2.1	Gust	Ani_Mar	Gust	KJ	19	Ntienta'a	Neuropeltis_acuminata	Convolvulaceae	Liana	NA	NA	NA	NA	NA	NA	NA	NA	NA	Dicot
La_Belgique	25/jul	1	2	2	LB_1.2.2	Gust	Ani_Mar	Gust	KJ	19	Ntienta'a	Neuropeltis_acuminata	Convolvulaceae	Liana	NA	NA	NA	NA	NA	NA	NA	NA	NA	Dicot
La_Belgique	25/jul	1	2	3	LB_1.2.3	Gust	Ani_Mar	Gust	KJ	21	Ntienta'a	Neuropeltis_acuminata	Convolvulaceae	Liana	NA	NA	NA	NA	NA	NA	NA	NA	NA	Dicot
La_Belgique	25/jul	1	3	1	LB_1.3.1	Gust	Ani_Mar	Gust	KA	60	Ntienta'a	Neuropeltis_acuminata	Convolvulaceae	Liana	NA	NA	NA	NA	NA	NA	NA	NA	NA	Dicot
La_Belgique	25/jul	1	3	2	LB_1.3.2	Gust	Ani_Mar	Gust	KA	32	Ntienta'a	Neuropeltis_acuminata	Convolvulaceae	Liana	NA	NA	NA	NA	NA	NA	NA	NA	NA	Dicot
La_Belgique	25/jul	1	3	3	LB_1.3.3	Gust	Ani_Mar	Gust	KA	17	Ntienta'a	Neuropeltis_acuminata	Convolvulaceae	Liana	NA	NA	NA	NA	NA	NA	NA	NA	NA	Dicot
La_Belgique	22/jul	1	4	1	LB_1.4.1	Gust	Ani_Mar	Gust	KA	22	Ntienta'a	Neuropeltis_acuminata	Convolvulaceae	Liana	NA	NA	NA	NA	NA	NA	NA	NA	NA	Dicot
La_Belgique	22/jul	1	4	2	LB_1.4.2	Gust	Ani_Mar	Gust	KA	6	Ntienta'a	Neuropeltis_acuminata	Convolvulaceae	Liana	NA	NA	NA	NA	NA	NA	NA	NA	NA	Dicot
La_Belgique	22/jul	1	4	3	LB_1.4.3	Gust	Ani_Mar	Gust	KA	1	Ntienta'a	Neuropeltis_acuminata	Convolvulaceae	Liana	18.2	5.79324	NA	NA	NA	NA	NA	NA	NA	Dicot
La_Belgique	22/jul	1	4	3	LB_1.4.3	Gust	Ani_Mar	Gust	KA	3	Ntienta'a	Neuropeltis_acuminata	Convolvulaceae	Liana	NA	NA	NA	NA	NA	NA	NA	NA	NA	Dicot
La_Belgique	22/jul	1	5	1	LB_1.5.1	Gust	Ani_Mar	Gust	KA	14	Ntienta'a	Neuropeltis_acuminata	Convolvulaceae	Liana	NA	NA	NA	NA	NA	NA	NA	NA	NA	Dicot
La_Belgique	22/jul	1	5	2	LB_1.5.2	Gust	Ani_Mar	Gust	KA	9	Ntienta'a	Neuropeltis_acuminata	Convolvulaceae	Liana	NA	NA	NA	NA	NA	NA	NA	NA	NA	Dicot
La_Belgique	22/jul	1	5	3	LB_1.5.3	Gust	Ani_Mar	Gust	KA	22	Ntienta'a	Neuropeltis_acuminata	Convolvulaceae	Liana	NA	NA	NA	NA	NA	NA	NA	NA	NA	Dicot
La_Belgique	22/jul	1	6	1	LB_1.6.1	Gust	Ani_Mar	Gust	KA	43	Ntienta'a	Neuropeltis_acuminata	Convolvulaceae	Liana	NA	NA	NA	NA	NA	NA	NA	NA	NA	Dicot
La_Belgique	22/jul	1	6	3	LB_1.6.3	Gust	Ani_Mar	Gust	KA	17	Ntienta'a	Neuropeltis_acuminata	Convolvulaceae	Liana	NA	NA	NA	NA	NA	NA	NA	NA	NA	Dicot
La_Belgique	25/jul	2	1	2	LB_2.1.2	Gust	Ani_Mar	Gust	KA	10	Ntienta'a	Neuropeltis_acuminata	Convolvulaceae	Liana	NA	NA	NA	NA	NA	NA	NA	NA	NA	Dicot
La_Belgique	25/jul	2	1	3	LB_2.1.3	Gust	Ani_Mar	Gust	KA	13	Ntienta'a	Neuropeltis_acuminata	Convolvulaceae	Liana	NA	NA	NA	NA	NA	NA	NA	NA	NA	Dicot
La_Belgique	25/jul	2	2	1	LB_2.2.1	Gust	Ani_Mar	Gust	KA	5	Ntienta'a	Neuropeltis_acuminata	Convolvulaceae	Liana	NA	NA	NA	NA	NA	NA	NA	NA	NA	Dicot
La_Belgique	25/jul	2	2	2	LB_2.2.2	Gust	Ani_Mar	Gust	KA	9	Ntienta'a	Neuropeltis_acuminata	Convolvulaceae	Liana	NA	NA	NA	NA	NA	NA	NA	NA	NA	Dicot
La_Belgique	25/jul	2	2	3	LB_2.2.3	Gust	Ani_Mar	Gust	KA	7	Ntienta'a	Neuropeltis_acuminata	Convolvulaceae	Liana	NA	NA	NA	NA	NA	NA	NA	NA	NA	Dicot
La_Belgique	25/jul	2	3	2	LB_2.3.2	Gust	Ani_Mar	Gust	KA	25	Ntienta'a	Neuropeltis_acuminata	Convolvulaceae	Liana	NA	NA	NA	NA	NA	NA	NA	NA	NA	Dicot
La_Belgique	25/jul	2	3	3	LB_2.3.3	Gust	Ani_Mar	Gust	KA	7	Ntienta'a	Neuropeltis_acuminata	Convolvulaceae	Liana	NA	NA	NA	NA	NA	NA	NA	NA	NA	Dicot
La_Belgique	24/jul	2	4	1	LB_2.4.1	Gust	Ani_Mar	Gust	KJ	8	Ntienta'a	Neuropeltis_acuminata	Convolvulaceae	Liana	NA	NA	NA	NA	NA	NA	NA	NA	NA	Dicot
La_Belgique	24/jul	2	4	3	LB_2.4.3	Gust	Ani_Mar	Gust	KJ	2	Ntienta'a	Neuropeltis_acuminata	Convolvulaceae	Liana	NA	NA	NA	NA	NA	NA	NA	NA	NA	Dicot
La_Belgique	24/jul	2	5	1	LB_2.5.1	Gust	Ani_Mar	Gust	RAP	2	Ntienta'a	Neuropeltis_acuminata	Convolvulaceae	Liana	NA	NA	NA	NA	NA	NA	NA	NA	NA	Dicot
La_Belgique	24/jul	2	6	1	LB_2.6.1	Gust	Ani_Mar	Gust	KJ	3	Ntienta'a	Neuropeltis_acuminata	Convolvulaceae	Liana	NA	NA	NA	NA	NA	NA	NA	NA	NA	Dicot
La_Belgique	24/jul	2	6	3	LB_2.6.3	Gust	Ani_Mar	Gust	KJ	1	Ntienta'a	Neuropeltis_acuminata	Convolvulaceae	Liana	5.02655	1.6	NA	NA	NA	NA	NA	NA	NA	Dicot
La_Belgique	24/jul	2	6	3	LB_2.6.3	Gust	Ani_Mar	Gust	KJ	2	Ntienta'a	Neuropeltis_acuminata	Convolvulaceae	Liana	NA	NA	NA	NA	NA	NA	NA	NA	NA	Dicot
La_Belgique	27/jul	3	1	1	LB_3.1.1	Gust	Ani_Mar	Gust	KJ	7	Ntienta'a	Neuropeltis_acuminata	Convolvulaceae	Liana	NA	NA	NA	NA	NA	NA	NA	NA	NA	Dicot
La_Belgique	27/jul	3	2	1	LB_3.2.1	Gust	Ani_Mar	Gust	KA	8	Ntienta'a	Neuropeltis_acuminata	Convolvulaceae	Liana	NA	NA	NA	NA	NA	NA	NA	NA	NA	Dicot
La_Belgique	27/jul	3	2	3	LB_3.2.3	Gust	Ani_Mar	Gust	KA	2	Ntienta'a	Neuropeltis_acuminata	Convolvulaceae	Liana	NA	NA	NA	NA	NA	NA	NA	NA	NA	Dicot
La_Belgique	27/jul	3	3	1	LB_3.3.1	Gust	Ani_Mar	Gust	KJ	7	Ntienta'a	Neuropeltis_acuminata	Convolvulaceae	Liana	NA	NA	NA	NA	NA	NA	NA	NA	NA	Dicot
La_Belgique	27/jul	3	3	2	LB_3.3.2	Gust	Ani_Mar	Gust	KJ	28	Ntienta'a	Neuropeltis_acuminata	Convolvulaceae	Liana	NA	NA	NA	NA	NA	NA	NA	NA	NA	Dicot
La_Belgique	27/jul	3	3	3	LB_3.3.3	Gust	Ani_Mar	Gust	KJ	3	Ntienta'a	Neuropeltis_acuminata	Convolvulaceae	Liana	NA	NA	NA	NA	NA	NA	NA	NA	NA	Dicot
La_Belgique	27/jul	3	4	3	LB_3.4.3	Gust	Ani_Mar	Gust	RIP	6	Ntienta'a	Neuropeltis_acuminata	Convolvulaceae	Liana	NA	NA	NA	NA	NA	NA	NA	NA	NA	Dicot
La_Belgique	20/jul	3	5	1	LB_3.5.1	Gust	Ani_Mar	Gust	KJ	5	NTIENTA'A	Neuropeltis_acuminata	Convolvulaceae	Liana	NA	NA	NA	NA	NA	NA	NA	NA	NA	Dicot
La_Belgique	28/jul	4	1	2	LB_4.1.2	Gust	Ani_Mar	Gust	KA	12	Ntienta'a	Neuropeltis_acuminata	Convolvulaceae	Liana	NA	NA	NA	NA	NA	NA	NA	NA	NA	Dicot
La_Belgique	28/jul	4	1	3	LB_4.1.3	Gust	Ani_Mar	Gust	KA	6	Ntienta'a	Neuropeltis_acuminata	Convolvulaceae	Liana	NA	NA	NA	NA	NA	NA	NA	NA	NA	Dicot
La_Belgique	28/jul	4	3	1	LB_4.3.1	Gust	Ani_Mar	Gust	KJ	10	Ntienta'a	Neuropeltis_acuminata	Convolvulaceae	Liana	NA	NA	NA	NA	NA	NA	NA	NA	NA	Dicot
La_Belgique	28/jul	4	3	2	LB_4.3.2	Gust	Ani_Mar	Gust	KJ	11	Ntienta'a	Neuropeltis_acuminata	Convolvulaceae	Liana	NA	NA	NA	NA	NA	NA	NA	NA	NA	Dicot
La_Belgique	21/jul	4	4	1	LB_4.4.1	Gust	Ani_Mar	Gust	RIP	7	Ntienta'a	Neuropeltis_acuminata	Convolvulaceae	Liana	NA	NA	NA	NA	NA	NA	NA	NA	NA	Dicot
La_Belgique	21/jul	4	5	1	LB_4.5.1	Gust	Ani_Mar	Gust	KJ	7	Ntienta'a	Neuropeltis_acuminata	Convolvulaceae	Liana	NA	NA	NA	NA	NA	NA	NA	NA	NA	Dicot
La_Belgique	21/jul	4	5	2	LB_4.5.2	Gust	Ani_Mar	Gust	KJ	7	Ntienta'a	Neuropeltis_acuminata	Convolvulaceae	Liana	NA	NA	NA	NA	NA	NA	NA	NA	NA	Dicot
La_Belgique	21/jul	4	6	1	LB_4.6.1	Gust	Ani_Mar	Gust	KJ	38	Ntienta'a	Neuropeltis_acuminata	Convolvulaceae	Liana	NA	NA	NA	NA	NA	NA	NA	NA	NA	Dicot
La_Belgique	21/jul	4	6	2	LB_4.6.2	Gust	Ani_Mar	Gust	KJ	8	Ntienta'a	Neuropeltis_acuminata	Convolvulaceae	Liana	NA	NA	NA	NA	NA	NA	NA	NA	NA	Dicot
La_Belgique	26/jul	5	1	2	LB_5.1.2	Gust	Ani_Mar	Gust	KA	19	Ntienta'a	Neuropeltis_acuminata	Convolvulaceae	Liana	NA	NA	NA	NA	NA	NA	NA	NA	NA	Dicot
La_Belgique	26/jul	5	1	3	LB_5.1.3	Gust	Ani_Mar	Gust	KA	18	Ntienta'a	Neuropeltis_acuminata	Convolvulaceae	Liana	NA	NA	NA	NA	NA	NA	NA	NA	NA	Dicot
La_Belgique	23/jul	5	4	1	LB_5.4.1	Gust	Ani_Mar	Gust	KA	23	Ntienta'a	Neuropeltis_acuminata	Convolvulaceae	Liana	NA	NA	NA	NA	NA	NA	NA	NA	NA	Dicot
La_Belgique	23/jul	5	4	2	LB_5.4.2	Gust	Ani_Mar	Gust	KA	4	Ntienta'a	Neuropeltis_acuminata	Convolvulaceae	Liana	NA	NA	NA	NA	NA	NA	NA	NA	NA	Dicot
La_Belgique	23/jul	5	4	3	LB_5.4.3	Gust	Ani_Mar	Gust	KA	8	Ntienta'a	Neuropeltis_acuminata	Convolvulaceae	Liana	NA	NA	NA	NA	NA	NA	NA	NA	NA	Dicot
La_Belgique	23/jul	5	5	1	LB_5.5.1	Gust	Ani_Mar	Gust	KA	6	Ntienta'a	Neuropeltis_acuminata	Convolvulaceae	Liana	NA	NA	NA	NA	NA	NA	NA	NA	NA	Dicot
La_Belgique	23/jul	5	5	2	LB_5.5.2	Gust	Ani_Mar	Gust	KA	11	Ntienta'a	Neuropeltis_acuminata	Convolvulaceae	Liana	NA	NA	NA	NA	NA	NA	NA	NA	NA	Dicot
La_Belgique	23/jul	5	6	1	LB_5.6.1	Gust	Ani_Mar	Gust	KA	51	Ntienta'a	Neuropeltis_acuminata	Convolvulaceae	Liana	NA	NA	NA	NA	NA	NA	NA	NA	NA	Dicot
La_Belgique	23/jul	5	6	2	LB_5.6.2	Gust	Ani_Mar	Gust	KA	9	Ntienta'a	Neuropeltis_acuminata	Convolvulaceae	Liana	NA	NA	NA	NA	NA	NA	NA	NA	NA	Dicot
La_Belgique	23/jul	5	6	3	LB_5.6.3	Gust	Ani_Mar	Gust	KA	23	Ntienta'a	Neuropeltis_acuminata	Convolvulaceae	Liana	NA	NA	NA	NA	NA	NA	NA	NA	NA	Dicot
Ngouleminanga	06/sept	1	1	2	NG_1.1.2	Gust	Ani_Bla	Gust	EB	2	Ntienta'a	Neuropeltis_acuminata	Convolvulaceae	Liana	NA	NA	NA	NA	NA	NA	NA	NA	NA	Dicot
Ngouleminanga	06/sept	1	2	3	NG_1.2.3	Gust	Ani_Bla	Gust	KJ	9	Ntienta'a	Neuropeltis_acuminata	Convolvulaceae	Liana	NA	NA	NA	NA	NA	NA	NA	NA	NA	Dicot
Ngouleminanga	06/sept	1	3	1	NG_1.3.1	Gust	Ani_Bla	Gust	KJ	7	Ntienta'a	Neuropeltis_acuminata	Convolvulaceae	Liana	NA	NA	NA	NA	NA	NA	NA	NA	NA	Dicot
Ngouleminanga	06/sept	1	3	2	NG_1.3.2	Gust	Ani_Bla	Gust	KJ	9	Ntienta'a	Neuropeltis_acuminata	Convolvulaceae	Liana	NA	NA	NA	NA	NA	NA	NA	NA	NA	Dicot
Ngouleminanga	06/sept	1	3	3	NG_1.3.3	Gust	Ani_Bla	Gust	KJ	3	Ntienta'a	Neuropeltis_acuminata	Convolvulaceae	Liana	NA	NA	NA	NA	NA	NA	NA	NA	NA	Dicot
Ngouleminanga	06/sept	1	5	1	NG_1.5.1	Gust	Ani_Bla	Gust	KJ	4	Ntienta'a	Neuropeltis_acuminata	Convolvulaceae	Liana	NA	NA	NA	NA	NA	NA	NA	NA	NA	Dicot
Ngouleminanga	06/sept	1	5	3	NG_1.5.3	Gust	Ani_Bla	Gust	KJ	13	Ntienta'a	Neuropeltis_acuminata	Convolvulaceae	Liana	NA	NA	NA	NA	NA	NA	NA	NA	NA	Dicot
Ngouleminanga	06/sept	1	6	1	NG_1.6.1	Gust	Ani_Bla	Gust	KJ	14	Ntienta'a	Neuropeltis_acuminata	Convolvulaceae	Liana	NA	NA	NA	NA	NA	NA	NA	NA	NA	Dicot
Ngouleminanga	09/sept	2	1	1	NG_2.1.1	Gust	Ani_Bla	Gust	KJ	2	Ntienta'a	Neuropeltis_acuminata	Convolvulaceae	Liana	NA	NA	NA	NA	NA	NA	NA	NA	NA	Dicot
Ngouleminanga	09/sept	2	2	2	NG_2.2.2	Gust	Ani_Bla	Gust	KA	7	Ntienta'a	Neuropeltis_acuminata	Convolvulaceae	Liana	NA	NA	NA	NA	NA	NA	NA	NA	NA	Dicot
Ngouleminanga	09/sept	2	3	1	NG_2.3.1	Gust	Ani_Bla	Gust	KA	7	Ntienta'a	Neuropeltis_acuminata	Convolvulaceae	Liana	NA	NA	NA	NA	NA	NA	NA	NA	NA	Dicot
Ngouleminanga	09/sept	2	4	1	NG_2.4.1	Gust	Ani_Bla	Gust	KA	4	Ntienta'a	Neuropeltis_acuminata	Convolvulaceae	Liana	NA	NA	NA	NA	NA	NA	NA	NA	NA	Dicot
Ngouleminanga	09/sept	2	4	3	NG_2.4.3	Gust	Ani_Bla	Gust	KA	2	Ntienta'a	Neuropeltis_acuminata	Convolvulaceae	Liana	NA	NA	NA	NA	NA	NA	NA	NA	NA	Dicot
Ngouleminanga	08/sept	3	1	1	NG_3.1.1	Gust	Ani_Bla	Gust	KA	1	Ntienta'a	Neuropeltis_acuminata	Convolvulaceae	Liana	32.8	10.4406	NA	NA	NA	NA	NA	NA	NA	Dicot
Ngouleminanga	10/sept	3	2	2	NG_3.2.2	Gust	Ani_Bla	Gust	KJ	6	Ntienta'a	Neuropeltis_acuminata	Convolvulaceae	Liana	NA	NA	NA	NA	NA	NA	NA	NA	NA	Dicot
Ngouleminanga	10/sept	3	2	3	NG_3.2.3	Gust	Ani_Bla	Gust	KJ	3	Ntienta'a	Neuropeltis_acuminata	Convolvulaceae	Liana	NA	NA	NA	NA	NA	NA	NA	NA	NA	Dicot
Ngouleminanga	10/sept	3	3	1	NG_3.3.1	Gust	Ani_Bla	Gust	KA	11	Ntienta'a	Neuropeltis_acuminata	Convolvulaceae	Liana	NA	NA	NA	NA	NA	NA	NA	NA	NA	Dicot
Ngouleminanga	10/sept	3	3	2	NG_3.3.2	Gust	Ani_Bla	Gust	KA	5	Ntienta'a	Neuropeltis_acuminata	Convolvulaceae	Liana	NA	NA	NA	NA	NA	NA	NA	NA	NA	Dicot
Ngouleminanga	10/sept	3	4	1	NG_3.4.1	Gust	Ani_Bla	Gust	KJ	5	Ntienta'a	Neuropeltis_acuminata	Convolvulaceae	Liana	NA	NA	NA	NA	NA	NA	NA	NA	NA	Dicot
Ngouleminanga	10/sept	3	4	2	NG_3.4.2	Gust	Ani_Bla	Gust	KJ	23	Ntienta'a	Neuropeltis_acuminata	Convolvulaceae	Liana	NA	NA	NA	NA	NA	NA	NA	NA	NA	Dicot
Ngouleminanga	10/sept	3	4	3	NG_3.4.3	Gust	Ani_Bla	Gust	KJ	16	Ntienta'a	Neuropeltis_acuminata	Convolvulaceae	Liana	NA	NA	NA	NA	NA	NA	NA	NA	NA	Dicot
Ngouleminanga	10/sept	3	5	1	NG_3.5.1	Gust	Ani_Bla	Gust	KA	15	Ntienta'a	Neuropeltis_acuminata	Convolvulaceae	Liana	NA	NA	NA	NA	NA	NA	NA	NA	NA	Dicot
Ngouleminanga	11/sept	4	1	2	NG_4.1.2	Gust	Ani_Bla	Gust	KA	2	Ntienta'a	Neuropeltis_acuminata	Convolvulaceae	Liana	NA	NA	NA	NA	NA	NA	NA	NA	NA	Dicot
Ngouleminanga	11/sept	4	1	3	NG_4.1.3	Gust	Ani_Bla	Gust	KA	5	Ntienta'a	Neuropeltis_acuminata	Convolvulaceae	Liana	NA	NA	NA	NA	NA	NA	NA	NA	NA	Dicot
Ngouleminanga	12/sept	4	2	1	NG_4.2.1	Gust	Ani_Bla	Gust	KA	1	Ntienta'a	Neuropeltis_acuminata	Convolvulaceae	Liana	0.942478	0.3	NA	NA	NA	NA	NA	NA	NA	Dicot
Ngouleminanga	12/sept	4	2	1	NG_4.2.1	Gust	Ani_Bla	Gust	KA	1	Ntienta'a	Neuropeltis_acuminata	Convolvulaceae	Liana	0.942478	0.3	NA	NA	NA	NA	NA	NA	NA	Dicot
Ngouleminanga	12/sept	4	2	1	NG_4.2.1	Gust	Ani_Bla	Gust	KA	1	Ntienta'a	Neuropeltis_acuminata	Convolvulaceae	Liana	0.942478	0.3	NA	NA	NA	NA	NA	NA	NA	Dicot
Ngouleminanga	12/sept	4	2	1	NG_4.2.1	Gust	Ani_Bla	Gust	KA	1	Ntienta'a	Neuropeltis_acuminata	Convolvulaceae	Liana	0.628319	0.2	NA	NA	NA	NA	NA	NA	NA	Dicot
Ngouleminanga	12/sept	4	2	1	NG_4.2.1	Gust	Ani_Bla	Gust	KA	1	Ntienta'a	Neuropeltis_acuminata	Convolvulaceae	Liana	0.628319	0.2	NA	NA	NA	NA	NA	NA	NA	Dicot
Ngouleminanga	12/sept	4	2	1	NG_4.2.1	Gust	Ani_Bla	Gust	KA	4	Ntienta'a	Neuropeltis_acuminata	Convolvulaceae	Liana	NA	NA	NA	NA	NA	NA	NA	NA	NA	Dicot
Ngouleminanga	12/sept	4	2	2	NG_4.2.2	Gust	Ani_Bla	Gust	KA	1	Ntienta'a	Neuropeltis_acuminata	Convolvulaceae	Liana	0.942478	0.3	NA	NA	NA	NA	NA	NA	NA	Dicot
Ngouleminanga	12/sept	4	2	2	NG_4.2.2	Gust	Ani_Bla	Gust	KA	1	Ntienta'a	Neuropeltis_acuminata	Convolvulaceae	Liana	0.628319	0.2	NA	NA	NA	NA	NA	NA	NA	Dicot
Ngouleminanga	12/sept	4	2	2	NG_4.2.2	Gust	Ani_Bla	Gust	KA	1	Ntienta'a	Neuropeltis_acuminata	Convolvulaceae	Liana	0.628319	0.2	NA	NA	NA	NA	NA	NA	NA	Dicot
Ngouleminanga	12/sept	4	2	2	NG_4.2.2	Gust	Ani_Bla	Gust	KA	1	Ntienta'a	Neuropeltis_acuminata	Convolvulaceae	Liana	0.314159	0.1	NA	NA	NA	NA	NA	NA	NA	Dicot
Ngouleminanga	12/sept	4	2	2	NG_4.2.2	Gust	Ani_Bla	Gust	KA	4	Ntienta'a	Neuropeltis_acuminata	Convolvulaceae	Liana	NA	NA	NA	NA	NA	NA	NA	NA	NA	Dicot
Ngouleminanga	12/sept	4	2	3	NG_4.2.3	Gust	Ani_Bla	Gust	KA	1	Ntienta'a	Neuropeltis_acuminata	Convolvulaceae	Liana	0.942478	0.3	NA	NA	NA	NA	NA	NA	NA	Dicot
Ngouleminanga	12/sept	4	2	3	NG_4.2.3	Gust	Ani_Bla	Gust	KA	1	Ntienta'a	Neuropeltis_acuminata	Convolvulaceae	Liana	0.628319	0.2	NA	NA	NA	NA	NA	NA	NA	Dicot
Ngouleminanga	12/sept	4	2	3	NG_4.2.3	Gust	Ani_Bla	Gust	KA	5	Ntienta'a	Neuropeltis_acuminata	Convolvulaceae	Liana	NA	NA	NA	NA	NA	NA	NA	NA	NA	Dicot
Ngouleminanga	12/sept	4	3	1	NG_4.3.1	Gust	Ani_Bla	Gust	KA	1	Ntienta'a	Neuropeltis_acuminata	Convolvulaceae	Liana	0.942478	0.3	NA	NA	NA	NA	NA	NA	NA	Dicot
Ngouleminanga	12/sept	4	3	1	NG_4.3.1	Gust	Ani_Bla	Gust	KA	1	Ntienta'a	Neuropeltis_acuminata	Convolvulaceae	Liana	0.942478	0.3	NA	NA	NA	NA	NA	NA	NA	Dicot
Ngouleminanga	12/sept	4	3	1	NG_4.3.1	Gust	Ani_Bla	Gust	KA	1	Ntienta'a	Neuropeltis_acuminata	Convolvulaceae	Liana	0.942478	0.3	NA	NA	NA	NA	NA	NA	NA	Dicot
Ngouleminanga	12/sept	4	3	1	NG_4.3.1	Gust	Ani_Bla	Gust	KA	1	Ntienta'a	Neuropeltis_acuminata	Convolvulaceae	Liana	0.628319	0.2	NA	NA	NA	NA	NA	NA	NA	Dicot
Ngouleminanga	12/sept	4	3	1	NG_4.3.1	Gust	Ani_Bla	Gust	KA	1	Ntienta'a	Neuropeltis_acuminata	Convolvulaceae	Liana	0.314159	0.1	NA	NA	NA	NA	NA	NA	NA	Dicot
Ngouleminanga	12/sept	4	3	1	NG_4.3.1	Gust	Ani_Bla	Gust	KA	1	Ntienta'a	Neuropeltis_acuminata	Convolvulaceae	Liana	0.314159	0.1	NA	NA	NA	NA	NA	NA	NA	Dicot
Ngouleminanga	12/sept	4	3	2	NG_4.3.2	Gust	Ani_Bla	Gust	KA	1	Ntienta'a	Neuropeltis_acuminata	Convolvulaceae	Liana	0.628319	0.2	NA	NA	NA	NA	NA	NA	NA	Dicot
Ngouleminanga	12/sept	4	3	2	NG_4.3.2	Gust	Ani_Bla	Gust	KA	1	Ntienta'a	Neuropeltis_acuminata	Convolvulaceae	Liana	0.314159	0.1	NA	NA	NA	NA	NA	NA	NA	Dicot
Ngouleminanga	12/sept	4	3	2	NG_4.3.2	Gust	Ani_Bla	Gust	KA	1	Ntienta'a	Neuropeltis_acuminata	Convolvulaceae	Liana	0.314159	0.1	NA	NA	NA	NA	NA	NA	NA	Dicot
Ngouleminanga	12/sept	4	3	3	NG_4.3.3	Gust	Ani_Bla	Gust	KA	1	Ntienta'a	Neuropeltis_acuminata	Convolvulaceae	Liana	37.3	11.873	NA	NA	NA	NA	NA	NA	NA	Dicot
Ngouleminanga	12/sept	4	4	1	NG_4.4.1	Gust	Ani_Bla	Gust	KJ	1	Ntienta'a	Neuropeltis_acuminata	Convolvulaceae	Liana	0.628319	0.2	NA	NA	NA	NA	NA	NA	NA	Dicot
Ngouleminanga	12/sept	4	4	1	NG_4.4.1	Gust	Ani_Bla	Gust	KJ	1	Ntienta'a	Neuropeltis_acuminata	Convolvulaceae	Liana	0.314159	0.1	NA	NA	NA	NA	NA	NA	NA	Dicot
Ngouleminanga	12/sept	4	4	1	NG_4.4.1	Gust	Ani_Bla	Gust	KJ	1	Ntienta'a	Neuropeltis_acuminata	Convolvulaceae	Liana	0.314159	0.1	NA	NA	NA	NA	NA	NA	NA	Dicot
Ngouleminanga	12/sept	4	4	1	NG_4.4.1	Gust	Ani_Bla	Gust	KJ	1	Ntienta'a	Neuropeltis_acuminata	Convolvulaceae	Liana	NA	NA	NA	NA	NA	NA	NA	NA	NA	Dicot
Ngouleminanga	12/sept	4	4	3	NG_4.4.3	Gust	Ani_Bla	Gust	KJ	6	Ntienta'a	Neuropeltis_acuminata	Convolvulaceae	Liana	NA	NA	NA	NA	NA	NA	NA	NA	NA	Dicot
Ngouleminanga	11/sept	5	1	1	NG_5.1.1	Gust	Ani_Bla	Gust	KA	7	Ntienta'a	Neuropeltis_acuminata	Convolvulaceae	Liana	NA	NA	NA	NA	NA	NA	NA	NA	NA	Dicot
Ngouleminanga	11/sept	5	1	2	NG_5.1.2	Gust	Ani_Bla	Gust	KA	7	Ntienta'a	Neuropeltis_acuminata	Convolvulaceae	Liana	NA	NA	NA	NA	NA	NA	NA	NA	NA	Dicot
Ngouleminanga	11/sept	5	1	3	NG_5.1.3	Gust	Ani_Bla	Gust	KA	25	Ntienta'a	Neuropeltis_acuminata	Convolvulaceae	Liana	NA	NA	NA	NA	NA	NA	NA	NA	NA	Dicot
Ngouleminanga	11/sept	5	2	1	NG_5.2.1	Gust	Ani_Bla	Gust	KA	10	Ntienta'a	Neuropeltis_acuminata	Convolvulaceae	Liana	NA	NA	NA	NA	NA	NA	NA	NA	NA	Dicot
Ngouleminanga	11/sept	5	2	3	NG_5.2.3	Gust	Ani_Bla	Gust	TA	2	Ntienta'a	Neuropeltis_acuminata	Convolvulaceae	Liana	NA	NA	NA	NA	NA	NA	NA	NA	NA	Dicot
Ngouleminanga	11/sept	5	3	1	NG_5.3.1	Gust	Ani_Bla	Gust	KA	1	Ntienta'a	Neuropeltis_acuminata	Convolvulaceae	Liana	35.5	11.3	NA	NA	NA	NA	NA	NA	NA	Dicot
Ngouleminanga	11/sept	5	3	1	NG_5.3.1	Gust	Ani_Bla	Gust	KA	1	Ntienta'a	Neuropeltis_acuminata	Convolvulaceae	Liana	22.8	7.25747	NA	NA	NA	NA	NA	NA	NA	Dicot
Ngouleminanga	11/sept	5	3	1	NG_5.3.1	Gust	Ani_Bla	Gust	KA	1	Ntienta'a	Neuropeltis_acuminata	Convolvulaceae	Liana	0.314159	0.1	NA	NA	NA	NA	NA	NA	NA	Dicot
Ngouleminanga	11/sept	5	3	1	NG_5.3.1	Gust	Ani_Bla	Gust	KA	1	Ntienta'a	Neuropeltis_acuminata	Convolvulaceae	Liana	NA	NA	NA	NA	NA	NA	NA	NA	NA	Dicot
Ngouleminanga	11/sept	5	3	3	NG_5.3.3	Gust	Ani_Bla	Gust	KA	1	Ntienta'a	Neuropeltis_acuminata	Convolvulaceae	Liana	0.942478	0.3	NA	NA	NA	NA	NA	NA	NA	Dicot
Ngouleminanga	11/sept	5	3	3	NG_5.3.3	Gust	Ani_Bla	Gust	KA	1	Ntienta'a	Neuropeltis_acuminata	Convolvulaceae	Liana	0.628319	0.2	NA	NA	NA	NA	NA	NA	NA	Dicot
Ngouleminanga	11/sept	5	3	3	NG_5.3.3	Gust	Ani_Bla	Gust	KA	6	Ntienta'a	Neuropeltis_acuminata	Convolvulaceae	Liana	NA	NA	NA	NA	NA	NA	NA	NA	NA	Dicot
Palestine	25/aug	1	1	1	PA_1.1.1	Gust	Ani_Rod	Gust	KA	2	Ntienta'a	Neuropeltis_acuminata	Convolvulaceae	Liana	NA	NA	NA	NA	NA	NA	NA	NA	NA	Dicot
Palestine	25/aug	1	2	1	PA_1.2.1	Gust	Ani_Rod	Gust	KA	13	Ntienta'a	Neuropeltis_acuminata	Convolvulaceae	Liana	NA	NA	NA	NA	NA	NA	NA	NA	NA	Dicot
Palestine	25/aug	1	2	2	PA_1.2.2	Gust	Ani_Rod	Gust	KA	2	Ntienta'a	Neuropeltis_acuminata	Convolvulaceae	Liana	NA	NA	NA	NA	NA	NA	NA	NA	NA	Dicot
Palestine	25/aug	1	3	1	PA_1.3.1	Gust	Ani_Rod	Gust	KA	43	Ntienta'a	Neuropeltis_acuminata	Convolvulaceae	Liana	NA	NA	NA	NA	NA	NA	NA	NA	NA	Dicot
Palestine	25/aug	1	3	2	PA_1.3.2	Gust	Ani_Rod	Gust	KA	16	Ntienta'a	Neuropeltis_acuminata	Convolvulaceae	Liana	NA	NA	NA	NA	NA	NA	NA	NA	NA	Dicot
Palestine	25/aug	1	4	2	PA_1.4.2	Gust	Ani_Rod	Gust	KA	3	Ntienta'a	Neuropeltis_acuminata	Convolvulaceae	Liana	NA	NA	NA	NA	NA	NA	NA	NA	NA	Dicot
Palestine	26/aug	2	1	1	PA_2.1.1	Gust	Ani_Rod	Gust	KJ	2	Ntienta'a	Neuropeltis_acuminata	Convolvulaceae	Liana	NA	NA	NA	NA	NA	NA	NA	NA	NA	Dicot
Palestine	26/aug	2	1	2	PA_2.1.2	Gust	Ani_Rod	Gust	KJ	5	Ntienta'a	Neuropeltis_acuminata	Convolvulaceae	Liana	NA	NA	NA	NA	NA	NA	NA	NA	NA	Dicot
Palestine	26/aug	2	1	3	PA_2.1.3	Gust	Ani_Rod	Gust	KJ	2	Ntienta'a	Neuropeltis_acuminata	Convolvulaceae	Liana	NA	NA	NA	NA	NA	NA	NA	NA	NA	Dicot
Palestine	26/aug	2	2	2	PA_2.2.2	Gust	Ani_Rod	Gust	RIP	7	Ntienta'a	Neuropeltis_acuminata	Convolvulaceae	Liana	NA	NA	NA	NA	NA	NA	NA	NA	NA	Dicot
Palestine	26/aug	2	3	1	PA_2.3.1	Gust	Ani_Rod	Gust	KA	24	Ntienta'a	Neuropeltis_acuminata	Convolvulaceae	Liana	NA	NA	NA	NA	NA	NA	NA	NA	NA	Dicot
Palestine	26/aug	2	4	1	PA_2.4.1	Gust	Ani_Rod	Gust	KJ	16	Ntienta'a	Neuropeltis_acuminata	Convolvulaceae	Liana	NA	NA	NA	NA	NA	NA	NA	NA	NA	Dicot
Palestine	28/aug	3	2	1	PA_3.2.1	Gust	Ani_Rod	Gust	KJ	1	Ntienta'a	Neuropeltis_acuminata	Convolvulaceae	Liana	0.942478	0.3	NA	NA	NA	NA	NA	NA	NA	Dicot
Palestine	28/aug	3	2	1	PA_3.2.1	Gust	Ani_Rod	Gust	KJ	4	Ntienta'a	Neuropeltis_acuminata	Convolvulaceae	Liana	NA	NA	NA	NA	NA	NA	NA	NA	NA	Dicot
Palestine	28/aug	3	2	2	PA_3.2.2	Gust	Ani_Rod	Gust	KJ	7	Ntienta'a	Neuropeltis_acuminata	Convolvulaceae	Liana	NA	NA	NA	NA	NA	NA	NA	NA	NA	Dicot
Palestine	28/aug	3	2	3	PA_3.2.3	Gust	Ani_Rod	Gust	KJ	1	Ntienta'a	Neuropeltis_acuminata	Convolvulaceae	Liana	0.942478	0.3	NA	NA	NA	NA	NA	NA	NA	Dicot
Palestine	28/aug	3	2	3	PA_3.2.3	Gust	Ani_Rod	Gust	KJ	6	Ntienta'a	Neuropeltis_acuminata	Convolvulaceae	Liana	NA	NA	NA	NA	NA	NA	NA	NA	NA	Dicot
Palestine	28/aug	3	3	1	PA_3.3.1	Gust	Ani_Rod	Gust	TA	1	Ntienta'a	Neuropeltis_acuminata	Convolvulaceae	Liana	NA	NA	NA	NA	NA	NA	NA	NA	NA	Dicot
Palestine	28/aug	3	3	2	PA_3.3.2	Gust	Ani_Rod	Gust	KJ	2	Ntienta'a	Neuropeltis_acuminata	Convolvulaceae	Liana	NA	NA	NA	NA	NA	NA	NA	NA	NA	Dicot
Palestine	28/aug	3	3	3	PA_3.3.3	Gust	Ani_Rod	Gust	KJ	8	Ntienta'a	Neuropeltis_acuminata	Convolvulaceae	Liana	NA	NA	NA	NA	NA	NA	NA	NA	NA	Dicot
Palestine	28/aug	3	4	1	PA_3.4.1	Gust	Ani_Rod	Gust	KJ	2	Ntienta'a	Neuropeltis_acuminata	Convolvulaceae	Liana	NA	NA	NA	NA	NA	NA	NA	NA	NA	Dicot
Palestine	28/aug	3	4	2	PA_3.4.2	Gust	Ani_Rod	Gust	KJ	7	Ntienta'a	Neuropeltis_acuminata	Convolvulaceae	Liana	NA	NA	NA	NA	NA	NA	NA	NA	NA	Dicot
Palestine	30/aug	4	1	1	PA_4.1.1	Gust	Ani_Rod_Cas	Gust	KJ	6	Ntienta'a	Neuropeltis_acuminata	Convolvulaceae	Liana	NA	NA	NA	NA	NA	NA	NA	NA	NA	Dicot
Palestine	30/aug	4	1	2	PA_4.1.2	Gust	Ani_Rod_Cas	Gust	KJ	13	Ntienta'a	Neuropeltis_acuminata	Convolvulaceae	Liana	NA	NA	NA	NA	NA	NA	NA	NA	NA	Dicot
Palestine	30/aug	4	3	1	PA_4.3.1	Gust	Ani_Rod_Cas	Gust	KA	4	Ntienta'a	Neuropeltis_acuminata	Convolvulaceae	Liana	NA	NA	NA	NA	NA	NA	NA	NA	NA	Dicot
Palestine	30/aug	4	3	2	PA_4.3.2	Gust	Ani_Rod_Cas	Gust	KA	6	Ntienta'a	Neuropeltis_acuminata	Convolvulaceae	Liana	NA	NA	NA	NA	NA	NA	NA	NA	NA	Dicot
Palestine	30/aug	4	4	1	PA_4.4.1	Gust	Ani_Rod_Cas	Gust	KA	11	Ntienta'a	Neuropeltis_acuminata	Convolvulaceae	Liana	NA	NA	NA	NA	NA	NA	NA	NA	NA	Dicot
Palestine	30/aug	4	4	2	PA_4.4.2	Gust	Ani_Rod_Cas	Gust	KA	1	Ntienta'a	Neuropeltis_acuminata	Convolvulaceae	Liana	NA	NA	NA	NA	NA	NA	NA	NA	NA	Dicot
Palestine	29/aug	5	1	1	PA_5.1.1	Gust	Ani_Rod	Gust	KA	9	Ntienta'a	Neuropeltis_acuminata	Convolvulaceae	Liana	NA	NA	NA	NA	NA	NA	NA	NA	NA	Dicot
Palestine	29/aug	5	1	2	PA_5.1.2	Gust	Ani_Rod	Gust	KA	14	Ntienta'a	Neuropeltis_acuminata	Convolvulaceae	Liana	NA	NA	NA	NA	NA	NA	NA	NA	NA	Dicot
Palestine	29/aug	5	1	3	PA_5.1.3	Gust	Ani_Rod	Gust	KA	8	Ntienta'a	Neuropeltis_acuminata	Convolvulaceae	Liana	NA	NA	NA	NA	NA	NA	NA	NA	NA	Dicot
Palestine	29/aug	5	2	1	PA_5.2.1	Gust	Ani_Rod	Gust	KA	1	Ntienta'a	Neuropeltis_acuminata	Convolvulaceae	Liana	0.628319	0.2	NA	NA	NA	NA	NA	NA	NA	Dicot
Palestine	29/aug	5	2	1	PA_5.2.1	Gust	Ani_Rod	Gust	KA	6	Ntienta'a	Neuropeltis_acuminata	Convolvulaceae	Liana	NA	NA	NA	NA	NA	NA	NA	NA	NA	Dicot
Palestine	29/aug	5	2	2	PA_5.2.2	Gust	Ani_Rod	Gust	KA	84	Ntienta'a	Neuropeltis_acuminata	Convolvulaceae	Liana	NA	NA	NA	NA	NA	NA	NA	NA	NA	Dicot
Palestine	29/aug	5	3	1	PA_5.3.1	Gust	Ani_Rod	Gust	KA	7	Ntienta'a	Neuropeltis_acuminata	Convolvulaceae	Liana	NA	NA	NA	NA	NA	NA	NA	NA	NA	Dicot
Palestine	29/aug	5	3	3	PA_5.3.3	Gust	Ani_Rod	Gust	KA	17	Ntienta'a	Neuropeltis_acuminata	Convolvulaceae	Liana	NA	NA	NA	NA	NA	NA	NA	NA	NA	Dicot
La_Belgique	24/jul	2	4	2	LB_2.4.2	Gust	Ani_Mar	Gust	KJ	1	Poumo_PF_non_velu	Olax_latifolia	Olacaceae	Tree	0.628319	0.2	60	NA	NA	NA	NA	NA	NA	Dicot
La_Belgique	20/jul	3	6	2	LB_3.6.2	Gust	Ani_Mar	Gust	RAP	1	Poumo_PF_non_velu	Olax_latifolia	Olacaceae	Tree	1.25664	0.4	85	NA	NA	NA	NA	NA	NA	Dicot
La_Belgique	22/jul	1	5	2	LB_1.5.2	Gust	Ani_Mar	Gust	KA	4	Poumo_PF_non_velu	Olax_latifolia	Olacaceae	Tree	NA	NA	NA	NA	NA	NA	NA	NA	NA	Dicot
La_Belgique	20/jul	3	6	2	LB_3.6.2	Gust	Ani_Mar	Gust	RAP	1	Poumo_PF_non_velu	Olax_latifolia	Olacaceae	Tree	NA	NA	NA	NA	NA	NA	NA	NA	NA	Dicot
Palestine	25/aug	1	2	2	PA_1.2.2	Gust	Ani_Rod	Gust	KA	1	Poumo_PF_non_velu	Olax_latifolia	Olacaceae	Tree	NA	NA	NA	NA	NA	NA	NA	NA	NA	Dicot
La_Belgique	25/jul	1	1	1	LB_1.1.1	Gust	Ani_Mar	Gust	KA	5	Ekoua_enkeu'eu_PF	Olyra_latifolia	Poaceae	Bamboo	NA	NA	NA	1	0	0	0	0	0	Monocot
La_Belgique	25/jul	1	1	2	LB_1.1.2	Gust	Ani_Mar	Gust	KA	2	Ekoua_enkeu'eu_PF	Olyra_latifolia	Poaceae	Bamboo	NA	NA	NA	1	0	0	0	0	0	Monocot
La_Belgique	25/jul	1	1	3	LB_1.1.3	Gust	Ani_Mar	Gust	KA	4	Ekoua_enkeu'eu_PF	Olyra_latifolia	Poaceae	Bamboo	NA	NA	NA	1	0	0	0	0	0	Monocot
La_Belgique	25/jul	1	2	1	LB_1.2.1	Gust	Ani_Mar	Gust	KJ	2	Ekoua_enkeu'eu_PF	Olyra_latifolia	Poaceae	Bamboo	NA	NA	NA	1	0	0	0	0	0	Monocot
La_Belgique	22/jul	1	5	1	LB_1.5.1	Gust	Ani_Mar	Gust	KA	14	Ekoua_enkeu'eu_PF	Olyra_latifolia	Poaceae	Bamboo	NA	NA	NA	1	0	0	0	0	0	Monocot
La_Belgique	22/jul	1	5	2	LB_1.5.2	Gust	Ani_Mar	Gust	KA	7	Ekoua_enkeu'eu_PF	Olyra_latifolia	Poaceae	Bamboo	NA	NA	NA	1	0	0	0	0	0	Monocot
La_Belgique	22/jul	1	5	3	LB_1.5.3	Gust	Ani_Mar	Gust	KA	1	EKOUA_ENKEU'EU_PF	Olyra_latifolia	Poaceae	Bamboo	NA	NA	NA	1	0	0	0	0	0	Monocot
La_Belgique	22/jul	1	6	1	LB_1.6.1	Gust	Ani_Mar	Gust	KA	1	EKOUA_ENKEU'EU_PF	Olyra_latifolia	Poaceae	Bamboo	NA	NA	NA	1	0	0	0	0	0	Monocot
La_Belgique	25/jul	2	2	2	LB_2.2.2	Gust	Ani_Mar	Gust	KA	8	Ekoua_enkeu'eu_PF	Olyra_latifolia	Poaceae	Bamboo	NA	NA	NA	1	0	0	0	0	0	Monocot
La_Belgique	25/jul	2	3	2	LB_2.3.2	Gust	Ani_Mar	Gust	KA	18	Ekoua_enkeu'eu_PF	Olyra_latifolia	Poaceae	Bamboo	NA	NA	NA	1	0	0	0	0	0	Monocot
La_Belgique	24/jul	2	4	1	LB_2.4.1	Gust	Ani_Mar	Gust	KJ	2	Ekoua_enkeu'eu_PF	Olyra_latifolia	Poaceae	Bamboo	NA	NA	NA	1	0	0	0	0	0	Monocot
La_Belgique	27/jul	3	2	2	LB_3.2.2	Gust	Ani_Mar	Gust	KA	3	Ekoua_enkeu'eu_PF	Olyra_latifolia	Poaceae	Bamboo	NA	NA	NA	1	0	0	0	0	0	Monocot
La_Belgique	20/jul	3	5	2	LB_3.5.2	Gust	Ani_Mar	Gust	KJ	4	EKOUA_ENKEU'EU_PF	Olyra_latifolia	Poaceae	Bamboo	NA	NA	NA	1	0	0	0	0	0	Monocot
La_Belgique	20/jul	3	5	3	LB_3.5.3	Gust	Ani_Mar	Gust	KJ	4	EKOUA_ENKEU'EU_PF	Olyra_latifolia	Poaceae	Bamboo	NA	NA	NA	1	0	0	0	0	0	Monocot
La_Belgique	28/jul	4	1	1	LB_4.1.1	Gust	Ani_Mar	Gust	KA	5	Ekoua_enkeu'eu_PF	Olyra_latifolia	Poaceae	Bamboo	NA	NA	NA	1	0	0	0	0	0	Monocot
La_Belgique	28/jul	4	1	2	LB_4.1.2	Gust	Ani_Mar	Gust	KA	3	Ekoua_enkeu'eu_PF	Olyra_latifolia	Poaceae	Bamboo	NA	NA	NA	1	0	0	0	0	0	Monocot
La_Belgique	28/jul	4	2	1	LB_4.2.1	Gust	Ani_Mar	Gust	RIP	14	Ekoua_enkeu'eu_PF	Olyra_latifolia	Poaceae	Bamboo	NA	NA	NA	1	0	0	0	0	0	Monocot
La_Belgique	28/jul	4	3	1	LB_4.3.1	Gust	Ani_Mar	Gust	KJ	2	Ekoua_enkeu'eu_PF	Olyra_latifolia	Poaceae	Bamboo	NA	NA	NA	1	0	0	0	0	0	Monocot
La_Belgique	21/jul	4	4	1	LB_4.4.1	Gust	Ani_Mar	Gust	RIP	1	EKOUA_ENKEU'EU_PF	Olyra_latifolia	Poaceae	Bamboo	NA	NA	NA	1	0	0	0	0	0	Monocot
La_Belgique	21/jul	4	4	3	LB_4.4.3	Gust	Ani_Mar	Gust	RIP	5	EKOUA_ENKEU'EU_PF	Olyra_latifolia	Poaceae	Bamboo	NA	NA	NA	1	0	0	0	0	0	Monocot
La_Belgique	21/jul	4	5	1	LB_4.5.1	Gust	Ani_Mar	Gust	KJ	2	EKOUA_ENKEU'EU_PF	Olyra_latifolia	Poaceae	Bamboo	NA	NA	NA	1	0	0	0	0	0	Monocot
La_Belgique	21/jul	4	6	1	LB_4.6.1	Gust	Ani_Mar	Gust	KJ	4	EKOUA_ENKEU'EU_PF	Olyra_latifolia	Poaceae	Bamboo	NA	NA	NA	1	0	0	0	0	0	Monocot
La_Belgique	21/jul	4	6	2	LB_4.6.2	Gust	Ani_Mar	Gust	KJ	2	EKOUA_ENKEU'EU_PF	Olyra_latifolia	Poaceae	Bamboo	NA	NA	NA	1	0	0	0	0	0	Monocot
La_Belgique	26/jul	5	1	1	LB_5.1.1	Gust	Ani_Mar	Gust	KA	1	Ekoua_enkeu'eu_PF	Olyra_latifolia	Poaceae	Bamboo	NA	NA	NA	1	0	0	0	0	0	Monocot
La_Belgique	26/jul	5	2	2	LB_5.2.2	Gust	Ani_Mar	Gust	KJ	6	Ekoua_enkeu'eu_PF	Olyra_latifolia	Poaceae	Bamboo	NA	NA	NA	1	0	0	0	0	0	Monocot
La_Belgique	23/jul	5	4	2	LB_5.4.2	Gust	Ani_Mar	Gust	KA	11	Ekoua_enkeu'eu_PF	Olyra_latifolia	Poaceae	Bamboo	NA	NA	NA	1	0	0	0	0	0	Monocot
La_Belgique	23/jul	5	5	1	LB_5.5.1	Gust	Ani_Mar	Gust	KA	2	Ekoua_enkeu'eu_PF	Olyra_latifolia	Poaceae	Bamboo	NA	NA	NA	1	0	0	0	0	0	Monocot
La_Belgique	23/jul	5	6	1	LB_5.6.1	Gust	Ani_Mar	Gust	KA	4	Ekoua_enkeu'eu_PF	Olyra_latifolia	Poaceae	Bamboo	NA	NA	NA	1	0	0	0	0	0	Monocot
Ngouleminanga	06/sept	1	3	2	NG_1.3.2	Gust	Ani_Bla	Gust	KJ	2	Ekoua_enkeu'eu_PF	Olyra_latifolia	Poaceae	Bamboo	NA	NA	NA	1	0	0	0	0	0	Monocot
Ngouleminanga	06/sept	1	4	1	NG_1.4.1	Gust	Ani_Bla	Gust	KA	3	Ekoua_enkeu'eu_PF	Olyra_latifolia	Poaceae	Bamboo	NA	NA	NA	1	0	0	0	0	0	Monocot
Ngouleminanga	06/sept	1	4	2	NG_1.4.2	Gust	Ani_Bla	Gust	KA	11	Ekoua_enkeu'eu_PF	Olyra_latifolia	Poaceae	Bamboo	NA	NA	NA	1	0	0	0	0	0	Monocot
Ngouleminanga	06/sept	1	4	3	NG_1.4.3	Gust	Ani_Bla	Gust	KA	16	Ekoua_enkeu'eu_PF	Olyra_latifolia	Poaceae	Bamboo	NA	NA	NA	1	0	0	0	0	0	Monocot
Ngouleminanga	09/sept	2	1	3	NG_2.1.3	Gust	Ani_Bla	Gust	KJ	2	Ekoua_enkeu'eu_PF	Olyra_latifolia	Poaceae	Bamboo	NA	NA	NA	1	0	0	0	0	0	Monocot
Ngouleminanga	09/sept	2	4	1	NG_2.4.1	Gust	Ani_Bla	Gust	KA	2	Ekoua_enkeu'eu_PF	Olyra_latifolia	Poaceae	Bamboo	NA	NA	NA	1	0	0	0	0	0	Monocot
Ngouleminanga	09/sept	2	4	2	NG_2.4.2	Gust	Ani_Bla	Gust	KA	8	Ekoua_enkeu'eu_PF	Olyra_latifolia	Poaceae	Bamboo	NA	NA	NA	1	0	0	0	0	0	Monocot
Ngouleminanga	09/sept	2	5	1	NG_2.5.1	Gust	Ani_Bla	Gust	RAP	20	Lene	Olyra_latifolia	Poaceae	Bamboo	NA	NA	NA	1	0	0	0	0	0	Monocot
Ngouleminanga	08/sept	3	1	1	NG_3.1.1	Gust	Ani_Bla	Gust	KA	22	Ekoua_enkeu'eu_PF	Olyra_latifolia	Poaceae	Bamboo	NA	NA	NA	1	0	0	0	0	0	Monocot
Ngouleminanga	10/sept	3	1	2	NG_3.1.2	Gust	Ani_Bla	Gust	KA	12	Ekoua_enkeu'eu_PF	Olyra_latifolia	Poaceae	Bamboo	NA	NA	NA	1	0	0	0	0	0	Monocot
Ngouleminanga	11/sept	4	1	1	NG_4.1.1	Gust	Ani_Bla	Gust	KA	3	Ekoua_enkeu'eu_PF	Olyra_latifolia	Poaceae	Bamboo	NA	NA	NA	1	0	0	0	0	0	Monocot
Ngouleminanga	11/sept	4	1	3	NG_4.1.3	Gust	Ani_Bla	Gust	KA	5	Ekoua_enkeu'eu_PF	Olyra_latifolia	Poaceae	Bamboo	NA	NA	NA	1	0	0	0	0	0	Monocot
Ngouleminanga	12/sept	4	3	1	NG_4.3.1	Gust	Ani_Bla	Gust	KA	19	Ekoua_enkeu'eu_PF	Olyra_latifolia	Poaceae	Bamboo	NA	NA	NA	1	0	0	0	0	0	Monocot
Ngouleminanga	12/sept	4	3	3	NG_4.3.3	Gust	Ani_Bla	Gust	KA	5	Ekoua_enkeu'eu_PF	Olyra_latifolia	Poaceae	Bamboo	NA	NA	NA	1	0	0	0	0	0	Monocot
Ngouleminanga	12/sept	4	4	1	NG_4.4.1	Gust	Ani_Bla	Gust	KJ	5	Ekoua_enkeu'eu_PF	Olyra_latifolia	Poaceae	Bamboo	NA	NA	NA	1	0	0	0	0	0	Monocot
Ngouleminanga	12/sept	4	4	2	NG_4.4.2	Gust	Ani_Bla	Gust	KJ	4	Ekoua_enkeu'eu_PF	Olyra_latifolia	Poaceae	Bamboo	NA	NA	NA	1	0	0	0	0	0	Monocot
Ngouleminanga	11/sept	5	3	2	NG_5.3.2	Gust	Ani_Bla	Gust	KA	2	Ekoua_enkeu'eu_PF	Olyra_latifolia	Poaceae	Bamboo	NA	NA	NA	1	0	0	0	0	0	Monocot
Palestine	25/aug	1	1	1	PA_1.1.1	Gust	Ani_Rod	Gust	KA	3	Ekoua_enkeu'eu_PF	Olyra_latifolia	Poaceae	Bamboo	NA	NA	NA	1	0	0	0	0	0	Monocot
Palestine	25/aug	1	4	2	PA_1.4.2	Gust	Ani_Rod	Gust	KA	6	Ekoua_enkeu'eu_PF	Olyra_latifolia	Poaceae	Bamboo	NA	NA	NA	1	0	0	0	0	0	Monocot
Palestine	25/aug	1	4	2	PA_1.4.2	Gust	Ani_Rod	Gust	KA	4	Lene	Olyra_latifolia	Poaceae	Bamboo	NA	NA	NA	1	0	0	0	0	0	Monocot
Palestine	25/aug	1	4	3	PA_1.4.3	Gust	Ani_Rod	Gust	KA	22	Lene	Olyra_latifolia	Poaceae	Bamboo	NA	NA	NA	1	0	0	0	0	0	Monocot
Palestine	26/aug	2	1	2	PA_2.1.2	Gust	Ani_Rod	Gust	KJ	1	Ekoua_enkeu'eu_PF	Olyra_latifolia	Poaceae	Bamboo	NA	NA	NA	1	0	0	0	0	0	Monocot
Palestine	26/aug	2	2	1	PA_2.2.1	Gust	Ani_Rod	Gust	RIP	9	Ekoua_enkeu'eu_PF	Olyra_latifolia	Poaceae	Bamboo	NA	NA	NA	1	0	0	0	0	0	Monocot
Palestine	26/aug	2	2	3	PA_2.2.3	Gust	Ani_Rod	Gust	RIP	4	Ekoua_enkeu'eu_PF	Olyra_latifolia	Poaceae	Bamboo	NA	NA	NA	1	0	0	0	0	0	Monocot
Palestine	26/aug	2	3	1	PA_2.3.1	Gust	Ani_Rod	Gust	KA	19	Lene	Olyra_latifolia	Poaceae	Bamboo	NA	NA	NA	1	0	0	0	0	0	Monocot
Palestine	26/aug	2	3	2	PA_2.3.2	Gust	Ani_Rod	Gust	KA	5	Ekoua_enkeu'eu_PF	Olyra_latifolia	Poaceae	Bamboo	NA	NA	NA	1	0	0	0	0	0	Monocot
Palestine	26/aug	2	3	3	PA_2.3.3	Gust	Ani_Rod	Gust	KA	2	Ekoua_enkeu'eu_PF	Olyra_latifolia	Poaceae	Bamboo	NA	NA	NA	1	0	0	0	0	0	Monocot
Palestine	28/aug	3	2	2	PA_3.2.2	Gust	Ani_Rod	Gust	KJ	16	Ekoua_enkeu'eu_PF	Olyra_latifolia	Poaceae	Bamboo	NA	NA	NA	1	0	0	0	0	0	Monocot
Palestine	28/aug	3	2	3	PA_3.2.3	Gust	Ani_Rod	Gust	KJ	3	Ekoua_enkeu'eu_PF	Olyra_latifolia	Poaceae	Bamboo	NA	NA	NA	1	0	0	0	0	0	Monocot
Palestine	30/aug	4	1	2	PA_4.1.2	Gust	Ani_Rod_Cas	Gust	KJ	3	Ekoua_enkeu'eu_PF	Olyra_latifolia	Poaceae	Bamboo	NA	NA	NA	1	0	0	0	0	0	Monocot
Palestine	30/aug	4	3	1	PA_4.3.1	Gust	Ani_Rod_Cas	Gust	KA	9	Lene	Olyra_latifolia	Poaceae	Bamboo	NA	NA	NA	1	0	0	0	0	0	Monocot
Palestine	30/aug	4	3	2	PA_4.3.2	Gust	Ani_Rod_Cas	Gust	KA	9	Lene	Olyra_latifolia	Poaceae	Bamboo	NA	NA	NA	1	0	0	0	0	0	Monocot
Palestine	30/aug	4	3	3	PA_4.3.3	Gust	Ani_Rod_Cas	Gust	KA	90	Ekoua_enkeu'eu_PF	Olyra_latifolia	Poaceae	Bamboo	NA	NA	NA	1	0	0	0	0	0	Monocot
Palestine	30/aug	4	3	3	PA_4.3.3	Gust	Ani_Rod_Cas	Gust	KA	8	Lene	Olyra_latifolia	Poaceae	Bamboo	NA	NA	NA	1	0	0	0	0	0	Monocot
Palestine	30/aug	4	4	1	PA_4.4.1	Gust	Ani_Rod_Cas	Gust	KA	9	Lene	Olyra_latifolia	Poaceae	Bamboo	NA	NA	NA	1	0	0	0	0	0	Monocot
Palestine	30/aug	4	4	2	PA_4.4.2	Gust	Ani_Rod_Cas	Gust	KA	3	Ekoua_enkeu'eu_PF	Olyra_latifolia	Poaceae	Bamboo	NA	NA	NA	1	0	0	0	0	0	Monocot
Palestine	30/aug	4	4	3	PA_4.4.3	Gust	Ani_Rod_Cas	Gust	KA	4	Ekoua_enkeu'eu_PF	Olyra_latifolia	Poaceae	Bamboo	NA	NA	NA	1	0	0	0	0	0	Monocot
Palestine	30/aug	4	4	3	PA_4.4.3	Gust	Ani_Rod_Cas	Gust	KA	6	Lene	Olyra_latifolia	Poaceae	Bamboo	NA	NA	NA	1	0	0	0	0	0	Monocot
Palestine	29/aug	5	1	1	PA_5.1.1	Gust	Ani_Rod	Gust	KA	7	Ekoua_enkeu'eu_PF	Olyra_latifolia	Poaceae	Bamboo	NA	NA	NA	1	0	0	0	0	0	Monocot
Palestine	29/aug	5	1	2	PA_5.1.2	Gust	Ani_Rod	Gust	KA	8	Ekoua_enkeu'eu_PF	Olyra_latifolia	Poaceae	Bamboo	NA	NA	NA	1	0	0	0	0	0	Monocot
Palestine	29/aug	5	2	1	PA_5.2.1	Gust	Ani_Rod	Gust	KA	6	Ekoua_enkeu'eu_PF	Olyra_latifolia	Poaceae	Bamboo	NA	NA	NA	1	0	0	0	0	0	Monocot
Palestine	29/aug	5	2	2	PA_5.2.2	Gust	Ani_Rod	Gust	KA	1	Ekoua_enkeu'eu_PF	Olyra_latifolia	Poaceae	Bamboo	NA	NA	NA	1	0	0	0	0	0	Monocot
Palestine	29/aug	5	4	1	PA_5.4.1	Gust	Ani_Rod	Gust	KA	2	Ekoua_enkeu'eu_PF	Olyra_latifolia	Poaceae	Bamboo	NA	NA	NA	1	0	0	0	0	0	Monocot
Palestine	29/aug	5	4	1	PA_5.4.1	Gust	Ani_Rod	Gust	KA	14	Lene	Olyra_latifolia	Poaceae	Bamboo	NA	NA	NA	1	0	0	0	0	0	Monocot
Palestine	29/aug	5	4	2	PA_5.4.2	Gust	Ani_Rod	Gust	KA	4	Ekoua_enkeu'eu_PF	Olyra_latifolia	Poaceae	Bamboo	NA	NA	NA	1	0	0	0	0	0	Monocot
Palestine	29/aug	5	4	2	PA_5.4.2	Gust	Ani_Rod	Gust	KA	1	Lene	Olyra_latifolia	Poaceae	Bamboo	NA	NA	NA	1	0	0	0	0	0	Monocot
Palestine	29/aug	5	4	3	PA_5.4.3	Gust	Ani_Rod	Gust	KA	5	Lene	Olyra_latifolia	Poaceae	Bamboo	NA	NA	NA	1	0	0	0	0	0	Monocot
Ngouleminanga	09/sept	2	2	2	NG_2.2.2	Gust	Ani_Bla	Gust	KA	1	Ebohlokieme	Oncoba_crepiniana	Flacourtiaceae	Tree	0.314159	0.1	50	0	1	0	0	0	0	Dicot
Ngouleminanga	09/sept	2	3	1	NG_2.3.1	Gust	Ani_Bla	Gust	KA	1	Ebohlokieme	Oncoba_crepiniana	Flacourtiaceae	Tree	NA	NA	NA	0	1	0	0	0	0	Dicot
Palestine	29/aug	5	3	3	PA_5.3.3	Gust	Ani_Rod	Gust	KA	1	Ebohlokieme	Oncoba_crepiniana	Flacourtiaceae	Tree	NA	NA	NA	0	1	0	0	0	0	Dicot
Ngouleminanga	12/sept	4	4	1	NG_4.4.1	Gust	Ani_Bla	Gust	KJ	1	Eboleme_geant_non_velu	Palisota_ambigua	Commelinaceae	Herb	1.88496	0.6	30	NA	NA	NA	NA	NA	NA	Monocot
Ngouleminanga	12/sept	4	4	1	NG_4.4.1	Gust	Ani_Bla	Gust	KJ	1	Eboleme_geant_non_velu	Palisota_ambigua	Commelinaceae	Herb	1.25664	0.4	30	NA	NA	NA	NA	NA	NA	Monocot
Ngouleminanga	11/sept	5	1	2	NG_5.1.2	Gust	Ani_Bla	Gust	KA	1	Eboleme_geant_non_velu	Palisota_ambigua	Commelinaceae	Herb	1.5708	0.5	30	NA	NA	NA	NA	NA	NA	Monocot
Ngouleminanga	09/sept	2	3	1	NG_2.3.1	Gust	Ani_Bla	Gust	KA	1	Eboleme_geant_non_velu	Palisota_ambigua	Commelinaceae	Herb	0.628319	0.2	40	NA	NA	NA	NA	NA	NA	Monocot
Ngouleminanga	10/sept	3	5	2	NG_3.5.2	Gust	Ani_Bla	Gust	KA	1	Eboleme_geant_non_velu	Palisota_ambigua	Commelinaceae	Herb	0.942478	0.3	40	NA	NA	NA	NA	NA	NA	Monocot
Ngouleminanga	11/sept	4	1	3	NG_4.1.3	Gust	Ani_Bla	Gust	KA	1	Eboleme_geant_non_velu	Palisota_ambigua	Commelinaceae	Herb	0.628319	0.2	40	NA	NA	NA	NA	NA	NA	Monocot
Ngouleminanga	09/sept	2	4	3	NG_2.4.3	Gust	Ani_Bla	Gust	KA	1	Eboleme_geant_non_velu	Palisota_ambigua	Commelinaceae	Herb	0.942478	0.3	50	NA	NA	NA	NA	NA	NA	Monocot
Ngouleminanga	11/sept	5	1	2	NG_5.1.2	Gust	Ani_Bla	Gust	KA	1	Eboleme_geant_non_velu	Palisota_ambigua	Commelinaceae	Herb	2.19911	0.7	50	NA	NA	NA	NA	NA	NA	Monocot
Ngouleminanga	06/sept	1	6	3	NG_1.6.3	Gust	Ani_Bla	Gust	KJ	1	Eboleme_geant_non_velu	Palisota_ambigua	Commelinaceae	Herb	1.25664	0.4	70	NA	NA	NA	NA	NA	NA	Monocot
Ngouleminanga	11/sept	5	1	2	NG_5.1.2	Gust	Ani_Bla	Gust	KA	1	Eboleme_geant_non_velu	Palisota_ambigua	Commelinaceae	Herb	0.942478	0.3	70	NA	NA	NA	NA	NA	NA	Monocot
Ngouleminanga	06/sept	1	2	1	NG_1.2.1	Gust	Ani_Bla	Gust	TA	1	Eboleme_geant_non_velu	Palisota_ambigua	Commelinaceae	Herb	0.942478	0.3	80	NA	NA	NA	NA	NA	NA	Monocot
Ngouleminanga	08/sept	3	1	1	NG_3.1.1	Gust	Ani_Bla	Gust	KA	1	Eboleme_geant_non_velu	Palisota_ambigua	Commelinaceae	Herb	0.942478	0.3	95	NA	NA	NA	NA	NA	NA	Monocot
La_Belgique	25/jul	1	1	1	LB_1.1.1	Gust	Ani_Mar	Gust	KA	3	Eboleme_geant_non_velu	Palisota_ambigua	Commelinaceae	Herb	NA	NA	NA	NA	NA	NA	NA	NA	NA	Monocot
La_Belgique	25/jul	1	2	1	LB_1.2.1	Gust	Ani_Mar	Gust	KJ	2	Eboleme_geant_non_velu	Palisota_ambigua	Commelinaceae	Herb	NA	NA	NA	NA	NA	NA	NA	NA	NA	Monocot
La_Belgique	25/jul	1	2	3	LB_1.2.3	Gust	Ani_Mar	Gust	KJ	2	Eboleme_geant_non_velu	Palisota_ambigua	Commelinaceae	Herb	NA	NA	NA	NA	NA	NA	NA	NA	NA	Monocot
La_Belgique	25/jul	1	3	1	LB_1.3.1	Gust	Ani_Mar	Gust	KA	2	Eboleme_geant_non_velu	Palisota_ambigua	Commelinaceae	Herb	NA	NA	NA	NA	NA	NA	NA	NA	NA	Monocot
La_Belgique	22/jul	1	4	1	LB_1.4.1	Gust	Ani_Mar	Gust	KA	2	Eboleme_geant_non_velu	Palisota_ambigua	Commelinaceae	Herb	NA	NA	NA	NA	NA	NA	NA	NA	NA	Monocot
La_Belgique	22/jul	1	6	3	LB_1.6.3	Gust	Ani_Mar	Gust	KA	1	Eboleme_geant_non_velu	Palisota_ambigua	Commelinaceae	Herb	NA	NA	NA	NA	NA	NA	NA	NA	NA	Monocot
La_Belgique	25/jul	2	1	2	LB_2.1.2	Gust	Ani_Mar	Gust	KA	2	Eboleme_geant_non_velu	Palisota_ambigua	Commelinaceae	Herb	NA	NA	NA	NA	NA	NA	NA	NA	NA	Monocot
La_Belgique	25/jul	2	2	2	LB_2.2.2	Gust	Ani_Mar	Gust	KA	5	Eboleme_geant_non_velu	Palisota_ambigua	Commelinaceae	Herb	NA	NA	NA	NA	NA	NA	NA	NA	NA	Monocot
La_Belgique	24/jul	2	4	2	LB_2.4.2	Gust	Ani_Mar	Gust	KJ	2	Eboleme_geant_non_velu	Palisota_ambigua	Commelinaceae	Herb	NA	NA	NA	NA	NA	NA	NA	NA	NA	Monocot
La_Belgique	24/jul	2	6	1	LB_2.6.1	Gust	Ani_Mar	Gust	KJ	1	Eboleme_geant_non_velu	Palisota_ambigua	Commelinaceae	Herb	NA	NA	NA	NA	NA	NA	NA	NA	NA	Monocot
La_Belgique	27/jul	3	1	2	LB_3.1.2	Gust	Ani_Mar	Gust	KJ	1	Eboleme_geant_velu	Palisota_ambigua	Commelinaceae	Herb	NA	NA	NA	NA	NA	NA	NA	NA	NA	Monocot
La_Belgique	27/jul	3	1	2	LB_3.1.2	Gust	Ani_Mar	Gust	KJ	1	Eboleme_geant_non_velu	Palisota_ambigua	Commelinaceae	Herb	NA	NA	NA	NA	NA	NA	NA	NA	NA	Monocot
La_Belgique	27/jul	3	1	3	LB_3.1.3	Gust	Ani_Mar	Gust	KJ	1	Eboleme_geant_non_velu	Palisota_ambigua	Commelinaceae	Herb	NA	NA	NA	NA	NA	NA	NA	NA	NA	Monocot
La_Belgique	27/jul	3	2	1	LB_3.2.1	Gust	Ani_Mar	Gust	KA	4	Eboleme_geant_non_velu	Palisota_ambigua	Commelinaceae	Herb	NA	NA	NA	NA	NA	NA	NA	NA	NA	Monocot
La_Belgique	27/jul	3	4	1	LB_3.4.1	Gust	Ani_Mar	Gust	RIP	2	Eboleme_geant_velu	Palisota_ambigua	Commelinaceae	Herb	NA	NA	NA	NA	NA	NA	NA	NA	NA	Monocot
La_Belgique	27/jul	3	4	1	LB_3.4.1	Gust	Ani_Mar	Gust	RIP	2	Eboleme_geant_non_velu	Palisota_ambigua	Commelinaceae	Herb	NA	NA	NA	NA	NA	NA	NA	NA	NA	Monocot
La_Belgique	27/jul	3	4	2	LB_3.4.2	Gust	Ani_Mar	Gust	RIP	3	Eboleme_geant_non_velu	Palisota_ambigua	Commelinaceae	Herb	NA	NA	NA	NA	NA	NA	NA	NA	NA	Monocot
La_Belgique	20/jul	3	5	3	LB_3.5.3	Gust	Ani_Mar	Gust	KJ	3	Eboleme_geant_non_velu	Palisota_ambigua	Commelinaceae	Herb	NA	NA	NA	NA	NA	NA	NA	NA	NA	Monocot
La_Belgique	28/jul	4	1	1	LB_4.1.1	Gust	Ani_Mar	Gust	KA	3	Eboleme_geant_non_velu	Palisota_ambigua	Commelinaceae	Herb	NA	NA	NA	NA	NA	NA	NA	NA	NA	Monocot
La_Belgique	28/jul	4	1	2	LB_4.1.2	Gust	Ani_Mar	Gust	KA	1	Eboleme_geant_non_velu	Palisota_ambigua	Commelinaceae	Herb	NA	NA	NA	NA	NA	NA	NA	NA	NA	Monocot
La_Belgique	28/jul	4	1	3	LB_4.1.3	Gust	Ani_Mar	Gust	KA	2	Eboleme_geant_velu	Palisota_ambigua	Commelinaceae	Herb	NA	NA	NA	NA	NA	NA	NA	NA	NA	Monocot
La_Belgique	28/jul	4	3	1	LB_4.3.1	Gust	Ani_Mar	Gust	KJ	1	Eboleme_geant_non_velu	Palisota_ambigua	Commelinaceae	Herb	NA	NA	NA	NA	NA	NA	NA	NA	NA	Monocot
La_Belgique	28/jul	4	3	2	LB_4.3.2	Gust	Ani_Mar	Gust	KJ	2	Eboleme_geant_non_velu	Palisota_ambigua	Commelinaceae	Herb	NA	NA	NA	NA	NA	NA	NA	NA	NA	Monocot
La_Belgique	28/jul	4	3	3	LB_4.3.3	Gust	Ani_Mar	Gust	KJ	2	Eboleme_geant_non_velu	Palisota_ambigua	Commelinaceae	Herb	NA	NA	NA	NA	NA	NA	NA	NA	NA	Monocot
La_Belgique	21/jul	4	4	3	LB_4.4.3	Gust	Ani_Mar	Gust	RIP	2	Eboleme_geant_non_velu	Palisota_ambigua	Commelinaceae	Herb	NA	NA	NA	NA	NA	NA	NA	NA	NA	Monocot
La_Belgique	21/jul	4	5	1	LB_4.5.1	Gust	Ani_Mar	Gust	KJ	2	Eboleme_geant_non_velu	Palisota_ambigua	Commelinaceae	Herb	NA	NA	NA	NA	NA	NA	NA	NA	NA	Monocot
La_Belgique	21/jul	4	5	2	LB_4.5.2	Gust	Ani_Mar	Gust	KJ	5	Eboleme_geant_non_velu	Palisota_ambigua	Commelinaceae	Herb	NA	NA	NA	NA	NA	NA	NA	NA	NA	Monocot
La_Belgique	26/jul	5	1	1	LB_5.1.1	Gust	Ani_Mar	Gust	KA	8	Eboleme_geant_non_velu	Palisota_ambigua	Commelinaceae	Herb	NA	NA	NA	NA	NA	NA	NA	NA	NA	Monocot
La_Belgique	26/jul	5	1	3	LB_5.1.3	Gust	Ani_Mar	Gust	KA	3	Eboleme_geant_non_velu	Palisota_ambigua	Commelinaceae	Herb	NA	NA	NA	NA	NA	NA	NA	NA	NA	Monocot
La_Belgique	26/jul	5	2	1	LB_5.2.1	Gust	Ani_Mar	Gust	KJ	3	Eboleme_geant_non_velu	Palisota_ambigua	Commelinaceae	Herb	NA	NA	NA	NA	NA	NA	NA	NA	NA	Monocot
La_Belgique	23/jul	5	4	3	LB_5.4.3	Gust	Ani_Mar	Gust	KA	3	Eboleme_geant_non_velu	Palisota_ambigua	Commelinaceae	Herb	NA	NA	NA	NA	NA	NA	NA	NA	NA	Monocot
La_Belgique	23/jul	5	5	1	LB_5.5.1	Gust	Ani_Mar	Gust	KA	2	Eboleme_geant_non_velu	Palisota_ambigua	Commelinaceae	Herb	NA	NA	NA	NA	NA	NA	NA	NA	NA	Monocot
La_Belgique	23/jul	5	5	2	LB_5.5.2	Gust	Ani_Mar	Gust	KA	1	Eboleme_geant_non_velu	Palisota_ambigua	Commelinaceae	Herb	NA	NA	NA	NA	NA	NA	NA	NA	NA	Monocot
Ngouleminanga	06/sept	1	4	2	NG_1.4.2	Gust	Ani_Bla	Gust	KA	1	Eboleme_geant_non_velu	Palisota_ambigua	Commelinaceae	Herb	NA	NA	NA	NA	NA	NA	NA	NA	NA	Monocot
Ngouleminanga	06/sept	1	6	3	NG_1.6.3	Gust	Ani_Bla	Gust	KJ	1	Eboleme_geant_non_velu	Palisota_ambigua	Commelinaceae	Herb	NA	NA	NA	NA	NA	NA	NA	NA	NA	Monocot
Ngouleminanga	09/sept	2	2	2	NG_2.2.2	Gust	Ani_Bla	Gust	KA	1	Eboleme_geant_non_velu	Palisota_ambigua	Commelinaceae	Herb	NA	NA	NA	NA	NA	NA	NA	NA	NA	Monocot
Ngouleminanga	09/sept	2	2	3	NG_2.2.3	Gust	Ani_Bla	Gust	KA	2	Eboleme_geant_non_velu	Palisota_ambigua	Commelinaceae	Herb	NA	NA	NA	NA	NA	NA	NA	NA	NA	Monocot
Ngouleminanga	09/sept	2	5	2	NG_2.5.2	Gust	Ani_Bla	Gust	RAP	1	Eboleme_geant_non_velu	Palisota_ambigua	Commelinaceae	Herb	NA	NA	NA	NA	NA	NA	NA	NA	NA	Monocot
Ngouleminanga	10/sept	3	4	1	NG_3.4.1	Gust	Ani_Bla	Gust	KJ	2	Eboleme_geant_non_velu	Palisota_ambigua	Commelinaceae	Herb	NA	NA	NA	NA	NA	NA	NA	NA	NA	Monocot
Ngouleminanga	12/sept	4	4	1	NG_4.4.1	Gust	Ani_Bla	Gust	KJ	1	Eboleme_geant_velu	Palisota_ambigua	Commelinaceae	Herb	NA	NA	NA	NA	NA	NA	NA	NA	NA	Monocot
Palestine	25/aug	1	3	2	PA_1.3.2	Gust	Ani_Rod	Gust	KA	1	Eboleme_geant_non_velu	Palisota_ambigua	Commelinaceae	Herb	NA	NA	NA	NA	NA	NA	NA	NA	NA	Monocot
Palestine	26/aug	2	1	3	PA_2.1.3	Gust	Ani_Rod	Gust	KJ	2	Eboleme_geant_non_velu	Palisota_ambigua	Commelinaceae	Herb	NA	NA	NA	NA	NA	NA	NA	NA	NA	Monocot
Palestine	26/aug	2	2	2	PA_2.2.2	Gust	Ani_Rod	Gust	RIP	1	Eboleme_geant_non_velu	Palisota_ambigua	Commelinaceae	Herb	NA	NA	NA	NA	NA	NA	NA	NA	NA	Monocot
Palestine	28/aug	3	2	1	PA_3.2.1	Gust	Ani_Rod	Gust	KJ	3	Eboleme_geant_non_velu	Palisota_ambigua	Commelinaceae	Herb	NA	NA	NA	NA	NA	NA	NA	NA	NA	Monocot
Palestine	28/aug	3	2	1	PA_3.2.1	Gust	Ani_Rod	Gust	KJ	3	Eboleme_geant_velu	Palisota_ambigua	Commelinaceae	Herb	NA	NA	NA	NA	NA	NA	NA	NA	NA	Monocot
Palestine	28/aug	3	4	2	PA_3.4.2	Gust	Ani_Rod	Gust	KJ	2	Eboleme_geant_non_velu	Palisota_ambigua	Commelinaceae	Herb	NA	NA	NA	NA	NA	NA	NA	NA	NA	Monocot
Palestine	30/aug	4	3	2	PA_4.3.2	Gust	Ani_Rod_Cas	Gust	KA	2	Eboleme_geant_non_velu	Palisota_ambigua	Commelinaceae	Herb	NA	NA	NA	NA	NA	NA	NA	NA	NA	Monocot
Palestine	30/aug	4	4	3	PA_4.4.3	Gust	Ani_Rod_Cas	Gust	KA	2	Eboleme_geant_non_velu	Palisota_ambigua	Commelinaceae	Herb	NA	NA	NA	NA	NA	NA	NA	NA	NA	Monocot
Palestine	29/aug	5	1	1	PA_5.1.1	Gust	Ani_Rod	Gust	KA	2	Eboleme_geant_non_velu	Palisota_ambigua	Commelinaceae	Herb	NA	NA	NA	NA	NA	NA	NA	NA	NA	Monocot
Palestine	29/aug	5	1	2	PA_5.1.2	Gust	Ani_Rod	Gust	KA	1	Eboleme_geant_non_velu	Palisota_ambigua	Commelinaceae	Herb	NA	NA	NA	NA	NA	NA	NA	NA	NA	Monocot
Palestine	29/aug	5	2	1	PA_5.2.1	Gust	Ani_Rod	Gust	KA	2	Eboleme_geant_non_velu	Palisota_ambigua	Commelinaceae	Herb	NA	NA	NA	NA	NA	NA	NA	NA	NA	Monocot
Palestine	29/aug	5	3	2	PA_5.3.2	Gust	Ani_Rod	Gust	KA	2	Eboleme_geant_non_velu	Palisota_ambigua	Commelinaceae	Herb	NA	NA	NA	NA	NA	NA	NA	NA	NA	Monocot
Palestine	29/aug	5	3	3	PA_5.3.3	Gust	Ani_Rod	Gust	KA	2	Eboleme_geant_non_velu	Palisota_ambigua	Commelinaceae	Herb	NA	NA	NA	NA	NA	NA	NA	NA	NA	Monocot
La_Belgique	25/jul	1	3	2	LB_1.3.2	Gust	Ani_Mar	Gust	KA	6	Eboleme_TF_court	Palisota_barteri	Commelinaceae	Herb	NA	NA	NA	NA	NA	NA	NA	NA	NA	Monocot
La_Belgique	22/jul	1	4	3	LB_1.4.3	Gust	Ani_Mar	Gust	KA	2	EBOLEME_TF_COURT	Palisota_barteri	Commelinaceae	Herb	NA	NA	NA	NA	NA	NA	NA	NA	NA	Monocot
La_Belgique	22/jul	1	5	2	LB_1.5.2	Gust	Ani_Mar	Gust	KA	3	EBOLEME_TF_COURT	Palisota_barteri	Commelinaceae	Herb	NA	NA	NA	NA	NA	NA	NA	NA	NA	Monocot
La_Belgique	22/jul	1	6	2	LB_1.6.2	Gust	Ani_Mar	Gust	KA	12	EBOLEME_TF_COURT	Palisota_barteri	Commelinaceae	Herb	NA	NA	NA	NA	NA	NA	NA	NA	NA	Monocot
La_Belgique	25/jul	2	2	2	LB_2.2.2	Gust	Ani_Mar	Gust	KA	6	Eboleme_TF_court	Palisota_barteri	Commelinaceae	Herb	NA	NA	NA	NA	NA	NA	NA	NA	NA	Monocot
La_Belgique	24/jul	2	4	3	LB_2.4.3	Gust	Ani_Mar	Gust	KJ	3	Eboleme_TF_court	Palisota_barteri	Commelinaceae	Herb	NA	NA	NA	NA	NA	NA	NA	NA	NA	Monocot
La_Belgique	27/jul	3	1	1	LB_3.1.1	Gust	Ani_Mar	Gust	KJ	5	Eboleme_TF_court	Palisota_barteri	Commelinaceae	Herb	NA	NA	NA	NA	NA	NA	NA	NA	NA	Monocot
La_Belgique	27/jul	3	2	1	LB_3.2.1	Gust	Ani_Mar	Gust	KA	14	Eboleme_TF_court	Palisota_barteri	Commelinaceae	Herb	NA	NA	NA	NA	NA	NA	NA	NA	NA	Monocot
La_Belgique	27/jul	3	2	2	LB_3.2.2	Gust	Ani_Mar	Gust	KA	13	Eboleme_TF_court	Palisota_barteri	Commelinaceae	Herb	NA	NA	NA	NA	NA	NA	NA	NA	NA	Monocot
La_Belgique	20/jul	3	5	1	LB_3.5.1	Gust	Ani_Mar	Gust	KJ	1	EBOLEME_TF_COURT	Palisota_barteri	Commelinaceae	Herb	NA	NA	NA	NA	NA	NA	NA	NA	NA	Monocot
La_Belgique	20/jul	3	5	2	LB_3.5.2	Gust	Ani_Mar	Gust	KJ	1	EBOLEME_TF_COURT	Palisota_barteri	Commelinaceae	Herb	NA	NA	NA	NA	NA	NA	NA	NA	NA	Monocot
La_Belgique	28/jul	4	3	1	LB_4.3.1	Gust	Ani_Mar	Gust	KJ	13	Eboleme_TF_court	Palisota_barteri	Commelinaceae	Herb	NA	NA	NA	NA	NA	NA	NA	NA	NA	Monocot
La_Belgique	21/jul	4	4	2	LB_4.4.2	Gust	Ani_Mar	Gust	RIP	1	EBOLEME_TF_COURT	Palisota_barteri	Commelinaceae	Herb	NA	NA	NA	NA	NA	NA	NA	NA	NA	Monocot
La_Belgique	21/jul	4	5	1	LB_4.5.1	Gust	Ani_Mar	Gust	KJ	7	EBOLEME_TF_COURT	Palisota_barteri	Commelinaceae	Herb	NA	NA	NA	NA	NA	NA	NA	NA	NA	Monocot
La_Belgique	21/jul	4	6	1	LB_4.6.1	Gust	Ani_Mar	Gust	KJ	3	EBOLEME_TF_COURT	Palisota_barteri	Commelinaceae	Herb	NA	NA	NA	NA	NA	NA	NA	NA	NA	Monocot
La_Belgique	23/jul	5	5	1	LB_5.5.1	Gust	Ani_Mar	Gust	KA	8	Eboleme_TF_court	Palisota_barteri	Commelinaceae	Herb	NA	NA	NA	NA	NA	NA	NA	NA	NA	Monocot
La_Belgique	23/jul	5	5	2	LB_5.5.2	Gust	Ani_Mar	Gust	KA	4	Eboleme_TF_court	Palisota_barteri	Commelinaceae	Herb	NA	NA	NA	NA	NA	NA	NA	NA	NA	Monocot
La_Belgique	23/jul	5	6	1	LB_5.6.1	Gust	Ani_Mar	Gust	KA	10	EBOLEME_TF_COURT	Palisota_barteri	Commelinaceae	Herb	NA	NA	NA	NA	NA	NA	NA	NA	NA	Monocot
La_Belgique	23/jul	5	6	3	LB_5.6.3	Gust	Ani_Mar	Gust	KA	7	Eboleme_TF_court	Palisota_barteri	Commelinaceae	Herb	NA	NA	NA	NA	NA	NA	NA	NA	NA	Monocot
Ngouleminanga	06/sept	1	2	2	NG_1.2.2	Gust	Ani_Bla	Gust	KJ	14	Eboleme_TF_court	Palisota_barteri	Commelinaceae	Herb	NA	NA	NA	NA	NA	NA	NA	NA	NA	Monocot
Ngouleminanga	06/sept	1	2	3	NG_1.2.3	Gust	Ani_Bla	Gust	KJ	14	Eboleme_TF_court	Palisota_barteri	Commelinaceae	Herb	NA	NA	NA	NA	NA	NA	NA	NA	NA	Monocot
Ngouleminanga	06/sept	1	3	2	NG_1.3.2	Gust	Ani_Bla	Gust	KJ	2	Eboleme_TF_court	Palisota_barteri	Commelinaceae	Herb	NA	NA	NA	NA	NA	NA	NA	NA	NA	Monocot
Ngouleminanga	06/sept	1	4	3	NG_1.4.3	Gust	Ani_Bla	Gust	KA	4	Eboleme_TF_court	Palisota_barteri	Commelinaceae	Herb	NA	NA	NA	NA	NA	NA	NA	NA	NA	Monocot
Ngouleminanga	06/sept	1	5	3	NG_1.5.3	Gust	Ani_Bla	Gust	KJ	2	Eboleme_TF_court	Palisota_barteri	Commelinaceae	Herb	NA	NA	NA	NA	NA	NA	NA	NA	NA	Monocot
Ngouleminanga	06/sept	1	6	1	NG_1.6.1	Gust	Ani_Bla	Gust	KJ	9	Eboleme_TF_court	Palisota_barteri	Commelinaceae	Herb	NA	NA	NA	NA	NA	NA	NA	NA	NA	Monocot
Ngouleminanga	09/sept	2	3	3	NG_2.3.3	Gust	Ani_Bla	Gust	KA	6	Eboleme_TF_court	Palisota_barteri	Commelinaceae	Herb	NA	NA	NA	NA	NA	NA	NA	NA	NA	Monocot
Ngouleminanga	10/sept	3	2	2	NG_3.2.2	Gust	Ani_Bla	Gust	KJ	7	Eboleme_TF_court	Palisota_barteri	Commelinaceae	Herb	NA	NA	NA	NA	NA	NA	NA	NA	NA	Monocot
Ngouleminanga	10/sept	3	3	3	NG_3.3.3	Gust	Ani_Bla	Gust	KA	9	Eboleme_TF_court	Palisota_barteri	Commelinaceae	Herb	NA	NA	NA	NA	NA	NA	NA	NA	NA	Monocot
Ngouleminanga	10/sept	3	4	1	NG_3.4.1	Gust	Ani_Bla	Gust	KJ	5	Eboleme_TF_court	Palisota_barteri	Commelinaceae	Herb	NA	NA	NA	NA	NA	NA	NA	NA	NA	Monocot
Ngouleminanga	10/sept	3	4	2	NG_3.4.2	Gust	Ani_Bla	Gust	KJ	12	Eboleme_TF_court	Palisota_barteri	Commelinaceae	Herb	NA	NA	NA	NA	NA	NA	NA	NA	NA	Monocot
Ngouleminanga	10/sept	3	4	3	NG_3.4.3	Gust	Ani_Bla	Gust	KJ	5	Eboleme_TF_court	Palisota_barteri	Commelinaceae	Herb	NA	NA	NA	NA	NA	NA	NA	NA	NA	Monocot
Ngouleminanga	12/sept	4	4	1	NG_4.4.1	Gust	Ani_Bla	Gust	KJ	8	Eboleme_TF_court	Palisota_barteri	Commelinaceae	Herb	NA	NA	NA	NA	NA	NA	NA	NA	NA	Monocot
Palestine	26/aug	2	3	3	PA_2.3.3	Gust	Ani_Rod	Gust	KA	2	Eboleme_TF_court	Palisota_barteri	Commelinaceae	Herb	NA	NA	NA	NA	NA	NA	NA	NA	NA	Monocot
Palestine	28/aug	3	2	2	PA_3.2.2	Gust	Ani_Rod	Gust	KJ	5	Eboleme_TF_court	Palisota_barteri	Commelinaceae	Herb	NA	NA	NA	NA	NA	NA	NA	NA	NA	Monocot
Palestine	29/aug	5	4	3	PA_5.4.3	Gust	Ani_Rod	Gust	KA	3	Eboleme_TF_court	Palisota_barteri	Commelinaceae	Herb	NA	NA	NA	NA	NA	NA	NA	NA	NA	Monocot
Ngouleminanga	09/sept	2	5	1	NG_2.5.1	Gust	Ani_Bla	Gust	RAP	8	Eboleme_zam	Palisota_hirsuta	Commelinaceae	Herb	NA	NA	NA	NA	NA	NA	NA	NA	NA	Monocot
Ngouleminanga	09/sept	2	5	2	NG_2.5.2	Gust	Ani_Bla	Gust	RAP	9	Eboleme_zam	Palisota_hirsuta	Commelinaceae	Herb	NA	NA	NA	NA	NA	NA	NA	NA	NA	Monocot
Palestine	30/aug	4	2	2	PA_4.2.2	Gust	Ani_Rod_Cas	Gust	RAP	13	Eboleme_zam	Palisota_hirsuta	Commelinaceae	Herb	NA	NA	NA	NA	NA	NA	NA	NA	NA	Monocot
Ngouleminanga	10/sept	3	2	1	NG_3.2.1	Gust	Ani_Bla	Gust	KJ	1	Ekeu_é_Gbwah	Paullinia_pinnata	Sapindaceae	Liana	NA	NA	NA	1	0	0	0	0	0	Dicot
Ngouleminanga	10/sept	3	2	2	NG_3.2.2	Gust	Ani_Bla	Gust	KJ	2	Ekeu_é_Gbwah	Paullinia_pinnata	Sapindaceae	Liana	NA	NA	NA	1	0	0	0	0	0	Dicot
La_Belgique	28/jul	4	3	3	LB_4.3.3	Gust	Ani_Mar	Gust	KJ	1	Ossom_ossomo_dur	Pausinystalia_lane-poolei	Rubiaceae	Tree	0.942478	0.3	40	0	0	0	1	0	0	Dicot
Ngouleminanga	06/sept	1	3	1	NG_1.3.1	Gust	Ani_Bla	Gust	KJ	1	Ossom_ossomo_dur	Pausinystalia_lane-poolei	Rubiaceae	Tree	NA	NA	NA	0	0	0	1	0	0	Dicot
Palestine	25/aug	1	3	2	PA_1.3.2	Gust	Ani_Rod	Gust	KA	1	Ossom_ossomo_dur	Pausinystalia_lane-poolei	Rubiaceae	Tree	NA	NA	NA	0	0	0	1	0	0	Dicot
Ngouleminanga	06/sept	1	2	2	NG_1.2.2	Gust	Ani_Bla	Gust	KJ	1	Obah	Pentaclethra_macrophylla	Mimosaceae	Tree	0.942478	0.3	40	0	0	0	0	1	0	Dicot
Ngouleminanga	12/sept	4	4	3	NG_4.4.3	Gust	Ani_Bla	Gust	KJ	1	Obah	Pentaclethra_macrophylla	Mimosaceae	Tree	0.628319	0.2	70	0	0	0	0	1	0	Dicot
Palestine	29/aug	5	4	1	PA_5.4.1	Gust	Ani_Rod	Gust	KA	1	Obah	Pentaclethra_macrophylla	Mimosaceae	Tree	0.628319	0.2	80	0	0	0	0	1	0	Dicot
Ngouleminanga	12/sept	4	4	3	NG_4.4.3	Gust	Ani_Bla	Gust	KJ	1	Obah	Pentaclethra_macrophylla	Mimosaceae	Tree	0.942478	0.3	90	0	0	0	0	1	0	Dicot
La_Belgique	23/jul	5	4	2	LB_5.4.2	Gust	Ani_Mar	Gust	KA	1	Obah	Pentaclethra_macrophylla	Mimosaceae	Tree	NA	NA	NA	0	0	0	0	1	0	Dicot
Ngouleminanga	10/sept	3	1	3	NG_3.1.3	Gust	Ani_Bla	Gust	KA	1	Obah	Pentaclethra_macrophylla	Mimosaceae	Tree	NA	NA	NA	0	0	0	0	1	0	Dicot
Ngouleminanga	12/sept	4	3	3	NG_4.3.3	Gust	Ani_Bla	Gust	KA	1	Obah	Pentaclethra_macrophylla	Mimosaceae	Tree	NA	NA	NA	0	0	0	0	1	0	Dicot
Ngouleminanga	11/sept	5	1	1	NG_5.1.1	Gust	Ani_Bla	Gust	KA	1	Obah	Pentaclethra_macrophylla	Mimosaceae	Tree	NA	NA	NA	0	0	0	0	1	0	Dicot
Ngouleminanga	12/sept	4	2	3	NG_4.2.3	Gust	Ani_Bla	Gust	KA	1	Bih	Petersianthus_macrocarpus	Lecythidaceae	Tree	1.25664	0.4	20	0	1	1	0	0	0	Dicot
Ngouleminanga	11/sept	5	3	2	NG_5.3.2	Gust	Ani_Bla	Gust	KA	1	Bih	Petersianthus_macrocarpus	Lecythidaceae	Tree	0.314159	0.1	30	0	1	1	0	0	0	Dicot
Palestine	26/aug	2	2	1	PA_2.2.1	Gust	Ani_Rod	Gust	RIP	1	Bih	Petersianthus_macrocarpus	Lecythidaceae	Tree	0.628319	0.2	40	0	1	1	0	0	0	Dicot
La_Belgique	21/jul	4	6	2	LB_4.6.2	Gust	Ani_Mar	Gust	KJ	1	Bih	Petersianthus_macrocarpus	Lecythidaceae	Tree	1.5708	0.5	50	0	1	1	0	0	0	Dicot
Palestine	26/aug	2	3	1	PA_2.3.1	Gust	Ani_Rod	Gust	KA	1	Bih	Petersianthus_macrocarpus	Lecythidaceae	Tree	1.25664	0.4	60	0	1	1	0	0	0	Dicot
Palestine	26/aug	2	3	2	PA_2.3.2	Gust	Ani_Rod	Gust	KA	1	Bih	Petersianthus_macrocarpus	Lecythidaceae	Tree	0.942478	0.3	80	0	1	1	0	0	0	Dicot
La_Belgique	22/jul	1	4	2	LB_1.4.2	Gust	Ani_Mar	Gust	KA	1	Bih	Petersianthus_macrocarpus	Lecythidaceae	Tree	NA	NA	NA	0	1	1	0	0	0	Dicot
La_Belgique	22/jul	1	5	1	LB_1.5.1	Gust	Ani_Mar	Gust	KA	1	Bih	Petersianthus_macrocarpus	Lecythidaceae	Tree	NA	NA	NA	0	1	1	0	0	0	Dicot
La_Belgique	22/jul	1	5	3	LB_1.5.3	Gust	Ani_Mar	Gust	KA	1	Bih	Petersianthus_macrocarpus	Lecythidaceae	Tree	NA	NA	NA	0	1	1	0	0	0	Dicot
La_Belgique	25/jul	2	2	2	LB_2.2.2	Gust	Ani_Mar	Gust	KA	1	Bih	Petersianthus_macrocarpus	Lecythidaceae	Tree	NA	NA	NA	0	1	1	0	0	0	Dicot
La_Belgique	24/jul	2	4	2	LB_2.4.2	Gust	Ani_Mar	Gust	KJ	1	Bih	Petersianthus_macrocarpus	Lecythidaceae	Tree	NA	NA	NA	0	1	1	0	0	0	Dicot
La_Belgique	24/jul	2	6	1	LB_2.6.1	Gust	Ani_Mar	Gust	KJ	1	Bih	Petersianthus_macrocarpus	Lecythidaceae	Tree	NA	NA	NA	0	1	1	0	0	0	Dicot
La_Belgique	20/jul	3	5	1	LB_3.5.1	Gust	Ani_Mar	Gust	KJ	1	Bih	Petersianthus_macrocarpus	Lecythidaceae	Tree	NA	NA	NA	0	1	1	0	0	0	Dicot
La_Belgique	28/jul	4	3	1	LB_4.3.1	Gust	Ani_Mar	Gust	KJ	3	Bih	Petersianthus_macrocarpus	Lecythidaceae	Tree	NA	NA	NA	0	1	1	0	0	0	Dicot
La_Belgique	21/jul	4	4	1	LB_4.4.1	Gust	Ani_Mar	Gust	RIP	1	Bih	Petersianthus_macrocarpus	Lecythidaceae	Tree	NA	NA	NA	0	1	1	0	0	0	Dicot
La_Belgique	21/jul	4	4	2	LB_4.4.2	Gust	Ani_Mar	Gust	RIP	1	Bih	Petersianthus_macrocarpus	Lecythidaceae	Tree	NA	NA	NA	0	1	1	0	0	0	Dicot
La_Belgique	21/jul	4	6	1	LB_4.6.1	Gust	Ani_Mar	Gust	KJ	3	Bih	Petersianthus_macrocarpus	Lecythidaceae	Tree	NA	NA	NA	0	1	1	0	0	0	Dicot
La_Belgique	23/jul	5	4	2	LB_5.4.2	Gust	Ani_Mar	Gust	KA	2	Bih	Petersianthus_macrocarpus	Lecythidaceae	Tree	NA	NA	NA	0	1	1	0	0	0	Dicot
La_Belgique	23/jul	5	6	1	LB_5.6.1	Gust	Ani_Mar	Gust	KA	1	Bih	Petersianthus_macrocarpus	Lecythidaceae	Tree	NA	NA	NA	0	1	1	0	0	0	Dicot
Ngouleminanga	11/sept	4	1	3	NG_4.1.3	Gust	Ani_Bla	Gust	KA	1	Bih	Petersianthus_macrocarpus	Lecythidaceae	Tree	NA	NA	NA	0	1	1	0	0	0	Dicot
Palestine	25/aug	1	1	2	PA_1.1.2	Gust	Ani_Rod	Gust	KA	1	Bih	Petersianthus_macrocarpus	Lecythidaceae	Tree	NA	NA	NA	0	1	1	0	0	0	Dicot
Palestine	26/aug	2	4	3	PA_2.4.3	Gust	Ani_Rod	Gust	KJ	1	Bih	Petersianthus_macrocarpus	Lecythidaceae	Tree	NA	NA	NA	0	1	1	0	0	0	Dicot
Palestine	29/aug	5	2	1	PA_5.2.1	Gust	Ani_Rod	Gust	KA	1	Bih	Petersianthus_macrocarpus	Lecythidaceae	Tree	NA	NA	NA	0	1	1	0	0	0	Dicot
La_Belgique	25/jul	2	3	3	LB_2.3.3	Gust	Ani_Mar	Gust	KA	1	Toum	Piptadeniastrum_africanum	Mimosaceae	Tree	NA	NA	NA	1	0	1	1	0	1	Dicot
La_Belgique	27/jul	3	1	2	LB_3.1.2	Gust	Ani_Mar	Gust	KJ	1	Toum	Piptadeniastrum_africanum	Mimosaceae	Tree	NA	NA	NA	1	0	1	1	0	1	Dicot
La_Belgique	27/jul	3	3	1	LB_3.3.1	Gust	Ani_Mar	Gust	KJ	1	Toum	Piptadeniastrum_africanum	Mimosaceae	Tree	NA	NA	NA	1	0	1	1	0	1	Dicot
La_Belgique	23/jul	5	4	2	LB_5.4.2	Gust	Ani_Mar	Gust	KA	1	Toum	Piptadeniastrum_africanum	Mimosaceae	Tree	NA	NA	NA	1	0	1	1	0	1	Dicot
Ngouleminanga	10/sept	3	4	2	NG_3.4.2	Gust	Ani_Bla	Gust	KJ	2	Toum	Piptadeniastrum_africanum	Mimosaceae	Tree	NA	NA	NA	1	0	1	1	0	1	Dicot
Ngouleminanga	12/sept	4	3	1	NG_4.3.1	Gust	Ani_Bla	Gust	KA	1	Toum	Piptadeniastrum_africanum	Mimosaceae	Tree	NA	NA	NA	1	0	1	1	0	1	Dicot
Palestine	30/aug	4	1	2	PA_4.1.2	Gust	Ani_Rod_Cas	Gust	KJ	1	Toum	Piptadeniastrum_africanum	Mimosaceae	Tree	NA	NA	NA	1	0	1	1	0	1	Dicot
La_Belgique	25/jul	1	1	3	LB_1.1.3	Gust	Ani_Mar	Gust	KA	4	Ezio'o_1	Pityrogramma_calomelanos	Pteridaceae	Fern	NA	NA	NA	0	0	1	0	0	0	Pteridophyte
La_Belgique	25/jul	1	2	3	LB_1.2.3	Gust	Ani_Mar	Gust	KJ	2	Ezio'o_1	Pityrogramma_calomelanos	Pteridaceae	Fern	NA	NA	NA	0	0	1	0	0	0	Pteridophyte
La_Belgique	22/jul	1	4	2	LB_1.4.2	Gust	Ani_Mar	Gust	KA	4	Ezio'o_1	Pityrogramma_calomelanos	Pteridaceae	Fern	NA	NA	NA	0	0	1	0	0	0	Pteridophyte
La_Belgique	22/jul	1	5	2	LB_1.5.2	Gust	Ani_Mar	Gust	KA	6	Ezio'o_1	Pityrogramma_calomelanos	Pteridaceae	Fern	NA	NA	NA	0	0	1	0	0	0	Pteridophyte
La_Belgique	22/jul	1	5	2	LB_1.5.2	Gust	Ani_Mar	Gust	KA	2	Ezio'o_1	Pityrogramma_calomelanos	Pteridaceae	Fern	NA	NA	NA	0	0	1	0	0	0	Pteridophyte
La_Belgique	22/jul	1	6	3	LB_1.6.3	Gust	Ani_Mar	Gust	KA	16	Ezio'o_1	Pityrogramma_calomelanos	Pteridaceae	Fern	NA	NA	NA	0	0	1	0	0	0	Pteridophyte
La_Belgique	25/jul	2	1	1	LB_2.1.1	Gust	Ani_Mar	Gust	KA	3	Ezio'o_1	Pityrogramma_calomelanos	Pteridaceae	Fern	NA	NA	NA	0	0	1	0	0	0	Pteridophyte
La_Belgique	24/jul	2	6	1	LB_2.6.1	Gust	Ani_Mar	Gust	KJ	12	Ezio'o_1	Pityrogramma_calomelanos	Pteridaceae	Fern	NA	NA	NA	0	0	1	0	0	0	Pteridophyte
La_Belgique	24/jul	2	6	3	LB_2.6.3	Gust	Ani_Mar	Gust	KJ	5	Ezio'o_1	Pityrogramma_calomelanos	Pteridaceae	Fern	NA	NA	NA	0	0	1	0	0	0	Pteridophyte
La_Belgique	27/jul	3	1	3	LB_3.1.3	Gust	Ani_Mar	Gust	KJ	2	Ezio'o_1	Pityrogramma_calomelanos	Pteridaceae	Fern	NA	NA	NA	0	0	1	0	0	0	Pteridophyte
La_Belgique	27/jul	3	2	1	LB_3.2.1	Gust	Ani_Mar	Gust	KA	5	Ezio'o_1	Pityrogramma_calomelanos	Pteridaceae	Fern	NA	NA	NA	0	0	1	0	0	0	Pteridophyte
La_Belgique	27/jul	3	3	1	LB_3.3.1	Gust	Ani_Mar	Gust	KJ	3	Ezio'o_1	Pityrogramma_calomelanos	Pteridaceae	Fern	NA	NA	NA	0	0	1	0	0	0	Pteridophyte
La_Belgique	27/jul	3	3	2	LB_3.3.2	Gust	Ani_Mar	Gust	KJ	7	Ezio'o_1	Pityrogramma_calomelanos	Pteridaceae	Fern	NA	NA	NA	0	0	1	0	0	0	Pteridophyte
La_Belgique	27/jul	3	4	2	LB_3.4.2	Gust	Ani_Mar	Gust	RIP	4	Ezio'o_1	Pityrogramma_calomelanos	Pteridaceae	Fern	NA	NA	NA	0	0	1	0	0	0	Pteridophyte
La_Belgique	28/jul	4	1	1	LB_4.1.1	Gust	Ani_Mar	Gust	KA	3	Ezio'o_1	Pityrogramma_calomelanos	Pteridaceae	Fern	NA	NA	NA	0	0	1	0	0	0	Pteridophyte
La_Belgique	21/jul	4	4	1	LB_4.4.1	Gust	Ani_Mar	Gust	RIP	2	Ezio'o_1	Pityrogramma_calomelanos	Pteridaceae	Fern	NA	NA	NA	0	0	1	0	0	0	Pteridophyte
La_Belgique	26/jul	5	1	1	LB_5.1.1	Gust	Ani_Mar	Gust	KA	5	Ezio'o_1	Pityrogramma_calomelanos	Pteridaceae	Fern	NA	NA	NA	0	0	1	0	0	0	Pteridophyte
La_Belgique	26/jul	5	1	3	LB_5.1.3	Gust	Ani_Mar	Gust	KA	4	Ezio'o_1	Pityrogramma_calomelanos	Pteridaceae	Fern	NA	NA	NA	0	0	1	0	0	0	Pteridophyte
La_Belgique	26/jul	5	2	1	LB_5.2.1	Gust	Ani_Mar	Gust	KJ	13	Ezio'o_1	Pityrogramma_calomelanos	Pteridaceae	Fern	NA	NA	NA	0	0	1	0	0	0	Pteridophyte
La_Belgique	26/jul	5	2	3	LB_5.2.3	Gust	Ani_Mar	Gust	KJ	3	Ezio'o_1	Pityrogramma_calomelanos	Pteridaceae	Fern	NA	NA	NA	0	0	1	0	0	0	Pteridophyte
La_Belgique	23/jul	5	3	1	LB_5.3.1	Gust	Ani_Mar	Gust	RAP	2	Ezio'o_1	Pityrogramma_calomelanos	Pteridaceae	Fern	NA	NA	NA	0	0	1	0	0	0	Pteridophyte
La_Belgique	23/jul	5	4	1	LB_5.4.1	Gust	Ani_Mar	Gust	KA	5	Ezio'o_1	Pityrogramma_calomelanos	Pteridaceae	Fern	NA	NA	NA	0	0	1	0	0	0	Pteridophyte
La_Belgique	23/jul	5	4	3	LB_5.4.3	Gust	Ani_Mar	Gust	KA	9	Ezio'o_1	Pityrogramma_calomelanos	Pteridaceae	Fern	NA	NA	NA	0	0	1	0	0	0	Pteridophyte
La_Belgique	23/jul	5	5	2	LB_5.5.2	Gust	Ani_Mar	Gust	KA	4	Ezio'o_1	Pityrogramma_calomelanos	Pteridaceae	Fern	NA	NA	NA	0	0	1	0	0	0	Pteridophyte
Ngouleminanga	06/sept	1	4	1	NG_1.4.1	Gust	Ani_Bla	Gust	KA	5	Ezio'o_1	Pityrogramma_calomelanos	Pteridaceae	Fern	NA	NA	NA	0	0	1	0	0	0	Pteridophyte
Ngouleminanga	08/sept	3	1	1	NG_3.1.1	Gust	Ani_Bla	Gust	KA	3	Ezio'o_1	Pityrogramma_calomelanos	Pteridaceae	Fern	NA	NA	NA	0	0	1	0	0	0	Pteridophyte
Ngouleminanga	10/sept	3	3	1	NG_3.3.1	Gust	Ani_Bla	Gust	KA	4	Ezio'o_1	Pityrogramma_calomelanos	Pteridaceae	Fern	NA	NA	NA	0	0	1	0	0	0	Pteridophyte
Ngouleminanga	12/sept	4	2	1	NG_4.2.1	Gust	Ani_Bla	Gust	KA	8	Ezio'o_1	Pityrogramma_calomelanos	Pteridaceae	Fern	NA	NA	NA	0	0	1	0	0	0	Pteridophyte
Ngouleminanga	12/sept	4	2	2	NG_4.2.2	Gust	Ani_Bla	Gust	KA	2	Ezio'o_1	Pityrogramma_calomelanos	Pteridaceae	Fern	NA	NA	NA	0	0	1	0	0	0	Pteridophyte
Ngouleminanga	11/sept	5	1	1	NG_5.1.1	Gust	Ani_Bla	Gust	KA	3	Ezio'o_1	Pityrogramma_calomelanos	Pteridaceae	Fern	NA	NA	NA	0	0	1	0	0	0	Pteridophyte
Ngouleminanga	11/sept	5	1	2	NG_5.1.2	Gust	Ani_Bla	Gust	KA	9	Ezio'o_1	Pityrogramma_calomelanos	Pteridaceae	Fern	NA	NA	NA	0	0	1	0	0	0	Pteridophyte
Palestine	25/aug	1	2	3	PA_1.2.3	Gust	Ani_Rod	Gust	KA	5	Ezio'o_1	Pityrogramma_calomelanos	Pteridaceae	Fern	NA	NA	NA	0	0	1	0	0	0	Pteridophyte
Palestine	26/aug	2	1	3	PA_2.1.3	Gust	Ani_Rod	Gust	KJ	3	Ezio'o_1	Pityrogramma_calomelanos	Pteridaceae	Fern	NA	NA	NA	0	0	1	0	0	0	Pteridophyte
Palestine	26/aug	2	4	2	PA_2.4.2	Gust	Ani_Rod	Gust	KJ	2	Ezio'o_1	Pityrogramma_calomelanos	Pteridaceae	Fern	NA	NA	NA	0	0	1	0	0	0	Pteridophyte
Palestine	28/aug	3	2	3	PA_3.2.3	Gust	Ani_Rod	Gust	KJ	3	Ezio'o_1	Pityrogramma_calomelanos	Pteridaceae	Fern	NA	NA	NA	0	0	1	0	0	0	Pteridophyte
Palestine	28/aug	3	3	2	PA_3.3.2	Gust	Ani_Rod	Gust	KJ	6	Ezio'o_1	Pityrogramma_calomelanos	Pteridaceae	Fern	NA	NA	NA	0	0	1	0	0	0	Pteridophyte
Palestine	29/aug	5	2	1	PA_5.2.1	Gust	Ani_Rod	Gust	KA	4	Ezio'o_1	Pityrogramma_calomelanos	Pteridaceae	Fern	NA	NA	NA	0	0	1	0	0	0	Pteridophyte
Palestine	29/aug	5	3	1	PA_5.3.1	Gust	Ani_Rod	Gust	KA	3	Ezio'o_1	Pityrogramma_calomelanos	Pteridaceae	Fern	NA	NA	NA	0	0	1	0	0	0	Pteridophyte
Palestine	29/aug	5	3	2	PA_5.3.2	Gust	Ani_Rod	Gust	KA	5	Ezio'o_1	Pityrogramma_calomelanos	Pteridaceae	Fern	NA	NA	NA	0	0	1	0	0	0	Pteridophyte
Ngouleminanga	12/sept	4	2	1	NG_4.2.1	Gust	Ani_Bla	Gust	KA	1	Foua	Plagiostyles_africana	Euphorbiaceae	Tree	0.942478	0.3	10	0	1	0	0	0	0	Dicot
La_Belgique	23/jul	5	5	2	LB_5.5.2	Gust	Ani_Mar	Gust	KA	2	Foua	Plagiostyles_africana	Euphorbiaceae	Tree	NA	NA	NA	0	1	0	0	0	0	Dicot
Ngouleminanga	12/sept	4	2	3	NG_4.2.3	Gust	Ani_Bla	Gust	KA	1	Dob	Polyalthia_suaveolens	Annonaceae	Tree	0.314159	0.1	10	1	1	0	0	0	1	Dicot
Palestine	28/aug	3	2	3	PA_3.2.3	Gust	Ani_Rod	Gust	KJ	1	Dob	Polyalthia_suaveolens	Annonaceae	Tree	0.628319	0.2	20	1	1	0	0	0	1	Dicot
Ngouleminanga	12/sept	4	4	3	NG_4.4.3	Gust	Ani_Bla	Gust	KJ	1	Dob	Polyalthia_suaveolens	Annonaceae	Tree	0.628319	0.2	30	1	1	0	0	0	1	Dicot
Ngouleminanga	06/sept	1	3	2	NG_1.3.2	Gust	Ani_Bla	Gust	KJ	1	Dob	Polyalthia_suaveolens	Annonaceae	Tree	0.628319	0.2	40	1	1	0	0	0	1	Dicot
La_Belgique	20/jul	3	5	2	LB_3.5.2	Gust	Ani_Mar	Gust	KJ	1	Dob	Polyalthia_suaveolens	Annonaceae	Tree	1.88496	0.6	50	1	1	0	0	0	1	Dicot
La_Belgique	20/jul	3	5	1	LB_3.5.1	Gust	Ani_Mar	Gust	KJ	1	Dob	Polyalthia_suaveolens	Annonaceae	Tree	0.942478	0.3	60	1	1	0	0	0	1	Dicot
La_Belgique	28/jul	4	2	3	LB_4.2.3	Gust	Ani_Mar	Gust	RIP	1	Dob	Polyalthia_suaveolens	Annonaceae	Tree	1.5708	0.5	60	1	1	0	0	0	1	Dicot
Palestine	26/aug	2	1	2	PA_2.1.2	Gust	Ani_Rod	Gust	KJ	1	Dob	Polyalthia_suaveolens	Annonaceae	Tree	0.628319	0.2	60	1	1	0	0	0	1	Dicot
Ngouleminanga	06/sept	1	5	3	NG_1.5.3	Gust	Ani_Bla	Gust	KJ	1	Dob	Polyalthia_suaveolens	Annonaceae	Tree	0.942478	0.3	80	1	1	0	0	0	1	Dicot
La_Belgique	25/jul	1	2	2	LB_1.2.2	Gust	Ani_Mar	Gust	KJ	1	Dob	Polyalthia_suaveolens	Annonaceae	Tree	NA	NA	NA	1	1	0	0	0	1	Dicot
La_Belgique	25/jul	1	3	2	LB_1.3.2	Gust	Ani_Mar	Gust	KA	1	Dob	Polyalthia_suaveolens	Annonaceae	Tree	NA	NA	NA	1	1	0	0	0	1	Dicot
La_Belgique	25/jul	1	3	3	LB_1.3.3	Gust	Ani_Mar	Gust	KA	1	Dob	Polyalthia_suaveolens	Annonaceae	Tree	NA	NA	NA	1	1	0	0	0	1	Dicot
La_Belgique	25/jul	2	3	1	LB_2.3.1	Gust	Ani_Mar	Gust	KA	1	Dob	Polyalthia_suaveolens	Annonaceae	Tree	NA	NA	NA	1	1	0	0	0	1	Dicot
La_Belgique	27/jul	3	1	3	LB_3.1.3	Gust	Ani_Mar	Gust	KJ	1	Dob	Polyalthia_suaveolens	Annonaceae	Tree	NA	NA	NA	1	1	0	0	0	1	Dicot
La_Belgique	20/jul	3	5	2	LB_3.5.2	Gust	Ani_Mar	Gust	KJ	1	Dob	Polyalthia_suaveolens	Annonaceae	Tree	NA	NA	NA	1	1	0	0	0	1	Dicot
Ngouleminanga	06/sept	1	1	2	NG_1.1.2	Gust	Ani_Bla	Gust	EB	1	Dob	Polyalthia_suaveolens	Annonaceae	Tree	NA	NA	NA	1	1	0	0	0	1	Dicot
Ngouleminanga	06/sept	1	3	3	NG_1.3.3	Gust	Ani_Bla	Gust	KJ	1	Dob	Polyalthia_suaveolens	Annonaceae	Tree	NA	NA	NA	1	1	0	0	0	1	Dicot
Ngouleminanga	06/sept	1	6	3	NG_1.6.3	Gust	Ani_Bla	Gust	KJ	1	Dob	Polyalthia_suaveolens	Annonaceae	Tree	NA	NA	NA	1	1	0	0	0	1	Dicot
Ngouleminanga	09/sept	2	1	2	NG_2.1.2	Gust	Ani_Bla	Gust	KJ	4	Dob	Polyalthia_suaveolens	Annonaceae	Tree	NA	NA	NA	1	1	0	0	0	1	Dicot
Palestine	26/aug	2	3	2	PA_2.3.2	Gust	Ani_Rod	Gust	KA	1	Dob	Polyalthia_suaveolens	Annonaceae	Tree	NA	NA	NA	1	1	0	0	0	1	Dicot
Ngouleminanga	06/sept	1	3	3	NG_1.3.3	Gust	Ani_Bla	Gust	KJ	1	Bouobo'o_ekomo_GF	Pseuderanthemum_ludovicianum	Acanthaceae	Shrub	0.314159	0.1	30	NA	NA	NA	NA	NA	NA	Dicot
Ngouleminanga	09/sept	2	4	1	NG_2.4.1	Gust	Ani_Bla	Gust	KA	1	Bouobo'o_ekomo_PF	Pseuderanthemum_ludovicianum	Acanthaceae	Shrub	0.628319	0.2	30	NA	NA	NA	NA	NA	NA	Dicot
Ngouleminanga	09/sept	2	4	2	NG_2.4.2	Gust	Ani_Bla	Gust	KA	1	Bouobo'o_ekomo_GF	Pseuderanthemum_ludovicianum	Acanthaceae	Shrub	0.942478	0.3	30	NA	NA	NA	NA	NA	NA	Dicot
Ngouleminanga	12/sept	4	3	1	NG_4.3.1	Gust	Ani_Bla	Gust	KA	1	Bouobo'o_ekomo_PF	Pseuderanthemum_ludovicianum	Acanthaceae	Shrub	0.628319	0.2	30	NA	NA	NA	NA	NA	NA	Dicot
Ngouleminanga	09/sept	2	4	3	NG_2.4.3	Gust	Ani_Bla	Gust	KA	1	Bouobo'o_ekomo_PF	Pseuderanthemum_ludovicianum	Acanthaceae	Shrub	0.628319	0.2	40	NA	NA	NA	NA	NA	NA	Dicot
Ngouleminanga	11/sept	4	1	1	NG_4.1.1	Gust	Ani_Bla	Gust	KA	1	Bouobo'o_ekomo_PF	Pseuderanthemum_ludovicianum	Acanthaceae	Shrub	0.314159	0.1	70	NA	NA	NA	NA	NA	NA	Dicot
Palestine	28/aug	3	4	3	PA_3.4.3	Gust	Ani_Rod	Gust	KJ	1	Bouobo'o_ekomo_PF	Pseuderanthemum_ludovicianum	Acanthaceae	Shrub	0.314159	0.1	70	NA	NA	NA	NA	NA	NA	Dicot
Ngouleminanga	09/sept	2	3	1	NG_2.3.1	Gust	Ani_Bla	Gust	KA	1	Bouobo'o_ekomo_PF	Pseuderanthemum_ludovicianum	Acanthaceae	Shrub	0.314159	0.1	80	NA	NA	NA	NA	NA	NA	Dicot
Palestine	28/aug	3	4	3	PA_3.4.3	Gust	Ani_Rod	Gust	KJ	1	Bouobo'o_ekomo_PF	Pseuderanthemum_ludovicianum	Acanthaceae	Shrub	0.628319	0.2	80	NA	NA	NA	NA	NA	NA	Dicot
Palestine	30/aug	4	1	3	PA_4.1.3	Gust	Ani_Rod_Cas	Gust	KJ	1	Bouobo'o_ekomo_GF	Pseuderanthemum_ludovicianum	Acanthaceae	Shrub	0.628319	0.2	80	NA	NA	NA	NA	NA	NA	Dicot
Ngouleminanga	10/sept	3	4	2	NG_3.4.2	Gust	Ani_Bla	Gust	KJ	1	Bouobo'o_ekomo_PF	Pseuderanthemum_ludovicianum	Acanthaceae	Shrub	0.314159	0.1	90	NA	NA	NA	NA	NA	NA	Dicot
La_Belgique	22/jul	1	4	1	LB_1.4.1	Gust	Ani_Mar	Gust	KA	3	Bouobo'o_ekomo_PF	Pseuderanthemum_ludovicianum	Acanthaceae	Shrub	NA	NA	NA	NA	NA	NA	NA	NA	NA	Dicot
La_Belgique	22/jul	1	5	2	LB_1.5.2	Gust	Ani_Mar	Gust	KA	1	Bouobo'o_ekomo_GF	Pseuderanthemum_ludovicianum	Acanthaceae	Shrub	NA	NA	NA	NA	NA	NA	NA	NA	NA	Dicot
La_Belgique	22/jul	1	6	1	LB_1.6.1	Gust	Ani_Mar	Gust	KA	3	Bouobo'o_ekomo_PF	Pseuderanthemum_ludovicianum	Acanthaceae	Shrub	NA	NA	NA	NA	NA	NA	NA	NA	NA	Dicot
La_Belgique	22/jul	1	6	3	LB_1.6.3	Gust	Ani_Mar	Gust	KA	2	Bouobo'o_ekomo_PF	Pseuderanthemum_ludovicianum	Acanthaceae	Shrub	NA	NA	NA	NA	NA	NA	NA	NA	NA	Dicot
La_Belgique	25/jul	2	3	1	LB_2.3.1	Gust	Ani_Mar	Gust	KA	4	Bouobo'o_ekomo_PF	Pseuderanthemum_ludovicianum	Acanthaceae	Shrub	NA	NA	NA	NA	NA	NA	NA	NA	NA	Dicot
La_Belgique	24/jul	2	5	2	LB_2.5.2	Gust	Ani_Mar	Gust	RAP	4	Bouobo'o_ekomo	Pseuderanthemum_ludovicianum	Acanthaceae	Shrub	NA	NA	NA	NA	NA	NA	NA	NA	NA	Dicot
La_Belgique	24/jul	2	6	1	LB_2.6.1	Gust	Ani_Mar	Gust	KJ	9	Bouobo'o_ekomo_PF	Pseuderanthemum_ludovicianum	Acanthaceae	Shrub	NA	NA	NA	NA	NA	NA	NA	NA	NA	Dicot
La_Belgique	27/jul	3	2	2	LB_3.2.2	Gust	Ani_Mar	Gust	KA	5	Bouobo'o_ekomo_PF	Pseuderanthemum_ludovicianum	Acanthaceae	Shrub	NA	NA	NA	NA	NA	NA	NA	NA	NA	Dicot
La_Belgique	27/jul	3	3	2	LB_3.3.2	Gust	Ani_Mar	Gust	KJ	4	Bouobo'o_ekomo_PF	Pseuderanthemum_ludovicianum	Acanthaceae	Shrub	NA	NA	NA	NA	NA	NA	NA	NA	NA	Dicot
La_Belgique	27/jul	3	4	3	LB_3.4.3	Gust	Ani_Mar	Gust	RIP	3	Bouobo'o_ekomo	Pseuderanthemum_ludovicianum	Acanthaceae	Shrub	NA	NA	NA	NA	NA	NA	NA	NA	NA	Dicot
La_Belgique	28/jul	4	1	2	LB_4.1.2	Gust	Ani_Mar	Gust	KA	2	Bouobo'o_ekomo_PF	Pseuderanthemum_ludovicianum	Acanthaceae	Shrub	NA	NA	NA	NA	NA	NA	NA	NA	NA	Dicot
La_Belgique	21/jul	4	4	1	LB_4.4.1	Gust	Ani_Mar	Gust	RIP	4	BOUOBO'O_EKOMO_GF	Pseuderanthemum_ludovicianum	Acanthaceae	Shrub	NA	NA	NA	NA	NA	NA	NA	NA	NA	Dicot
La_Belgique	21/jul	4	4	2	LB_4.4.2	Gust	Ani_Mar	Gust	RIP	3	BOUOBO'O_EKOMO	Pseuderanthemum_ludovicianum	Acanthaceae	Shrub	NA	NA	NA	NA	NA	NA	NA	NA	NA	Dicot
La_Belgique	21/jul	4	5	1	LB_4.5.1	Gust	Ani_Mar	Gust	KJ	10	BOUOBO'O_EKOMO_PF	Pseuderanthemum_ludovicianum	Acanthaceae	Shrub	NA	NA	NA	NA	NA	NA	NA	NA	NA	Dicot
La_Belgique	21/jul	4	5	3	LB_4.5.3	Gust	Ani_Mar	Gust	KJ	2	BOUOBO'O_EKOMO_PF	Pseuderanthemum_ludovicianum	Acanthaceae	Shrub	NA	NA	NA	NA	NA	NA	NA	NA	NA	Dicot
La_Belgique	21/jul	4	6	2	LB_4.6.2	Gust	Ani_Mar	Gust	KJ	4	BOUOBO'O_EKOMO	Pseuderanthemum_ludovicianum	Acanthaceae	Shrub	NA	NA	NA	NA	NA	NA	NA	NA	NA	Dicot
La_Belgique	26/jul	5	2	1	LB_5.2.1	Gust	Ani_Mar	Gust	KJ	6	Bouobo'o_ekomo_PF	Pseuderanthemum_ludovicianum	Acanthaceae	Shrub	NA	NA	NA	NA	NA	NA	NA	NA	NA	Dicot
La_Belgique	23/jul	5	4	2	LB_5.4.2	Gust	Ani_Mar	Gust	KA	1	Bouobo'o_ekomo	Pseuderanthemum_ludovicianum	Acanthaceae	Shrub	NA	NA	NA	NA	NA	NA	NA	NA	NA	Dicot
La_Belgique	23/jul	5	4	3	LB_5.4.3	Gust	Ani_Mar	Gust	KA	2	Bouobo'o_ekomo	Pseuderanthemum_ludovicianum	Acanthaceae	Shrub	NA	NA	NA	NA	NA	NA	NA	NA	NA	Dicot
La_Belgique	23/jul	5	6	1	LB_5.6.1	Gust	Ani_Mar	Gust	KA	3	Bouobo'o_ekomo_PF	Pseuderanthemum_ludovicianum	Acanthaceae	Shrub	NA	NA	NA	NA	NA	NA	NA	NA	NA	Dicot
Ngouleminanga	06/sept	1	3	3	NG_1.3.3	Gust	Ani_Bla	Gust	KJ	1	Bouobo'o_ekomo_GF	Pseuderanthemum_ludovicianum	Acanthaceae	Shrub	NA	NA	NA	NA	NA	NA	NA	NA	NA	Dicot
Ngouleminanga	06/sept	1	5	3	NG_1.5.3	Gust	Ani_Bla	Gust	KJ	85	Bouobo'o_ekomo_PF	Pseuderanthemum_ludovicianum	Acanthaceae	Shrub	NA	NA	NA	NA	NA	NA	NA	NA	NA	Dicot
Ngouleminanga	09/sept	2	1	2	NG_2.1.2	Gust	Ani_Bla	Gust	KJ	7	Bouobo'o_ekomo_PF	Pseuderanthemum_ludovicianum	Acanthaceae	Shrub	NA	NA	NA	NA	NA	NA	NA	NA	NA	Dicot
Ngouleminanga	09/sept	2	1	3	NG_2.1.3	Gust	Ani_Bla	Gust	KJ	1	Bouobo'o_ekomo_PF	Pseuderanthemum_ludovicianum	Acanthaceae	Shrub	NA	NA	NA	NA	NA	NA	NA	NA	NA	Dicot
Ngouleminanga	08/sept	3	1	1	NG_3.1.1	Gust	Ani_Bla	Gust	KA	10	Bouobo'o_ekomo_PF	Pseuderanthemum_ludovicianum	Acanthaceae	Shrub	NA	NA	NA	NA	NA	NA	NA	NA	NA	Dicot
Ngouleminanga	10/sept	3	3	2	NG_3.3.2	Gust	Ani_Bla	Gust	KA	4	Bouobo'o_ekomo_PF	Pseuderanthemum_ludovicianum	Acanthaceae	Shrub	NA	NA	NA	NA	NA	NA	NA	NA	NA	Dicot
Ngouleminanga	10/sept	3	4	2	NG_3.4.2	Gust	Ani_Bla	Gust	KJ	4	Bouobo'o_ekomo_PF	Pseuderanthemum_ludovicianum	Acanthaceae	Shrub	NA	NA	NA	NA	NA	NA	NA	NA	NA	Dicot
Ngouleminanga	10/sept	3	5	2	NG_3.5.2	Gust	Ani_Bla	Gust	KA	3	Bouobo'o_ekomo_PF	Pseuderanthemum_ludovicianum	Acanthaceae	Shrub	NA	NA	NA	NA	NA	NA	NA	NA	NA	Dicot
Ngouleminanga	11/sept	4	1	2	NG_4.1.2	Gust	Ani_Bla	Gust	KA	6	Bouobo'o_ekomo_GF	Pseuderanthemum_ludovicianum	Acanthaceae	Shrub	NA	NA	NA	NA	NA	NA	NA	NA	NA	Dicot
Ngouleminanga	11/sept	4	1	2	NG_4.1.2	Gust	Ani_Bla	Gust	KA	4	Bouobo'o_ekomo_PF	Pseuderanthemum_ludovicianum	Acanthaceae	Shrub	NA	NA	NA	NA	NA	NA	NA	NA	NA	Dicot
Ngouleminanga	12/sept	4	2	1	NG_4.2.1	Gust	Ani_Bla	Gust	KA	2	Bouobo'o_ekomo_PF	Pseuderanthemum_ludovicianum	Acanthaceae	Shrub	NA	NA	NA	NA	NA	NA	NA	NA	NA	Dicot
Ngouleminanga	12/sept	4	2	2	NG_4.2.2	Gust	Ani_Bla	Gust	KA	3	Bouobo'o_ekomo_PF	Pseuderanthemum_ludovicianum	Acanthaceae	Shrub	NA	NA	NA	NA	NA	NA	NA	NA	NA	Dicot
Ngouleminanga	12/sept	4	2	3	NG_4.2.3	Gust	Ani_Bla	Gust	KA	6	Bouobo'o_ekomo_PF	Pseuderanthemum_ludovicianum	Acanthaceae	Shrub	NA	NA	NA	NA	NA	NA	NA	NA	NA	Dicot
Ngouleminanga	12/sept	4	3	1	NG_4.3.1	Gust	Ani_Bla	Gust	KA	4	Bouobo'o_ekomo_PF	Pseuderanthemum_ludovicianum	Acanthaceae	Shrub	NA	NA	NA	NA	NA	NA	NA	NA	NA	Dicot
Ngouleminanga	12/sept	4	3	3	NG_4.3.3	Gust	Ani_Bla	Gust	KA	2	Bouobo'o_ekomo_PF	Pseuderanthemum_ludovicianum	Acanthaceae	Shrub	NA	NA	NA	NA	NA	NA	NA	NA	NA	Dicot
Palestine	25/aug	1	2	2	PA_1.2.2	Gust	Ani_Rod	Gust	KA	4	Bouobo'o_ekomo	Pseuderanthemum_ludovicianum	Acanthaceae	Shrub	NA	NA	NA	NA	NA	NA	NA	NA	NA	Dicot
[truncated: 523 more rows]

## Sheet: Plots_20x5_life_form
Site	Date	Transect	Plot	Half	Location	Researcher	Assistants	Person_typing	Veget_type	Local_name	Scien_name	Family	Life_form	Stem_circ	Stem_diameter	Stem_height	Bird	Mammal	Wind	Water	Explosion	Drop	Mono/dicotyl
La_Belgique	25/jul	1	1	A	LB_1.1A	Gust	Ani_Mar	Gust	KA	Dem_PF	Desplatsia_subericarpa	Tiliaceae	Tree	5.02655	1.6	200	0	1	0	0	0	0	Dicot
La_Belgique	25/jul	1	1	A	LB_1.1A	Gust	Ani_Mar	Gust	KA	Linou_kol	Dichapetalum_sp	Dichapetalaceae	Liana	18.2	5.79324	NA	NA	NA	NA	NA	NA	NA	Dicot
La_Belgique	25/jul	1	1	A	LB_1.1A	Gust	Ani_Mar	Gust	KA	Oloun_GF	Erythrophleum_suaveolens	Caesalpiniaceae	Tree	225	71.6197	4000	0	1	0	0	0	1	Dicot
La_Belgique	25/jul	1	1	A	LB_1.1A	Gust	Ani_Mar	Gust	KA	Linou	Lasianthera_africana	Icacinaceae	Shrub	10.0531	3.2	400	NA	NA	NA	NA	NA	NA	Dicot
La_Belgique	25/jul	1	1	A	LB_1.1A	Gust	Ani_Mar	Gust	KA	Linou	Lasianthera_africana	Icacinaceae	Shrub	7.22566	2.3	300	NA	NA	NA	NA	NA	NA	Dicot
La_Belgique	25/jul	1	1	A	LB_1.1A	Gust	Ani_Mar	Gust	KA	Ngobimba	Lovoa_trichilioides	Meliaceae	Tree	0.628319	0.2	100	1	0	1	0	0	0	Dicot
La_Belgique	25/jul	1	1	A	LB_1.1A	Gust	Ani_Mar	Gust	KA	Ngobimba	Lovoa_trichilioides	Meliaceae	Tree	1.5708	0.5	100	1	0	1	0	0	0	Dicot
La_Belgique	25/jul	1	1	A	LB_1.1A	Gust	Ani_Mar	Gust	KA	Ozendenkono_Fr_rouges	Maesobotrya_klaineana	Euphorbiaceae	Tree	22.3	7.09831	500	NA	NA	NA	NA	NA	NA	Dicot
La_Belgique	25/jul	1	1	A	LB_1.1A	Gust	Ani_Mar	Gust	KA	Koukoho	Manniophyton_fulvum	Euphorbiaceae	Liana	6.28319	2	NA	0	0	0	0	1	1	Dicot
La_Belgique	25/jul	1	1	A	LB_1.1A	Gust	Ani_Mar	Gust	KA	Koukoho	Manniophyton_fulvum	Euphorbiaceae	Liana	10	3.1831	NA	0	0	0	0	1	1	Dicot
La_Belgique	25/jul	1	1	A	LB_1.1A	Gust	Ani_Mar	Gust	KA	Koukoho	Manniophyton_fulvum	Euphorbiaceae	Liana	10	3.1831	NA	0	0	0	0	1	1	Dicot
La_Belgique	25/jul	1	1	A	LB_1.1A	Gust	Ani_Mar	Gust	KA	Koukoho	Manniophyton_fulvum	Euphorbiaceae	Liana	13.2	4.20169	NA	0	0	0	0	1	1	Dicot
La_Belgique	25/jul	1	1	A	LB_1.1A	Gust	Ani_Mar	Gust	KA	Somo_dur	Massularia_acuminata	Rubiaceae	Tree	2.51327	0.8	200	0	1	0	0	0	0	Dicot
La_Belgique	25/jul	1	1	A	LB_1.1A	Gust	Ani_Mar	Gust	KA	Ntienta'a	Neuropeltis_acuminata	Convolvulaceae	Liana	13.4	4.26535	NA	NA	NA	NA	NA	NA	NA	Dicot
La_Belgique	25/jul	1	1	A	LB_1.1A	Gust	Ani_Mar	Gust	KA	Foua	Plagiostyles_africana	Euphorbiaceae	Tree	77.3	24.6054	1200	0	1	0	0	0	0	Dicot
La_Belgique	25/jul	1	1	A	LB_1.1A	Gust	Ani_Mar	Gust	KA	Dob	Polyalthia_suaveolens	Annonaceae	Tree	4.08407	1.3	300	1	1	0	0	0	1	Dicot
La_Belgique	25/jul	1	1	A	LB_1.1A	Gust	Ani_Mar	Gust	KA	Dob	Polyalthia_suaveolens	Annonaceae	Tree	4.71239	1.5	300	1	1	0	0	0	1	Dicot
La_Belgique	25/jul	1	1	A	LB_1.1A	Gust	Ani_Mar	Gust	KA	Ntsimé_blanc	Pterocarpus_mildbraedii	Fabaceae	Tree	27.3	8.68986	700	0	0	1	0	0	0	Dicot
La_Belgique	25/jul	1	1	A	LB_1.1A	Gust	Ani_Mar	Gust	KA	Mpèh_dur	Rinorea_longifolia	Violaceae	Tree	12.3	3.91521	300	NA	NA	NA	NA	NA	NA	Dicot
La_Belgique	25/jul	1	1	A	LB_1.1A	Gust	Ani_Mar	Gust	KA	Mpèh_dur	Rinorea_longifolia	Violaceae	Tree	4.08407	1.3	250	NA	NA	NA	NA	NA	NA	Dicot
La_Belgique	25/jul	1	1	A	LB_1.1A	Gust	Ani_Mar	Gust	KA	Mpèh_dur	Rinorea_longifolia	Violaceae	Tree	6.28319	2	250	NA	NA	NA	NA	NA	NA	Dicot
La_Belgique	25/jul	1	1	A	LB_1.1A	Gust	Ani_Mar	Gust	KA	Mpèh_dur	Rinorea_longifolia	Violaceae	Tree	9.42478	3	250	NA	NA	NA	NA	NA	NA	Dicot
La_Belgique	25/jul	1	1	A	LB_1.1A	Gust	Ani_Mar	Gust	KA	Mpim	Strombosia_pustulata	Olacaceae	Tree	13.2	4.20169	400	1	1	0	0	0	1	Dicot
La_Belgique	25/jul	1	1	A	LB_1.1A	Gust	Ani_Mar	Gust	KA	Poumo_GF_velu	Strombosiopsis_tetrandra	Olacaceae	Tree	12.3	3.91521	400	1	1	0	0	0	0	Dicot
La_Belgique	25/jul	1	1	A	LB_1.1A	Gust	Ani_Mar	Gust	KA	Djue_engiel_sans_fleur	Syzygium_guineense	Myrtaceae	Tree	28.2	8.97634	1100	1	1	0	0	0	0	Dicot
La_Belgique	25/jul	1	1	A	LB_1.1A	Gust	Ani_Mar	Gust	KA	Nzouzoum	Tetracera_podotricha	Dilleniaceae	Liana	42.3	13.4645	NA	0	1	0	0	0	0	Dicot
La_Belgique	25/jul	1	1	A	LB_1.1A	Gust	Ani_Mar	Gust	KA	Koffi_ekomo_PF	Tricalysia_oligoneura	Rubiaceae	Tree	5.02655	1.6	250	NA	NA	NA	NA	NA	NA	Dicot
La_Belgique	25/jul	1	1	A	LB_1.1A	Gust	Ani_Mar	Gust	KA	Koffi_ekomo_PF	Tricalysia_oligoneura	Rubiaceae	Tree	0.628319	0.2	105	NA	NA	NA	NA	NA	NA	Dicot
La_Belgique	25/jul	1	1	A	LB_1.1A	Gust	Ani_Mar	Gust	KA	Koffi_ekomo_PF	Tricalysia_oligoneura	Rubiaceae	Tree	0.942478	0.3	100	NA	NA	NA	NA	NA	NA	Dicot
La_Belgique	25/jul	1	1	A	LB_1.1A	Gust	Ani_Mar	Gust	KA	Koffi_ekomo_PF	Tricalysia_oligoneura	Rubiaceae	Tree	1.25664	0.4	100	NA	NA	NA	NA	NA	NA	Dicot
La_Belgique	25/jul	1	1	A	LB_1.1A	Gust	Ani_Mar	Gust	KA	Ossom_assapep	Uapaca_guineensis	Euphorbiaceae	Tree	20	6.3662	600	1	1	0	0	0	0	Dicot
La_Belgique	25/jul	1	1	B	LB_1.1B	Gust	Ani_Mar	Gust	KA	Elane	Alchornea_floribunda	Euphorbiaceae	Tree	3.14159	1	300	NA	NA	NA	NA	NA	NA	Dicot
La_Belgique	25/jul	1	1	B	LB_1.1B	Gust	Ani_Mar	Gust	KA	Louab	Brenania_brieyi	Rubiaceae	Tree	4.08407	1.3	250	0	1	0	0	0	0	Dicot
La_Belgique	25/jul	1	1	B	LB_1.1B	Gust	Ani_Mar	Gust	KA	Engkingkor	Chytranthus_mortehanii	Sapindaceae	Tree	6.28319	2	300	NA	NA	NA	NA	NA	NA	Dicot
La_Belgique	25/jul	1	1	B	LB_1.1B	Gust	Ani_Mar	Gust	KA	Olea	Desbordesia_glaucescens	Irvingiaceae	Tree	55.5	17.6662	2200	0	0	1	0	0	0	Dicot
La_Belgique	25/jul	1	1	B	LB_1.1B	Gust	Ani_Mar	Gust	KA	Linou	Lasianthera_africana	Icacinaceae	Shrub	13.5088	4.3	500	NA	NA	NA	NA	NA	NA	Dicot
La_Belgique	25/jul	1	1	B	LB_1.1B	Gust	Ani_Mar	Gust	KA	Linou	Lasianthera_africana	Icacinaceae	Shrub	8.79646	2.8	400	NA	NA	NA	NA	NA	NA	Dicot
La_Belgique	25/jul	1	1	B	LB_1.1B	Gust	Ani_Mar	Gust	KA	Linou	Lasianthera_africana	Icacinaceae	Shrub	6.9115	2.2	300	NA	NA	NA	NA	NA	NA	Dicot
La_Belgique	25/jul	1	1	B	LB_1.1B	Gust	Ani_Mar	Gust	KA	Linou	Lasianthera_africana	Icacinaceae	Shrub	13.2	4.20169	300	NA	NA	NA	NA	NA	NA	Dicot
La_Belgique	25/jul	1	1	B	LB_1.1B	Gust	Ani_Mar	Gust	KA	Ossom_ossomo_dur	Pausinystalia_lane-poolei	Rubiaceae	Tree	17.3	5.50676	400	0	0	1	0	0	0	Dicot
La_Belgique	25/jul	1	1	B	LB_1.1B	Gust	Ani_Mar	Gust	KA	Foua	Plagiostyles_africana	Euphorbiaceae	Tree	67.3	21.4223	1000	0	1	0	0	0	0	Dicot
La_Belgique	25/jul	1	1	B	LB_1.1B	Gust	Ani_Mar	Gust	KA	Bouh_á	Psychotria_densinervia	Rubiaceae	Tree	7.85398	2.5	300	NA	NA	NA	NA	NA	NA	Dicot
La_Belgique	25/jul	1	1	B	LB_1.1B	Gust	Ani_Mar	Gust	KA	Mpèh_faible	Rinorea_dentata	Violaceae	Tree	5.65487	1.8	250	NA	NA	NA	NA	NA	NA	Dicot
La_Belgique	25/jul	1	1	B	LB_1.1B	Gust	Ani_Mar	Gust	KA	Mpèh_faible	Rinorea_dentata	Violaceae	Tree	6.9115	2.2	200	NA	NA	NA	NA	NA	NA	Dicot
La_Belgique	25/jul	1	1	B	LB_1.1B	Gust	Ani_Mar	Gust	KA	Mpèh_dur	Rinorea_longifolia	Violaceae	Tree	7.53982	2.4	250	NA	NA	NA	NA	NA	NA	Dicot
La_Belgique	25/jul	1	1	B	LB_1.1B	Gust	Ani_Mar	Gust	KA	Mpèh_dur	Rinorea_longifolia	Violaceae	Tree	3.14159	1	200	NA	NA	NA	NA	NA	NA	Dicot
La_Belgique	25/jul	1	1	B	LB_1.1B	Gust	Ani_Mar	Gust	KA	Mpèh_dur	Rinorea_longifolia	Violaceae	Tree	2.19911	0.7	150	NA	NA	NA	NA	NA	NA	Dicot
La_Belgique	25/jul	1	1	B	LB_1.1B	Gust	Ani_Mar	Gust	KA	Sorkieme	Sorindeia_grandifolia	Anacardiaceae	Tree	29.1	9.26282	900	0	1	0	0	0	1	Dicot
La_Belgique	25/jul	1	1	B	LB_1.1B	Gust	Ani_Mar	Gust	KA	Poumo_GF_non_velu	Strombosia_grandifolia	Olacaceae	Tree	10.9956	3.5	350	1	1	0	0	0	1	Dicot
La_Belgique	25/jul	1	1	B	LB_1.1B	Gust	Ani_Mar	Gust	KA	Pan	Tabernaemontana_crassa	Apocynaceae	Tree	44.1	14.0375	400	0	1	0	0	0	0	Dicot
La_Belgique	25/jul	1	1	B	LB_1.1B	Gust	Ani_Mar	Gust	KA	Koffi_ekomo_PF	Tricalysia_oligoneura	Rubiaceae	Tree	4.08407	1.3	250	NA	NA	NA	NA	NA	NA	Dicot
La_Belgique	25/jul	1	1	B	LB_1.1B	Gust	Ani_Mar	Gust	KA	Ekum_PF	Trichilia_sp.	Meliaceae	Tree	32.3	10.2814	600	NA	NA	NA	NA	NA	NA	Dicot
La_Belgique	25/jul	1	1	B	LB_1.1B	Gust	Ani_Mar	Gust	KA	Ossom_assapep	Uapaca_guineensis	Euphorbiaceae	Tree	13.1947	4.2	500	1	1	0	0	0	0	Dicot
La_Belgique	25/jul	1	2	A	LB_1.2A	Gust	Ani_Mar	Gust	KJ	Louab	Brenania_brieyi	Rubiaceae	Tree	7.53982	2.4	200	0	1	0	0	0	0	Dicot
La_Belgique	25/jul	1	2	A	LB_1.2A	Gust	Ani_Mar	Gust	KJ	Ndip	Cola_balayii	Sterculiaceae	Tree	16.4	5.22028	750	NA	NA	NA	NA	NA	NA	Dicot
La_Belgique	25/jul	1	2	A	LB_1.2A	Gust	Ani_Mar	Gust	KJ	Olea	Desbordesia_glaucescens	Irvingiaceae	Tree	13.2	4.20169	300	0	0	1	0	0	0	Dicot
La_Belgique	25/jul	1	2	A	LB_1.2A	Gust	Ani_Mar	Gust	KJ	Nouang	Drypetes_sp	Euphorbiaceae	Tree	6.28319	2	210	NA	NA	NA	NA	NA	NA	Dicot
La_Belgique	25/jul	1	2	A	LB_1.2A	Gust	Ani_Mar	Gust	KJ	Linou	Lasianthera_africana	Icacinaceae	Shrub	11.4	3.62873	300	NA	NA	NA	NA	NA	NA	Dicot
La_Belgique	25/jul	1	2	A	LB_1.2A	Gust	Ani_Mar	Gust	KJ	Linou	Lasianthera_africana	Icacinaceae	Shrub	4.08407	1.3	205	NA	NA	NA	NA	NA	NA	Dicot
La_Belgique	25/jul	1	2	A	LB_1.2A	Gust	Ani_Mar	Gust	KJ	Ozendenkono_Fr_verts	Maesobotrya_sp	Euphorbiaceae	Tree	16.4	5.22028	500	NA	NA	NA	NA	NA	NA	Dicot
La_Belgique	25/jul	1	2	A	LB_1.2A	Gust	Ani_Mar	Gust	KJ	Obore	Mammea_africana	Clusiaceae	Tree	14.1	4.48817	600	0	1	0	0	0	0	Dicot
La_Belgique	25/jul	1	2	A	LB_1.2A	Gust	Ani_Mar	Gust	KJ	Koukoho	Manniophyton_fulvum	Euphorbiaceae	Liana	5.02655	1.6	NA	0	0	0	0	1	1	Dicot
La_Belgique	25/jul	1	2	A	LB_1.2A	Gust	Ani_Mar	Gust	KJ	Mbol_essoum	Monodora_myristica	Annonaceae	Tree	15.5	4.9338	400	0	1	0	0	0	0	Dicot
La_Belgique	25/jul	1	2	A	LB_1.2A	Gust	Ani_Mar	Gust	KJ	Poumo_PF_non_velu	Olax_latifolia	Olacaceae	Tree	66.4	21.1358	2000	NA	NA	NA	NA	NA	NA	Dicot
La_Belgique	25/jul	1	2	A	LB_1.2A	Gust	Ani_Mar	Gust	KJ	Poumo_PF_non_velu	Olax_latifolia	Olacaceae	Tree	7.85398	2.5	300	NA	NA	NA	NA	NA	NA	Dicot
La_Belgique	25/jul	1	2	A	LB_1.2A	Gust	Ani_Mar	Gust	KJ	Biyé	Phyllanthus_discoideus	Phyllanthaceae	Tree	133	42.3352	3800	1	0	0	0	0	0	Dicot
La_Belgique	25/jul	1	2	A	LB_1.2A	Gust	Ani_Mar	Gust	KJ	Foua	Plagiostyles_africana	Euphorbiaceae	Tree	10	3.1831	300	0	1	0	0	0	0	Dicot
La_Belgique	25/jul	1	2	A	LB_1.2A	Gust	Ani_Mar	Gust	KJ	Dob	Polyalthia_suaveolens	Annonaceae	Tree	70	22.2817	2500	1	1	0	0	0	1	Dicot
La_Belgique	25/jul	1	2	A	LB_1.2A	Gust	Ani_Mar	Gust	KJ	Dob	Polyalthia_suaveolens	Annonaceae	Tree	15.5	4.9338	500	1	1	0	0	0	1	Dicot
La_Belgique	25/jul	1	2	A	LB_1.2A	Gust	Ani_Mar	Gust	KJ	Dob	Polyalthia_suaveolens	Annonaceae	Tree	3.45575	1.1	210	1	1	0	0	0	1	Dicot
La_Belgique	25/jul	1	2	A	LB_1.2A	Gust	Ani_Mar	Gust	KJ	Dob	Polyalthia_suaveolens	Annonaceae	Tree	4.71239	1.5	210	1	1	0	0	0	1	Dicot
La_Belgique	25/jul	1	2	A	LB_1.2A	Gust	Ani_Mar	Gust	KJ	Dob	Polyalthia_suaveolens	Annonaceae	Tree	3.76991	1.2	200	1	1	0	0	0	1	Dicot
La_Belgique	25/jul	1	2	A	LB_1.2A	Gust	Ani_Mar	Gust	KJ	Bouh_á	Psychotria_densinervia	Rubiaceae	Tree	7.85398	2.5	400	NA	NA	NA	NA	NA	NA	Dicot
La_Belgique	25/jul	1	2	A	LB_1.2A	Gust	Ani_Mar	Gust	KJ	Bouh_á	Psychotria_densinervia	Rubiaceae	Tree	8.4823	2.7	250	NA	NA	NA	NA	NA	NA	Dicot
La_Belgique	25/jul	1	2	A	LB_1.2A	Gust	Ani_Mar	Gust	KJ	Mpèh_dur	Rinorea_longifolia	Violaceae	Tree	22.3	7.09831	350	NA	NA	NA	NA	NA	NA	Dicot
La_Belgique	25/jul	1	2	A	LB_1.2A	Gust	Ani_Mar	Gust	KJ	Mpèh_dur	Rinorea_longifolia	Violaceae	Tree	4.08407	1.3	250	NA	NA	NA	NA	NA	NA	Dicot
La_Belgique	25/jul	1	2	A	LB_1.2A	Gust	Ani_Mar	Gust	KJ	Ntom	Rinorea_sp	Violaceae	Tree	15.5	4.9338	500	NA	NA	NA	NA	NA	NA	Dicot
La_Belgique	25/jul	1	2	A	LB_1.2A	Gust	Ani_Mar	Gust	KJ	Ngouan	Sindoropsis_le-testui	Caesalpiniaceae	Tree	130	41.3803	4000	0	0	0	0	1	0	Dicot
La_Belgique	25/jul	1	2	A	LB_1.2A	Gust	Ani_Mar	Gust	KJ	Sorkieme	Sorindeia_grandifolia	Anacardiaceae	Tree	15.5	4.9338	700	0	1	0	0	0	1	Dicot
La_Belgique	25/jul	1	2	A	LB_1.2A	Gust	Ani_Mar	Gust	KJ	Sorkieme	Sorindeia_grandifolia	Anacardiaceae	Tree	16.4	5.22028	700	0	1	0	0	0	1	Dicot
La_Belgique	25/jul	1	2	A	LB_1.2A	Gust	Ani_Mar	Gust	KJ	Tim_GF	Strombosia_grandifolia	Olacaceae	Tree	6.28319	2	250	1	1	0	0	0	1	Dicot
La_Belgique	25/jul	1	2	A	LB_1.2A	Gust	Ani_Mar	Gust	KJ	Poumo_GF_velu	Strombosiopsis_tetrandra	Olacaceae	Tree	15.5	4.9338	400	1	1	0	0	0	0	Dicot
La_Belgique	25/jul	1	2	A	LB_1.2A	Gust	Ani_Mar	Gust	KJ	Nkolinko_liane	Strychnos_angolensis	Loganiaceae	Liana	0.942478	0.3	NA	NA	NA	NA	NA	NA	NA	Dicot
La_Belgique	25/jul	1	2	A	LB_1.2A	Gust	Ani_Mar	Gust	KJ	Nkolinko_liane	Strychnos_angolensis	Loganiaceae	Liana	7.85398	2.5	NA	NA	NA	NA	NA	NA	NA	Dicot
La_Belgique	25/jul	1	2	A	LB_1.2A	Gust	Ani_Mar	Gust	KJ	Djue_engiel_sans_fleur	Syzygium_guineense	Myrtaceae	Tree	6.28319	2	350	1	1	0	0	0	0	Dicot
La_Belgique	25/jul	1	2	A	LB_1.2A	Gust	Ani_Mar	Gust	KJ	Pan	Tabernaemontana_crassa	Apocynaceae	Tree	1.88496	0.6	150	0	1	0	0	0	0	Dicot
La_Belgique	25/jul	1	2	A	LB_1.2A	Gust	Ani_Mar	Gust	KJ	Ntom_PF	Treculia_sp	Moraceae	Tree	10	3.1831	250	NA	NA	NA	NA	NA	NA	Dicot
La_Belgique	25/jul	1	2	A	LB_1.2A	Gust	Ani_Mar	Gust	KJ	Koffi_ekomo_PF	Tricalysia_oligoneura	Rubiaceae	Tree	1.25664	0.4	250	NA	NA	NA	NA	NA	NA	Dicot
La_Belgique	25/jul	1	2	A	LB_1.2A	Gust	Ani_Mar	Gust	KJ	Koffi_ekomo_PF	Tricalysia_oligoneura	Rubiaceae	Tree	4.71239	1.5	250	NA	NA	NA	NA	NA	NA	Dicot
La_Belgique	25/jul	1	2	A	LB_1.2A	Gust	Ani_Mar	Gust	KJ	Koffi_ekomo_PF	Tricalysia_oligoneura	Rubiaceae	Tree	3.14159	1	200	NA	NA	NA	NA	NA	NA	Dicot
La_Belgique	25/jul	1	2	A	LB_1.2A	Gust	Ani_Mar	Gust	KJ	Ossom_assapep	Uapaca_guineensis	Euphorbiaceae	Tree	95	30.2394	1000	1	1	0	0	0	0	Dicot
La_Belgique	25/jul	1	2	A	LB_1.2A	Gust	Ani_Mar	Gust	KJ	Nkolinko_arbuste_feuilles_arrondie	Warneckea_cinnamomoides	Melastomataceae	Tree	1.25664	0.4	100	NA	NA	NA	NA	NA	NA	Dicot
La_Belgique	25/jul	1	2	B	LB_1.2B	Gust	Ani_Mar	Gust	KJ	Bom	Anonidium_mannii	Annonaceae	Tree	50	15.9155	1000	0	1	0	0	0	0	Dicot
La_Belgique	25/jul	1	2	B	LB_1.2B	Gust	Ani_Mar	Gust	KJ	Niam	Coelocaryon_preussii	Myristicaceae	Tree	5.96903	1.9	250	1	1	0	0	0	1	Dicot
La_Belgique	25/jul	1	2	B	LB_1.2B	Gust	Ani_Mar	Gust	KJ	Eloun	Diospyros_holeana	Ebenaceae	Tree	3.76991	1.2	250	NA	NA	NA	NA	NA	NA	Dicot
La_Belgique	25/jul	1	2	B	LB_1.2B	Gust	Ani_Mar	Gust	KJ	Kampa'a_PF	Lecaniodiscus_cupanioides	Sapindaceae	Tree	5.34071	1.7	250	0	1	0	0	0	0	Dicot
La_Belgique	25/jul	1	2	B	LB_1.2B	Gust	Ani_Mar	Gust	KJ	Ozendenkono_Fr_rouges	Maesobotrya_klaineana	Euphorbiaceae	Tree	20	6.3662	500	NA	NA	NA	NA	NA	NA	Dicot
La_Belgique	25/jul	1	2	B	LB_1.2B	Gust	Ani_Mar	Gust	KJ	Ozendenkono_Fr_verts	Maesobotrya_sp	Euphorbiaceae	Tree	10.6814	3.4	300	NA	NA	NA	NA	NA	NA	Dicot
La_Belgique	25/jul	1	2	B	LB_1.2B	Gust	Ani_Mar	Gust	KJ	Koukoho	Manniophyton_fulvum	Euphorbiaceae	Liana	3.14159	1	NA	0	0	0	0	1	1	Dicot
La_Belgique	25/jul	1	2	B	LB_1.2B	Gust	Ani_Mar	Gust	KJ	Koukoho	Manniophyton_fulvum	Euphorbiaceae	Liana	15.5	4.9338	NA	0	0	0	0	1	1	Dicot
La_Belgique	25/jul	1	2	B	LB_1.2B	Gust	Ani_Mar	Gust	KJ	Somo_dur	Massularia_acuminata	Rubiaceae	Tree	1.5708	0.5	150	0	1	0	0	0	0	Dicot
La_Belgique	25/jul	1	2	B	LB_1.2B	Gust	Ani_Mar	Gust	KJ	Mbol_essoum	Monodora_myristica	Annonaceae	Tree	1.88496	0.6	150	0	1	0	0	0	0	Dicot
La_Belgique	25/jul	1	2	B	LB_1.2B	Gust	Ani_Mar	Gust	KJ	Ntienta'a	Neuropeltis_acuminata	Convolvulaceae	Liana	19.1	6.07972	NA	NA	NA	NA	NA	NA	NA	Dicot
La_Belgique	25/jul	1	2	B	LB_1.2B	Gust	Ani_Mar	Gust	KJ	Ebohlokieme	Oncoba_crepiniana	Flacourtiaceae	Tree	37.3	11.873	700	0	1	0	0	0	0	Dicot
La_Belgique	25/jul	1	2	B	LB_1.2B	Gust	Ani_Mar	Gust	KJ	Ossom_ossomo_dur	Pausinystalia_lane-poolei	Rubiaceae	Tree	13.1947	4.2	550	0	0	1	0	0	0	Dicot
La_Belgique	25/jul	1	2	B	LB_1.2B	Gust	Ani_Mar	Gust	KJ	Bih	Petersianthus_macrocarpus	Lecythidaceae	Tree	110	35.0141	2800	0	1	1	0	0	0	Dicot
La_Belgique	25/jul	1	2	B	LB_1.2B	Gust	Ani_Mar	Gust	KJ	Bouh_á	Psychotria_densinervia	Rubiaceae	Tree	7.22566	2.3	210	NA	NA	NA	NA	NA	NA	Dicot
La_Belgique	25/jul	1	2	B	LB_1.2B	Gust	Ani_Mar	Gust	KJ	Mpèh_dur	Rinorea_longifolia	Violaceae	Tree	2.51327	0.8	150	NA	NA	NA	NA	NA	NA	Dicot
La_Belgique	25/jul	1	2	B	LB_1.2B	Gust	Ani_Mar	Gust	KJ	Sorkieme	Sorindeia_grandifolia	Anacardiaceae	Tree	10	3.1831	400	0	1	0	0	0	1	Dicot
La_Belgique	25/jul	1	2	B	LB_1.2B	Gust	Ani_Mar	Gust	KJ	Mpim	Strombosia_pustulata	Olacaceae	Tree	23.7	7.54394	800	1	1	0	0	0	1	Dicot
La_Belgique	25/jul	1	2	B	LB_1.2B	Gust	Ani_Mar	Gust	KJ	Mpim	Strombosia_pustulata	Olacaceae	Tree	0.942478	0.3	160	1	1	0	0	0	1	Dicot
La_Belgique	25/jul	1	2	B	LB_1.2B	Gust	Ani_Mar	Gust	KJ	Poumo_GF_velu	Strombosiopsis_tetrandra	Olacaceae	Tree	4.39823	1.4	250	1	1	0	0	0	0	Dicot
La_Belgique	25/jul	1	2	B	LB_1.2B	Gust	Ani_Mar	Gust	KJ	Gwagoro_epineux	Strychnos_aculeata	Loganiaceae	Liana	3.76991	1.2	NA	0	1	0	0	0	0	Dicot
La_Belgique	25/jul	1	2	B	LB_1.2B	Gust	Ani_Mar	Gust	KJ	Nkolinko_liane	Strychnos_angolensis	Loganiaceae	Liana	1.5708	0.5	NA	NA	NA	NA	NA	NA	NA	Dicot
La_Belgique	25/jul	1	2	B	LB_1.2B	Gust	Ani_Mar	Gust	KJ	Nkolinko_liane	Strychnos_angolensis	Loganiaceae	Liana	1.5708	0.5	NA	NA	NA	NA	NA	NA	NA	Dicot
La_Belgique	25/jul	1	2	B	LB_1.2B	Gust	Ani_Mar	Gust	KJ	Pan	Tabernaemontana_crassa	Apocynaceae	Tree	62.8	19.9899	1000	0	1	0	0	0	0	Dicot
La_Belgique	25/jul	1	2	B	LB_1.2B	Gust	Ani_Mar	Gust	KJ	Pan	Tabernaemontana_crassa	Apocynaceae	Tree	2.51327	0.8	200	0	1	0	0	0	0	Dicot
La_Belgique	25/jul	1	2	B	LB_1.2B	Gust	Ani_Mar	Gust	KJ	Ekum_GF	Trichilia_heudelotii	Meliaceae	Tree	30	9.5493	900	1	0	0	0	0	0	Dicot
La_Belgique	25/jul	1	2	B	LB_1.2B	Gust	Ani_Mar	Gust	KJ	Ekum_PF	Trichilia_sp.	Meliaceae	Tree	4.08407	1.3	300	NA	NA	NA	NA	NA	NA	Dicot
La_Belgique	25/jul	1	2	B	LB_1.2B	Gust	Ani_Mar	Gust	KJ	Ossom_assapep	Uapaca_guineensis	Euphorbiaceae	Tree	43.7	13.9101	1000	1	1	0	0	0	0	Dicot
La_Belgique	25/jul	1	2	B	LB_1.2B	Gust	Ani_Mar	Gust	KJ	Ossom_assapep	Uapaca_guineensis	Euphorbiaceae	Tree	30	9.5493	700	1	1	0	0	0	0	Dicot
La_Belgique	25/jul	1	2	B	LB_1.2B	Gust	Ani_Mar	Gust	KJ	Ossom_assapep	Uapaca_guineensis	Euphorbiaceae	Tree	7.22566	2.3	300	1	1	0	0	0	0	Dicot
La_Belgique	25/jul	1	2	B	LB_1.2B	Gust	Ani_Mar	Gust	KJ	Ossom_assapep	Uapaca_guineensis	Euphorbiaceae	Tree	5.96903	1.9	250	1	1	0	0	0	0	Dicot
La_Belgique	25/jul	1	2	B	LB_1.2B	Gust	Ani_Mar	Gust	KJ	Ossom_assapep	Uapaca_guineensis	Euphorbiaceae	Tree	6.28319	2	250	1	1	0	0	0	0	Dicot
La_Belgique	25/jul	1	2	B	LB_1.2B	Gust	Ani_Mar	Gust	KJ	Ossom_assapep	Uapaca_guineensis	Euphorbiaceae	Tree	6.28319	2	250	1	1	0	0	0	0	Dicot
La_Belgique	25/jul	1	2	B	LB_1.2B	Gust	Ani_Mar	Gust	KJ	Ossom_assapep	Uapaca_guineensis	Euphorbiaceae	Tree	11.9	3.78789	250	1	1	0	0	0	0	Dicot
La_Belgique	25/jul	1	2	B	LB_1.2B	Gust	Ani_Mar	Gust	KJ	Ossom_assapep	Uapaca_guineensis	Euphorbiaceae	Tree	4.08407	1.3	240	1	1	0	0	0	0	Dicot
La_Belgique	25/jul	1	2	B	LB_1.2B	Gust	Ani_Mar	Gust	KJ	Ossom_assapep	Uapaca_guineensis	Euphorbiaceae	Tree	4.39823	1.4	150	1	1	0	0	0	0	Dicot
La_Belgique	25/jul	1	3	A	LB_1.3A	Gust	Ani_Mar	Gust	KA	Elane	Alchornea_floribunda	Euphorbiaceae	Tree	2.19911	0.7	300	NA	NA	NA	NA	NA	NA	Dicot
La_Belgique	25/jul	1	3	A	LB_1.3A	Gust	Ani_Mar	Gust	KA	Elane	Alchornea_floribunda	Euphorbiaceae	Tree	4.39823	1.4	300	NA	NA	NA	NA	NA	NA	Dicot
La_Belgique	25/jul	1	3	A	LB_1.3A	Gust	Ani_Mar	Gust	KA	Elane	Alchornea_floribunda	Euphorbiaceae	Tree	5.02655	1.6	300	NA	NA	NA	NA	NA	NA	Dicot
La_Belgique	25/jul	1	3	A	LB_1.3A	Gust	Ani_Mar	Gust	KA	Elane	Alchornea_floribunda	Euphorbiaceae	Tree	4.71239	1.5	250	NA	NA	NA	NA	NA	NA	Dicot
La_Belgique	25/jul	1	3	A	LB_1.3A	Gust	Ani_Mar	Gust	KA	Koffi_ekomo_GF	Aulacocalyx_auriculata	Rubiaceae	Tree	6.9115	2.2	300	NA	NA	NA	NA	NA	NA	Dicot
La_Belgique	25/jul	1	3	A	LB_1.3A	Gust	Ani_Mar	Gust	KA	Eko'o_koffi	Baissea_mortehanii	Apocynaceae	Liana	20	6.3662	NA	NA	NA	NA	NA	NA	NA	Dicot
La_Belgique	25/jul	1	3	A	LB_1.3A	Gust	Ani_Mar	Gust	KA	Engkingkor	Chytranthus_mortehanii	Sapindaceae	Tree	10.9956	3.5	250	NA	NA	NA	NA	NA	NA	Dicot
La_Belgique	25/jul	1	3	A	LB_1.3A	Gust	Ani_Mar	Gust	KA	Dab	Cissus_dinklagei	Vitaceae	Liana	6.59734	2.1	NA	1	1	0	0	0	0	Dicot
La_Belgique	25/jul	1	3	A	LB_1.3A	Gust	Ani_Mar	Gust	KA	Ndip	Cola_balayii	Sterculiaceae	Tree	4.71239	1.5	300	NA	NA	NA	NA	NA	NA	Dicot
La_Belgique	25/jul	1	3	A	LB_1.3A	Gust	Ani_Mar	Gust	KA	Ndip	Cola_balayii	Sterculiaceae	Tree	1.5708	0.5	120	NA	NA	NA	NA	NA	NA	Dicot
La_Belgique	25/jul	1	3	A	LB_1.3A	Gust	Ani_Mar	Gust	KA	Amiomlo	Combretum_sp2	Combretaceae	Liana	16.4	5.22028	NA	NA	NA	NA	NA	NA	NA	Dicot
La_Belgique	25/jul	1	3	A	LB_1.3A	Gust	Ani_Mar	Gust	KA	Djil	Diospyros_crassiflora	Ebenaceae	Tree	6.59734	2.1	350	1	1	0	0	0	0	Dicot
La_Belgique	25/jul	1	3	A	LB_1.3A	Gust	Ani_Mar	Gust	KA	Okah_fruit_vert	Duboscia_macrocarpa	Tiliaceae	Tree	24.6	7.83042	600	0	1	0	0	0	1	Dicot
La_Belgique	25/jul	1	3	A	LB_1.3A	Gust	Ani_Mar	Gust	KA	Eko'o_Willie	Landolphia_sp2	Apocynaceae	Liana	7.22566	2.3	NA	NA	NA	NA	NA	NA	NA	Dicot
La_Belgique	25/jul	1	3	A	LB_1.3A	Gust	Ani_Mar	Gust	KA	Ebohlokieme	Oncoba_crepiniana	Flacourtiaceae	Tree	9.73894	3.1	600	0	1	0	0	0	0	Dicot
La_Belgique	25/jul	1	3	A	LB_1.3A	Gust	Ani_Mar	Gust	KA	Bih	Petersianthus_macrocarpus	Lecythidaceae	Tree	106	33.7408	3700	0	1	1	0	0	0	Dicot
La_Belgique	25/jul	1	3	A	LB_1.3A	Gust	Ani_Mar	Gust	KA	Bih	Petersianthus_macrocarpus	Lecythidaceae	Tree	104	33.1042	3400	0	1	1	0	0	0	Dicot
La_Belgique	25/jul	1	3	A	LB_1.3A	Gust	Ani_Mar	Gust	KA	Foua	Plagiostyles_africana	Euphorbiaceae	Tree	17.3	5.50676	700	0	1	0	0	0	0	Dicot
La_Belgique	25/jul	1	3	A	LB_1.3A	Gust	Ani_Mar	Gust	KA	Dob	Polyalthia_suaveolens	Annonaceae	Tree	3.14159	1	150	1	1	0	0	0	1	Dicot
La_Belgique	25/jul	1	3	A	LB_1.3A	Gust	Ani_Mar	Gust	KA	Mpèh_dur	Rinorea_longifolia	Violaceae	Tree	22.3	7.09831	600	NA	NA	NA	NA	NA	NA	Dicot
La_Belgique	25/jul	1	3	A	LB_1.3A	Gust	Ani_Mar	Gust	KA	Mpèh_dur	Rinorea_longifolia	Violaceae	Tree	30	9.5493	500	NA	NA	NA	NA	NA	NA	Dicot
La_Belgique	25/jul	1	3	A	LB_1.3A	Gust	Ani_Mar	Gust	KA	Mpèh_dur	Rinorea_longifolia	Violaceae	Tree	13.2	4.20169	400	NA	NA	NA	NA	NA	NA	Dicot
La_Belgique	25/jul	1	3	A	LB_1.3A	Gust	Ani_Mar	Gust	KA	Mpèh_dur	Rinorea_longifolia	Violaceae	Tree	15.5	4.9338	400	NA	NA	NA	NA	NA	NA	Dicot
La_Belgique	25/jul	1	3	A	LB_1.3A	Gust	Ani_Mar	Gust	KA	Mpèh_dur	Rinorea_longifolia	Violaceae	Tree	5.34071	1.7	350	NA	NA	NA	NA	NA	NA	Dicot
La_Belgique	25/jul	1	3	A	LB_1.3A	Gust	Ani_Mar	Gust	KA	Mpèh_dur	Rinorea_longifolia	Violaceae	Tree	15.5	4.9338	350	NA	NA	NA	NA	NA	NA	Dicot
La_Belgique	25/jul	1	3	A	LB_1.3A	Gust	Ani_Mar	Gust	KA	Mpèh_dur	Rinorea_longifolia	Violaceae	Tree	19.1	6.07972	350	NA	NA	NA	NA	NA	NA	Dicot
La_Belgique	25/jul	1	3	A	LB_1.3A	Gust	Ani_Mar	Gust	KA	Mpèh_dur	Rinorea_longifolia	Violaceae	Tree	5.96903	1.9	300	NA	NA	NA	NA	NA	NA	Dicot
La_Belgique	25/jul	1	3	A	LB_1.3A	Gust	Ani_Mar	Gust	KA	Mpèh_dur	Rinorea_longifolia	Violaceae	Tree	7.85398	2.5	300	NA	NA	NA	NA	NA	NA	Dicot
La_Belgique	25/jul	1	3	A	LB_1.3A	Gust	Ani_Mar	Gust	KA	Mpèh_dur	Rinorea_longifolia	Violaceae	Tree	8.4823	2.7	300	NA	NA	NA	NA	NA	NA	Dicot
La_Belgique	25/jul	1	3	A	LB_1.3A	Gust	Ani_Mar	Gust	KA	Mpèh_dur	Rinorea_longifolia	Violaceae	Tree	15.5	4.9338	300	NA	NA	NA	NA	NA	NA	Dicot
La_Belgique	25/jul	1	3	A	LB_1.3A	Gust	Ani_Mar	Gust	KA	Mpèh_dur	Rinorea_longifolia	Violaceae	Tree	4.08407	1.3	250	NA	NA	NA	NA	NA	NA	Dicot
La_Belgique	25/jul	1	3	A	LB_1.3A	Gust	Ani_Mar	Gust	KA	Mpèh_dur	Rinorea_longifolia	Violaceae	Tree	4.39823	1.4	250	NA	NA	NA	NA	NA	NA	Dicot
La_Belgique	25/jul	1	3	A	LB_1.3A	Gust	Ani_Mar	Gust	KA	Mpèh_dur	Rinorea_longifolia	Violaceae	Tree	4.71239	1.5	250	NA	NA	NA	NA	NA	NA	Dicot
La_Belgique	25/jul	1	3	A	LB_1.3A	Gust	Ani_Mar	Gust	KA	Mpèh_dur	Rinorea_longifolia	Violaceae	Tree	6.28319	2	250	NA	NA	NA	NA	NA	NA	Dicot
La_Belgique	25/jul	1	3	A	LB_1.3A	Gust	Ani_Mar	Gust	KA	Mpèh_dur	Rinorea_longifolia	Violaceae	Tree	22.2	7.06648	250	NA	NA	NA	NA	NA	NA	Dicot
La_Belgique	25/jul	1	3	A	LB_1.3A	Gust	Ani_Mar	Gust	KA	Mpèh_dur	Rinorea_longifolia	Violaceae	Tree	4.08407	1.3	210	NA	NA	NA	NA	NA	NA	Dicot
La_Belgique	25/jul	1	3	A	LB_1.3A	Gust	Ani_Mar	Gust	KA	Mpèh_dur	Rinorea_longifolia	Violaceae	Tree	4.71239	1.5	205	NA	NA	NA	NA	NA	NA	Dicot
La_Belgique	25/jul	1	3	A	LB_1.3A	Gust	Ani_Mar	Gust	KA	Mpèh_dur	Rinorea_longifolia	Violaceae	Tree	6.28319	2	205	NA	NA	NA	NA	NA	NA	Dicot
La_Belgique	25/jul	1	3	A	LB_1.3A	Gust	Ani_Mar	Gust	KA	Mpèh_dur	Rinorea_longifolia	Violaceae	Tree	1.25664	0.4	150	NA	NA	NA	NA	NA	NA	Dicot
La_Belgique	25/jul	1	3	A	LB_1.3A	Gust	Ani_Mar	Gust	KA	Mpèh_dur	Rinorea_longifolia	Violaceae	Tree	1.5708	0.5	150	NA	NA	NA	NA	NA	NA	Dicot
La_Belgique	25/jul	1	3	A	LB_1.3A	Gust	Ani_Mar	Gust	KA	Mpèh_dur	Rinorea_longifolia	Violaceae	Tree	4.71239	1.5	150	NA	NA	NA	NA	NA	NA	Dicot
La_Belgique	25/jul	1	3	A	LB_1.3A	Gust	Ani_Mar	Gust	KA	Poumo_GF_velu	Strombosiopsis_tetrandra	Olacaceae	Tree	1.5708	0.5	100	1	1	0	0	0	0	Dicot
La_Belgique	25/jul	1	3	A	LB_1.3A	Gust	Ani_Mar	Gust	KA	Pan	Tabernaemontana_crassa	Apocynaceae	Tree	28.2	8.97634	800	0	1	0	0	0	0	Dicot
La_Belgique	25/jul	1	3	A	LB_1.3A	Gust	Ani_Mar	Gust	KA	Nzouzoum	Tetracera_podotricha	Dilleniaceae	Liana	23.7	7.54394	NA	0	1	0	0	0	0	Dicot
La_Belgique	25/jul	1	3	A	LB_1.3A	Gust	Ani_Mar	Gust	KA	Ntom_PF	Treculia_sp	Moraceae	Tree	16.4	5.22028	NA	NA	NA	NA	NA	NA	NA	Dicot
La_Belgique	25/jul	1	3	A	LB_1.3A	Gust	Ani_Mar	Gust	KA	Ossom_assapep	Uapaca_guineensis	Euphorbiaceae	Tree	2.19911	0.7	200	1	1	0	0	0	0	Dicot
La_Belgique	25/jul	1	3	A	LB_1.3A	Gust	Ani_Mar	Gust	KA	ossom_ossomo_faible	Uapaca_sp	Euphorbiaceae	Tree	3.45575	1.1	200	1	1	0	0	0	0	Dicot
La_Belgique	25/jul	1	3	A	LB_1.3A	Gust	Ani_Mar	Gust	KA	Kol_mouroum_1_epine	Unidentified_liana_7	NA	Liana	10.9956	3.5	NA	NA	NA	NA	NA	NA	NA	NA
La_Belgique	25/jul	1	3	B	LB_1.3B	Gust	Ani_Mar	Gust	KA	Dab	Cissus_dinklagei	Vitaceae	Liana	3.14159	1	NA	1	1	0	0	0	0	Dicot
La_Belgique	25/jul	1	3	B	LB_1.3B	Gust	Ani_Mar	Gust	KA	Ndip	Cola_balayii	Sterculiaceae	Tree	49.1	15.629	1000	NA	NA	NA	NA	NA	NA	Dicot
La_Belgique	25/jul	1	3	B	LB_1.3B	Gust	Ani_Mar	Gust	KA	Ndip	Cola_balayii	Sterculiaceae	Tree	21.9	6.97099	800	NA	NA	NA	NA	NA	NA	Dicot
La_Belgique	25/jul	1	3	B	LB_1.3B	Gust	Ani_Mar	Gust	KA	Ndip	Cola_balayii	Sterculiaceae	Tree	14.1372	4.5	600	NA	NA	NA	NA	NA	NA	Dicot
La_Belgique	25/jul	1	3	B	LB_1.3B	Gust	Ani_Mar	Gust	KA	Ndip	Cola_balayii	Sterculiaceae	Tree	1.25664	0.4	100	NA	NA	NA	NA	NA	NA	Dicot
La_Belgique	25/jul	1	3	B	LB_1.3B	Gust	Ani_Mar	Gust	KA	Linou	Lasianthera_africana	Icacinaceae	Shrub	11.6239	3.7	300	NA	NA	NA	NA	NA	NA	Dicot
La_Belgique	25/jul	1	3	B	LB_1.3B	Gust	Ani_Mar	Gust	KA	Ntienta'a	Neuropeltis_acuminata	Convolvulaceae	Liana	16.4	5.22028	NA	NA	NA	NA	NA	NA	NA	Dicot
La_Belgique	25/jul	1	3	B	LB_1.3B	Gust	Ani_Mar	Gust	KA	Ebohlokieme	Oncoba_crepiniana	Flacourtiaceae	Tree	6.28319	2	400	0	1	0	0	0	0	Dicot
La_Belgique	25/jul	1	3	B	LB_1.3B	Gust	Ani_Mar	Gust	KA	Ossom_ossomo_dur	Pausinystalia_lane-poolei	Rubiaceae	Tree	18.2	5.79324	600	0	0	1	0	0	0	Dicot
La_Belgique	25/jul	1	3	B	LB_1.3B	Gust	Ani_Mar	Gust	KA	Toum	Piptadeniastrum_africanum	Mimosaceae	Tree	4.71239	1.5	300	1	0	1	1	0	1	Dicot
La_Belgique	25/jul	1	3	B	LB_1.3B	Gust	Ani_Mar	Gust	KA	Foua	Plagiostyles_africana	Euphorbiaceae	Tree	11.4	3.62873	500	0	1	0	0	0	0	Dicot
La_Belgique	25/jul	1	3	B	LB_1.3B	Gust	Ani_Mar	Gust	KA	Mpèh_dur	Rinorea_longifolia	Violaceae	Tree	26.4	8.40338	800	NA	NA	NA	NA	NA	NA	Dicot
La_Belgique	25/jul	1	3	B	LB_1.3B	Gust	Ani_Mar	Gust	KA	Mpèh_dur	Rinorea_longifolia	Violaceae	Tree	18.2	5.79324	500	NA	NA	NA	NA	NA	NA	Dicot
La_Belgique	25/jul	1	3	B	LB_1.3B	Gust	Ani_Mar	Gust	KA	Mpèh_dur	Rinorea_longifolia	Violaceae	Tree	19.1	6.07972	450	NA	NA	NA	NA	NA	NA	Dicot
La_Belgique	25/jul	1	3	B	LB_1.3B	Gust	Ani_Mar	Gust	KA	Mpèh_dur	Rinorea_longifolia	Violaceae	Tree	11.4	3.62873	400	NA	NA	NA	NA	NA	NA	Dicot
La_Belgique	25/jul	1	3	B	LB_1.3B	Gust	Ani_Mar	Gust	KA	Mpèh_dur	Rinorea_longifolia	Violaceae	Tree	13.5088	4.3	400	NA	NA	NA	NA	NA	NA	Dicot
La_Belgique	25/jul	1	3	B	LB_1.3B	Gust	Ani_Mar	Gust	KA	Mpèh_dur	Rinorea_longifolia	Violaceae	Tree	16.4	5.22028	400	NA	NA	NA	NA	NA	NA	Dicot
La_Belgique	25/jul	1	3	B	LB_1.3B	Gust	Ani_Mar	Gust	KA	Mpèh_dur	Rinorea_longifolia	Violaceae	Tree	3.14159	1	350	NA	NA	NA	NA	NA	NA	Dicot
La_Belgique	25/jul	1	3	B	LB_1.3B	Gust	Ani_Mar	Gust	KA	Mpèh_dur	Rinorea_longifolia	Violaceae	Tree	10.0531	3.2	350	NA	NA	NA	NA	NA	NA	Dicot
La_Belgique	25/jul	1	3	B	LB_1.3B	Gust	Ani_Mar	Gust	KA	Mpèh_dur	Rinorea_longifolia	Violaceae	Tree	10.6814	3.4	350	NA	NA	NA	NA	NA	NA	Dicot
La_Belgique	25/jul	1	3	B	LB_1.3B	Gust	Ani_Mar	Gust	KA	Mpèh_dur	Rinorea_longifolia	Violaceae	Tree	6.9115	2.2	300	NA	NA	NA	NA	NA	NA	Dicot
La_Belgique	25/jul	1	3	B	LB_1.3B	Gust	Ani_Mar	Gust	KA	Mpèh_dur	Rinorea_longifolia	Violaceae	Tree	8.79646	2.8	300	NA	NA	NA	NA	NA	NA	Dicot
La_Belgique	25/jul	1	3	B	LB_1.3B	Gust	Ani_Mar	Gust	KA	Mpèh_dur	Rinorea_longifolia	Violaceae	Tree	3.76991	1.2	250	NA	NA	NA	NA	NA	NA	Dicot
La_Belgique	25/jul	1	3	B	LB_1.3B	Gust	Ani_Mar	Gust	KA	Mpèh_dur	Rinorea_longifolia	Violaceae	Tree	4.08407	1.3	250	NA	NA	NA	NA	NA	NA	Dicot
La_Belgique	25/jul	1	3	B	LB_1.3B	Gust	Ani_Mar	Gust	KA	Mpèh_dur	Rinorea_longifolia	Violaceae	Tree	4.71239	1.5	250	NA	NA	NA	NA	NA	NA	Dicot
La_Belgique	25/jul	1	3	B	LB_1.3B	Gust	Ani_Mar	Gust	KA	Mpèh_dur	Rinorea_longifolia	Violaceae	Tree	6.28319	2	250	NA	NA	NA	NA	NA	NA	Dicot
La_Belgique	25/jul	1	3	B	LB_1.3B	Gust	Ani_Mar	Gust	KA	Mpèh_dur	Rinorea_longifolia	Violaceae	Tree	4.39823	1.4	210	NA	NA	NA	NA	NA	NA	Dicot
La_Belgique	25/jul	1	3	B	LB_1.3B	Gust	Ani_Mar	Gust	KA	Mpèh_dur	Rinorea_longifolia	Violaceae	Tree	3.45575	1.1	205	NA	NA	NA	NA	NA	NA	Dicot
La_Belgique	25/jul	1	3	B	LB_1.3B	Gust	Ani_Mar	Gust	KA	Mpèh_dur	Rinorea_longifolia	Violaceae	Tree	10	3.1831	205	NA	NA	NA	NA	NA	NA	Dicot
La_Belgique	25/jul	1	3	B	LB_1.3B	Gust	Ani_Mar	Gust	KA	Mpèh_dur	Rinorea_longifolia	Violaceae	Tree	4.08407	1.3	200	NA	NA	NA	NA	NA	NA	Dicot
La_Belgique	25/jul	1	3	B	LB_1.3B	Gust	Ani_Mar	Gust	KA	Mpèh_dur	Rinorea_longifolia	Violaceae	Tree	4.71239	1.5	200	NA	NA	NA	NA	NA	NA	Dicot
La_Belgique	25/jul	1	3	B	LB_1.3B	Gust	Ani_Mar	Gust	KA	Mpèh_dur	Rinorea_longifolia	Violaceae	Tree	5.34071	1.7	200	NA	NA	NA	NA	NA	NA	Dicot
La_Belgique	25/jul	1	3	B	LB_1.3B	Gust	Ani_Mar	Gust	KA	Mpèh_dur	Rinorea_longifolia	Violaceae	Tree	7.85398	2.5	200	NA	NA	NA	NA	NA	NA	Dicot
La_Belgique	25/jul	1	3	B	LB_1.3B	Gust	Ani_Mar	Gust	KA	Mpèh_dur	Rinorea_longifolia	Violaceae	Tree	3.45575	1.1	150	NA	NA	NA	NA	NA	NA	Dicot
La_Belgique	25/jul	1	3	B	LB_1.3B	Gust	Ani_Mar	Gust	KA	Mpèh_dur	Rinorea_longifolia	Violaceae	Tree	3.45575	1.1	150	NA	NA	NA	NA	NA	NA	Dicot
La_Belgique	25/jul	1	3	B	LB_1.3B	Gust	Ani_Mar	Gust	KA	Nkolinko_liane	Strychnos_angolensis	Loganiaceae	Liana	1.5708	0.5	NA	NA	NA	NA	NA	NA	NA	Dicot
La_Belgique	25/jul	1	3	B	LB_1.3B	Gust	Ani_Mar	Gust	KA	Pan	Tabernaemontana_crassa	Apocynaceae	Tree	1.88496	0.6	110	0	1	0	0	0	0	Dicot
La_Belgique	25/jul	1	3	B	LB_1.3B	Gust	Ani_Mar	Gust	KA	Koffi_ekomo_PF	Tricalysia_oligoneura	Rubiaceae	Tree	15.5	4.9338	750	NA	NA	NA	NA	NA	NA	Dicot
La_Belgique	25/jul	1	3	B	LB_1.3B	Gust	Ani_Mar	Gust	KA	Koffi_ekomo_PF	Tricalysia_oligoneura	Rubiaceae	Tree	3.76991	1.2	250	NA	NA	NA	NA	NA	NA	Dicot
La_Belgique	22/jul	1	4	A	LB_1.4A	Gust	Ani_Mar	Gust	KA	Kolkara_GF_allongé_1	Agelaea_paradoxa	Connaraceae	Liana	9.1	2.89662	NA	NA	NA	NA	NA	NA	NA	Dicot
La_Belgique	22/jul	1	4	A	LB_1.4A	Gust	Ani_Mar	Gust	KA	Mbol_essoum_nkol	Artabotrys_thomsonii	Annonaceae	Liana	12.3	3.91521	NA	NA	NA	NA	NA	NA	NA	Dicot
La_Belgique	22/jul	1	4	A	LB_1.4A	Gust	Ani_Mar	Gust	KA	Koffi_ekomo_GF	Aulacocalyx_auriculata	Rubiaceae	Tree	4.08407	1.3	200	NA	NA	NA	NA	NA	NA	Dicot
La_Belgique	22/jul	1	4	A	LB_1.4A	Gust	Ani_Mar	Gust	KA	Koffi_ekomo_GF	Aulacocalyx_auriculata	Rubiaceae	Tree	4.08407	1.3	180	NA	NA	NA	NA	NA	NA	Dicot
La_Belgique	22/jul	1	4	A	LB_1.4A	Gust	Ani_Mar	Gust	KA	Engkingkor	Chytranthus_mortehanii	Sapindaceae	Tree	10	3.1831	200	NA	NA	NA	NA	NA	NA	Dicot
La_Belgique	22/jul	1	4	A	LB_1.4A	Gust	Ani_Mar	Gust	KA	Niam	Coelocaryon_preussii	Myristicaceae	Tree	2.82743	0.9	200	1	1	0	0	0	1	Dicot
La_Belgique	22/jul	1	4	A	LB_1.4A	Gust	Ani_Mar	Gust	KA	Olea	Desbordesia_glaucescens	Irvingiaceae	Tree	103	32.7859	3000	0	0	1	0	0	0	Dicot
La_Belgique	22/jul	1	4	A	LB_1.4A	Gust	Ani_Mar	Gust	KA	Bih_kol	Indigofera_sp	Fabaceae	Liana	11.4	3.62873	NA	NA	NA	NA	NA	NA	NA	Dicot
La_Belgique	22/jul	1	4	A	LB_1.4A	Gust	Ani_Mar	Gust	KA	Bih_kol	Indigofera_sp	Fabaceae	Liana	20	6.3662	NA	NA	NA	NA	NA	NA	NA	Dicot
La_Belgique	22/jul	1	4	A	LB_1.4A	Gust	Ani_Mar	Gust	KA	Lomo_kol	Landolphia_violacea	Apocynaceae	Liana	18.2	5.79324	NA	NA	NA	NA	NA	NA	NA	Dicot
La_Belgique	22/jul	1	4	A	LB_1.4A	Gust	Ani_Mar	Gust	KA	Linou	Lasianthera_africana	Icacinaceae	Shrub	4.39823	1.4	250	NA	NA	NA	NA	NA	NA	Dicot
La_Belgique	22/jul	1	4	A	LB_1.4A	Gust	Ani_Mar	Gust	KA	Kampa'a_PF	Lecaniodiscus_cupanioides	Sapindaceae	Tree	1.5708	0.5	150	0	1	0	0	0	0	Dicot
La_Belgique	22/jul	1	4	A	LB_1.4A	Gust	Ani_Mar	Gust	KA	Somo_faible	Massularia_acuminata	Rubiaceae	Tree	16.4	5.22028	400	0	1	0	0	0	0	Dicot
La_Belgique	22/jul	1	4	A	LB_1.4A	Gust	Ani_Mar	Gust	KA	Ntienta'a	Neuropeltis_acuminata	Convolvulaceae	Liana	16.4	5.22028	NA	NA	NA	NA	NA	NA	NA	Dicot
La_Belgique	22/jul	1	4	A	LB_1.4A	Gust	Ani_Mar	Gust	KA	Ntienta'a	Neuropeltis_acuminata	Convolvulaceae	Liana	17.3	5.50676	NA	NA	NA	NA	NA	NA	NA	Dicot
La_Belgique	22/jul	1	4	A	LB_1.4A	Gust	Ani_Mar	Gust	KA	Ossom_ossomo_dur	Pausinystalia_lane-poolei	Rubiaceae	Tree	32.3	10.2814	600	0	0	1	0	0	0	Dicot
La_Belgique	22/jul	1	4	A	LB_1.4A	Gust	Ani_Mar	Gust	KA	Ossom_ossomo_dur	Pausinystalia_lane-poolei	Rubiaceae	Tree	5.02655	1.6	200	0	0	1	0	0	0	Dicot
La_Belgique	22/jul	1	4	A	LB_1.4A	Gust	Ani_Mar	Gust	KA	Obah	Pentaclethra_macrophylla	Mimosaceae	Tree	84.6	26.929	2000	0	0	0	0	1	0	Dicot
La_Belgique	22/jul	1	4	A	LB_1.4A	Gust	Ani_Mar	Gust	KA	Dob	Polyalthia_suaveolens	Annonaceae	Tree	116	36.9239	3600	1	1	0	0	0	1	Dicot
La_Belgique	22/jul	1	4	A	LB_1.4A	Gust	Ani_Mar	Gust	KA	Dob	Polyalthia_suaveolens	Annonaceae	Tree	63.2	20.1172	1500	1	1	0	0	0	1	Dicot
La_Belgique	22/jul	1	4	A	LB_1.4A	Gust	Ani_Mar	Gust	KA	Dob	Polyalthia_suaveolens	Annonaceae	Tree	14.1	4.48817	500	1	1	0	0	0	1	Dicot
La_Belgique	22/jul	1	4	A	LB_1.4A	Gust	Ani_Mar	Gust	KA	Dob	Polyalthia_suaveolens	Annonaceae	Tree	2.82743	0.9	200	1	1	0	0	0	1	Dicot
La_Belgique	22/jul	1	4	A	LB_1.4A	Gust	Ani_Mar	Gust	KA	Ntsimé_rouge	Pterocarpus_soyauxii	Fabaceae	Tree	135	42.9718	4700	0	0	1	0	0	0	Dicot
La_Belgique	22/jul	1	4	A	LB_1.4A	Gust	Ani_Mar	Gust	KA	Mpèh_dur	Rinorea_longifolia	Violaceae	Tree	19.1	6.07972	400	NA	NA	NA	NA	NA	NA	Dicot
La_Belgique	22/jul	1	4	A	LB_1.4A	Gust	Ani_Mar	Gust	KA	Mpèh_dur	Rinorea_longifolia	Violaceae	Tree	25.5	8.1169	400	NA	NA	NA	NA	NA	NA	Dicot
La_Belgique	22/jul	1	4	A	LB_1.4A	Gust	Ani_Mar	Gust	KA	Mpèh_dur	Rinorea_longifolia	Violaceae	Tree	27.3	8.68986	400	NA	NA	NA	NA	NA	NA	Dicot
La_Belgique	22/jul	1	4	A	LB_1.4A	Gust	Ani_Mar	Gust	KA	Mpèh_dur	Rinorea_longifolia	Violaceae	Tree	19.1	6.07972	350	NA	NA	NA	NA	NA	NA	Dicot
La_Belgique	22/jul	1	4	A	LB_1.4A	Gust	Ani_Mar	Gust	KA	Mpèh_dur	Rinorea_longifolia	Violaceae	Tree	10	3.1831	300	NA	NA	NA	NA	NA	NA	Dicot
La_Belgique	22/jul	1	4	A	LB_1.4A	Gust	Ani_Mar	Gust	KA	Mpèh_dur	Rinorea_longifolia	Violaceae	Tree	11.3	3.5969	300	NA	NA	NA	NA	NA	NA	Dicot
La_Belgique	22/jul	1	4	A	LB_1.4A	Gust	Ani_Mar	Gust	KA	Mpèh_dur	Rinorea_longifolia	Violaceae	Tree	5.34071	1.7	250	NA	NA	NA	NA	NA	NA	Dicot
La_Belgique	22/jul	1	4	A	LB_1.4A	Gust	Ani_Mar	Gust	KA	Mpèh_dur	Rinorea_longifolia	Violaceae	Tree	5.65487	1.8	200	NA	NA	NA	NA	NA	NA	Dicot
La_Belgique	22/jul	1	4	A	LB_1.4A	Gust	Ani_Mar	Gust	KA	Mpoh_li	Rothmannia_coriacea	Rubiaceae	Tree	15.5	4.9338	500	NA	NA	NA	NA	NA	NA	Dicot
La_Belgique	22/jul	1	4	A	LB_1.4A	Gust	Ani_Mar	Gust	KA	Tim_GF	Strombosia_grandifolia	Olacaceae	Tree	4.71239	1.5	250	1	1	0	0	0	1	Dicot
La_Belgique	22/jul	1	4	A	LB_1.4A	Gust	Ani_Mar	Gust	KA	Mpim	Strombosia_pustulata	Olacaceae	Tree	12.3	3.91521	400	1	1	0	0	0	1	Dicot
La_Belgique	22/jul	1	4	A	LB_1.4A	Gust	Ani_Mar	Gust	KA	Nkolinko_liane	Strychnos_angolensis	Loganiaceae	Liana	10	3.1831	NA	NA	NA	NA	NA	NA	NA	Dicot
La_Belgique	22/jul	1	4	A	LB_1.4A	Gust	Ani_Mar	Gust	KA	Nkolinko_liane	Strychnos_angolensis	Loganiaceae	Liana	24.1	7.67127	NA	NA	NA	NA	NA	NA	NA	Dicot
La_Belgique	22/jul	1	4	A	LB_1.4A	Gust	Ani_Mar	Gust	KA	Koffi_ekomo_PF	Tricalysia_oligoneura	Rubiaceae	Tree	2.51327	0.8	200	NA	NA	NA	NA	NA	NA	Dicot
La_Belgique	22/jul	1	4	A	LB_1.4A	Gust	Ani_Mar	Gust	KA	Koffi_ekomo_PF	Tricalysia_oligoneura	Rubiaceae	Tree	1.25664	0.4	150	NA	NA	NA	NA	NA	NA	Dicot
La_Belgique	22/jul	1	4	A	LB_1.4A	Gust	Ani_Mar	Gust	KA	Ossom_assapep	Uapaca_guineensis	Euphorbiaceae	Tree	67.3	21.4223	1000	1	1	0	0	0	0	Dicot
La_Belgique	22/jul	1	4	B	LB_1.4B	Gust	Ani_Mar	Gust	KA	Ebobo_(arbuste)	Anthonotha_macrophylla	Caesalpiniaceae	Tree	12.3	3.91521	400	0	0	0	0	1	0	Dicot
La_Belgique	22/jul	1	4	B	LB_1.4B	Gust	Ani_Mar	Gust	KA	Koffi_ekomo_GF	Aulacocalyx_auriculata	Rubiaceae	Tree	10	3.1831	300	NA	NA	NA	NA	NA	NA	Dicot
La_Belgique	22/jul	1	4	B	LB_1.4B	Gust	Ani_Mar	Gust	KA	Koffi_ekomo_GF	Aulacocalyx_auriculata	Rubiaceae	Tree	0.628319	0.2	205	NA	NA	NA	NA	NA	NA	Dicot
La_Belgique	22/jul	1	4	B	LB_1.4B	Gust	Ani_Mar	Gust	KA	Odou	Celtis_mildbraedii	Ulmaceae	Tree	18.2	5.79324	350	1	1	0	0	0	0	Dicot
La_Belgique	22/jul	1	4	B	LB_1.4B	Gust	Ani_Mar	Gust	KA	Olea	Desbordesia_glaucescens	Irvingiaceae	Tree	26.4	8.40338	900	0	0	1	0	0	0	Dicot
La_Belgique	22/jul	1	4	B	LB_1.4B	Gust	Ani_Mar	Gust	KA	Dem_PF	Desplatsia_subericarpa	Tiliaceae	Tree	9.1	2.89662	240	0	1	0	0	0	0	Dicot
La_Belgique	22/jul	1	4	B	LB_1.4B	Gust	Ani_Mar	Gust	KA	Eloun	Diospyros_holeana	Ebenaceae	Tree	12.3	3.91521	300	NA	NA	NA	NA	NA	NA	Dicot
La_Belgique	22/jul	1	4	B	LB_1.4B	Gust	Ani_Mar	Gust	KA	Siyel	Distemonanthus_benthamianus	Caesalpiniaceae	Tree	6.28319	2	250	0	0	1	0	0	0	Dicot
La_Belgique	22/jul	1	4	B	LB_1.4B	Gust	Ani_Mar	Gust	KA	Linou	Lasianthera_africana	Icacinaceae	Shrub	16.4	5.22028	300	NA	NA	NA	NA	NA	NA	Dicot
La_Belgique	22/jul	1	4	B	LB_1.4B	Gust	Ani_Mar	Gust	KA	Linou	Lasianthera_africana	Icacinaceae	Shrub	9.1	2.89662	250	NA	NA	NA	NA	NA	NA	Dicot
La_Belgique	22/jul	1	4	B	LB_1.4B	Gust	Ani_Mar	Gust	KA	Linou	Lasianthera_africana	Icacinaceae	Shrub	12.3	3.91521	250	NA	NA	NA	NA	NA	NA	Dicot
La_Belgique	22/jul	1	4	B	LB_1.4B	Gust	Ani_Mar	Gust	KA	Ozendenkono_Fr_verts	Maesobotrya_sp	Euphorbiaceae	Tree	16.4	5.22028	300	NA	NA	NA	NA	NA	NA	Dicot
La_Belgique	22/jul	1	4	B	LB_1.4B	Gust	Ani_Mar	Gust	KA	Somo_dur	Massularia_acuminata	Rubiaceae	Tree	14.6	4.64732	250	0	1	0	0	0	0	Dicot
La_Belgique	22/jul	1	4	B	LB_1.4B	Gust	Ani_Mar	Gust	KA	Komtile	Myrianthus_arboreus	Urticaceae	Tree	2.82743	0.9	205	0	1	0	0	0	1	Dicot
La_Belgique	22/jul	1	4	B	LB_1.4B	Gust	Ani_Mar	Gust	KA	Ntienta'a	Neuropeltis_acuminata	Convolvulaceae	Liana	10	3.1831	NA	NA	NA	NA	NA	NA	NA	Dicot
La_Belgique	22/jul	1	4	B	LB_1.4B	Gust	Ani_Mar	Gust	KA	Ossom_ossomo_dur	Pausinystalia_lane-poolei	Rubiaceae	Tree	10	3.1831	250	0	0	1	0	0	0	Dicot
La_Belgique	22/jul	1	4	B	LB_1.4B	Gust	Ani_Mar	Gust	KA	Bih	Petersianthus_macrocarpus	Lecythidaceae	Tree	137	43.6085	3600	0	1	1	0	0	0	Dicot
La_Belgique	22/jul	1	4	B	LB_1.4B	Gust	Ani_Mar	Gust	KA	Bih	Petersianthus_macrocarpus	Lecythidaceae	Tree	50	15.9155	500	0	1	1	0	0	0	Dicot
La_Belgique	22/jul	1	4	B	LB_1.4B	Gust	Ani_Mar	Gust	KA	Biyé	Phyllanthus_discoideus	Phyllanthaceae	Tree	14.6	4.64732	350	1	0	0	0	0	0	Dicot
La_Belgique	22/jul	1	4	B	LB_1.4B	Gust	Ani_Mar	Gust	KA	Biyé	Phyllanthus_discoideus	Phyllanthaceae	Tree	4.71239	1.5	250	1	0	0	0	0	0	Dicot
La_Belgique	22/jul	1	4	B	LB_1.4B	Gust	Ani_Mar	Gust	KA	Bouh_á	Psychotria_densinervia	Rubiaceae	Tree	10	3.1831	200	NA	NA	NA	NA	NA	NA	Dicot
La_Belgique	22/jul	1	4	B	LB_1.4B	Gust	Ani_Mar	Gust	KA	Ntsimé_blanc	Pterocarpus_mildbraedii	Fabaceae	Tree	22.3	7.09831	300	0	0	1	0	0	0	Dicot
La_Belgique	22/jul	1	4	B	LB_1.4B	Gust	Ani_Mar	Gust	KA	Mpèh_dur	Rinorea_longifolia	Violaceae	Tree	15.5	4.9338	400	NA	NA	NA	NA	NA	NA	Dicot
La_Belgique	22/jul	1	4	B	LB_1.4B	Gust	Ani_Mar	Gust	KA	Mpèh_dur	Rinorea_longifolia	Violaceae	Tree	20	6.3662	400	NA	NA	NA	NA	NA	NA	Dicot
La_Belgique	22/jul	1	4	B	LB_1.4B	Gust	Ani_Mar	Gust	KA	Mpèh_dur	Rinorea_longifolia	Violaceae	Tree	15.5	4.9338	300	NA	NA	NA	NA	NA	NA	Dicot
La_Belgique	22/jul	1	4	B	LB_1.4B	Gust	Ani_Mar	Gust	KA	Mpèh_dur	Rinorea_longifolia	Violaceae	Tree	10	3.1831	250	NA	NA	NA	NA	NA	NA	Dicot
La_Belgique	22/jul	1	4	B	LB_1.4B	Gust	Ani_Mar	Gust	KA	Mpèh_dur	Rinorea_longifolia	Violaceae	Tree	11.4	3.62873	250	NA	NA	NA	NA	NA	NA	Dicot
La_Belgique	22/jul	1	4	B	LB_1.4B	Gust	Ani_Mar	Gust	KA	Mpèh_dur	Rinorea_longifolia	Violaceae	Tree	11.4	3.62873	250	NA	NA	NA	NA	NA	NA	Dicot
La_Belgique	22/jul	1	4	B	LB_1.4B	Gust	Ani_Mar	Gust	KA	Mpèh_dur	Rinorea_longifolia	Violaceae	Tree	4.08407	1.3	230	NA	NA	NA	NA	NA	NA	Dicot
La_Belgique	22/jul	1	4	B	LB_1.4B	Gust	Ani_Mar	Gust	KA	Mpèh_dur	Rinorea_longifolia	Violaceae	Tree	9.1	2.89662	205	NA	NA	NA	NA	NA	NA	Dicot
La_Belgique	22/jul	1	4	B	LB_1.4B	Gust	Ani_Mar	Gust	KA	Mpèh_dur	Rinorea_longifolia	Violaceae	Tree	3.45575	1.1	204	NA	NA	NA	NA	NA	NA	Dicot
La_Belgique	22/jul	1	4	B	LB_1.4B	Gust	Ani_Mar	Gust	KA	Mpèh_dur	Rinorea_longifolia	Violaceae	Tree	4.39823	1.4	203	NA	NA	NA	NA	NA	NA	Dicot
La_Belgique	22/jul	1	4	B	LB_1.4B	Gust	Ani_Mar	Gust	KA	Mpèh_dur	Rinorea_longifolia	Violaceae	Tree	4.08407	1.3	200	NA	NA	NA	NA	NA	NA	Dicot
La_Belgique	22/jul	1	4	B	LB_1.4B	Gust	Ani_Mar	Gust	KA	Mpèh_dur	Rinorea_longifolia	Violaceae	Tree	5.02655	1.6	200	NA	NA	NA	NA	NA	NA	Dicot
La_Belgique	22/jul	1	4	B	LB_1.4B	Gust	Ani_Mar	Gust	KA	Mpèh_dur	Rinorea_longifolia	Violaceae	Tree	10	3.1831	160	NA	NA	NA	NA	NA	NA	Dicot
La_Belgique	22/jul	1	4	B	LB_1.4B	Gust	Ani_Mar	Gust	KA	Mpèh_dur	Rinorea_longifolia	Violaceae	Tree	2.82743	0.9	150	NA	NA	NA	NA	NA	NA	Dicot
La_Belgique	22/jul	1	4	B	LB_1.4B	Gust	Ani_Mar	Gust	KA	Poumo_PF_velu	Strephonema_sp	Combretaceae	Tree	20	6.3662	350	NA	NA	NA	NA	NA	NA	Dicot
La_Belgique	22/jul	1	4	B	LB_1.4B	Gust	Ani_Mar	Gust	KA	Ossom_ndekobo	Uapaca_paludosa	Euphorbiaceae	Tree	2.51327	0.8	240	1	1	0	0	0	0	Dicot
La_Belgique	22/jul	1	4	B	LB_1.4B	Gust	Ani_Mar	Gust	KA	Pandiel_Fr._verts	Voacanga_africana	Apocynaceae	Tree	5.65487	1.8	300	0	1	0	0	0	0	Dicot
La_Belgique	22/jul	1	5	A	LB_1.5A	Gust	Ani_Mar	Gust	KA	Bom	Anonidium_mannii	Annonaceae	Tree	72.3	23.0138	900	0	1	0	0	0	0	Dicot
La_Belgique	22/jul	1	5	A	LB_1.5A	Gust	Ani_Mar	Gust	KA	Bom	Anonidium_mannii	Annonaceae	Tree	5.96903	1.9	150	0	1	0	0	0	0	Dicot
La_Belgique	22/jul	1	5	A	LB_1.5A	Gust	Ani_Mar	Gust	KA	Bom	Anonidium_mannii	Annonaceae	Tree	5.02655	1.6	140	0	1	0	0	0	0	Dicot
La_Belgique	22/jul	1	5	A	LB_1.5A	Gust	Ani_Mar	Gust	KA	Koffi_ekomo_GF	Aulacocalyx_auriculata	Rubiaceae	Tree	4.08407	1.3	203	NA	NA	NA	NA	NA	NA	Dicot
La_Belgique	22/jul	1	5	A	LB_1.5A	Gust	Ani_Mar	Gust	KA	Nkou	Celtis_tessmannii	Ulmaceae	Tree	0.942478	0.3	100	1	1	0	0	0	0	Dicot
La_Belgique	22/jul	1	5	A	LB_1.5A	Gust	Ani_Mar	Gust	KA	Engkingkor	Chytranthus_mortehanii	Sapindaceae	Tree	0.942478	0.3	150	NA	NA	NA	NA	NA	NA	Dicot
La_Belgique	22/jul	1	5	A	LB_1.5A	Gust	Ani_Mar	Gust	KA	Dab	Cissus_dinklagei	Vitaceae	Liana	13.2	4.20169	NA	1	1	0	0	0	0	Dicot
La_Belgique	22/jul	1	5	A	LB_1.5A	Gust	Ani_Mar	Gust	KA	Dem_PF	Desplatsia_subericarpa	Tiliaceae	Tree	47.3	15.0561	800	0	1	0	0	0	0	Dicot
La_Belgique	22/jul	1	5	A	LB_1.5A	Gust	Ani_Mar	Gust	KA	Dem_PF	Desplatsia_subericarpa	Tiliaceae	Tree	2.51327	0.8	200	0	1	0	0	0	0	Dicot
La_Belgique	22/jul	1	5	A	LB_1.5A	Gust	Ani_Mar	Gust	KA	Nguiah_gbwah	Dichapetalum_sp	Dichapetalaceae	Tree	14.1	4.48817	450	NA	NA	NA	NA	NA	NA	Dicot
La_Belgique	22/jul	1	5	A	LB_1.5A	Gust	Ani_Mar	Gust	KA	Nguiah_gbwah	Dichapetalum_sp	Dichapetalaceae	Tree	19.1	6.07972	400	NA	NA	NA	NA	NA	NA	Dicot
La_Belgique	22/jul	1	5	A	LB_1.5A	Gust	Ani_Mar	Gust	KA	Nguiah_gbwah	Dichapetalum_sp	Dichapetalaceae	Tree	21.4	6.81183	400	NA	NA	NA	NA	NA	NA	Dicot
La_Belgique	22/jul	1	5	A	LB_1.5A	Gust	Ani_Mar	Gust	KA	Nguiah_gbwah	Dichapetalum_sp	Dichapetalaceae	Tree	10	3.1831	300	NA	NA	NA	NA	NA	NA	Dicot
La_Belgique	22/jul	1	5	A	LB_1.5A	Gust	Ani_Mar	Gust	KA	Ntièh_sans_sève	Garcinia_punctata	Clusiaceae	Tree	5.02655	1.6	220	0	1	0	0	0	0	Dicot
La_Belgique	22/jul	1	5	A	LB_1.5A	Gust	Ani_Mar	Gust	KA	Ntièh_sans_sève	Garcinia_punctata	Clusiaceae	Tree	1.5708	0.5	205	0	1	0	0	0	0	Dicot
La_Belgique	22/jul	1	5	A	LB_1.5A	Gust	Ani_Mar	Gust	KA	Mbeu_nkol	Hugonia_platysepala	Linaceae	Liana	1.25664	0.4	NA	1	1	0	0	0	1	Dicot
La_Belgique	22/jul	1	5	A	LB_1.5A	Gust	Ani_Mar	Gust	KA	Mbeu_nkol	Hugonia_platysepala	Linaceae	Liana	15.5	4.9338	NA	1	1	0	0	0	1	Dicot
La_Belgique	22/jul	1	5	A	LB_1.5A	Gust	Ani_Mar	Gust	KA	Bih_kol	Indigofera_sp	Fabaceae	Liana	15.5	4.9338	NA	NA	NA	NA	NA	NA	NA	Dicot
La_Belgique	22/jul	1	5	A	LB_1.5A	Gust	Ani_Mar	Gust	KA	Eko'o_ntsima	Landolphia_jumellei	Apocynaceae	Liana	25.5	8.1169	NA	NA	NA	NA	NA	NA	NA	Dicot
La_Belgique	22/jul	1	5	A	LB_1.5A	Gust	Ani_Mar	Gust	KA	Linou	Lasianthera_africana	Icacinaceae	Shrub	18.2	5.79324	300	NA	NA	NA	NA	NA	NA	Dicot
La_Belgique	22/jul	1	5	A	LB_1.5A	Gust	Ani_Mar	Gust	KA	Linou	Lasianthera_africana	Icacinaceae	Shrub	19.1	6.07972	250	NA	NA	NA	NA	NA	NA	Dicot
La_Belgique	22/jul	1	5	A	LB_1.5A	Gust	Ani_Mar	Gust	KA	Kampa'a_PF	Lecaniodiscus_cupanioides	Sapindaceae	Tree	3.14159	1	300	0	1	0	0	0	0	Dicot
La_Belgique	22/jul	1	5	A	LB_1.5A	Gust	Ani_Mar	Gust	KA	Kampa'a_PF	Lecaniodiscus_cupanioides	Sapindaceae	Tree	6.28319	2	300	0	1	0	0	0	0	Dicot
La_Belgique	22/jul	1	5	A	LB_1.5A	Gust	Ani_Mar	Gust	KA	Kampa'a_PF	Lecaniodiscus_cupanioides	Sapindaceae	Tree	10	3.1831	300	0	1	0	0	0	0	Dicot
La_Belgique	22/jul	1	5	A	LB_1.5A	Gust	Ani_Mar	Gust	KA	Kampa'a_PF	Lecaniodiscus_cupanioides	Sapindaceae	Tree	13.2	4.20169	300	0	1	0	0	0	0	Dicot
La_Belgique	22/jul	1	5	A	LB_1.5A	Gust	Ani_Mar	Gust	KA	Kampa'a_PF	Lecaniodiscus_cupanioides	Sapindaceae	Tree	3.45575	1.1	225	0	1	0	0	0	0	Dicot
La_Belgique	22/jul	1	5	A	LB_1.5A	Gust	Ani_Mar	Gust	KA	Koukoho	Manniophyton_fulvum	Euphorbiaceae	Liana	15.5	4.9338	NA	0	0	0	0	1	1	Dicot
La_Belgique	22/jul	1	5	A	LB_1.5A	Gust	Ani_Mar	Gust	KA	Ntienta'a	Neuropeltis_acuminata	Convolvulaceae	Liana	4.71239	1.5	215	NA	NA	NA	NA	NA	NA	Dicot
La_Belgique	22/jul	1	5	A	LB_1.5A	Gust	Ani_Mar	Gust	KA	Ntsimé_blanc	Pterocarpus_mildbraedii	Fabaceae	Tree	12.3	3.91521	550	0	0	1	0	0	0	Dicot
La_Belgique	22/jul	1	5	A	LB_1.5A	Gust	Ani_Mar	Gust	KA	Mpèh_dur	Rinorea_longifolia	Violaceae	Tree	1.25664	0.4	150	NA	NA	NA	NA	NA	NA	Dicot
La_Belgique	22/jul	1	5	A	LB_1.5A	Gust	Ani_Mar	Gust	KA	Mpèh_dur	Rinorea_longifolia	Violaceae	Tree	1.5708	0.5	150	NA	NA	NA	NA	NA	NA	Dicot
La_Belgique	22/jul	1	5	A	LB_1.5A	Gust	Ani_Mar	Gust	KA	Mpèh_dur	Rinorea_longifolia	Violaceae	Tree	2.19911	0.7	150	NA	NA	NA	NA	NA	NA	Dicot
La_Belgique	22/jul	1	5	A	LB_1.5A	Gust	Ani_Mar	Gust	KA	Ntom_GF	Rinorea_sp	Violaceae	Tree	3.14159	1	200	NA	NA	NA	NA	NA	NA	Dicot
La_Belgique	22/jul	1	5	A	LB_1.5A	Gust	Ani_Mar	Gust	KA	Sorkieme	Sorindeia_grandifolia	Anacardiaceae	Tree	4.71239	1.5	300	0	1	0	0	0	1	Dicot
La_Belgique	22/jul	1	5	A	LB_1.5A	Gust	Ani_Mar	Gust	KA	Sorkieme	Sorindeia_grandifolia	Anacardiaceae	Tree	2.19911	0.7	205	0	1	0	0	0	1	Dicot
La_Belgique	22/jul	1	5	A	LB_1.5A	Gust	Ani_Mar	Gust	KA	Poumo_PF_velu	Strephonema_sp	Combretaceae	Tree	16.4	5.22028	600	NA	NA	NA	NA	NA	NA	Dicot
La_Belgique	22/jul	1	5	A	LB_1.5A	Gust	Ani_Mar	Gust	KA	Poumo_Gf_non_velu	Strombosia_grandifolia	Olacaceae	Tree	7.53982	2.4	250	1	1	0	0	0	1	Dicot
La_Belgique	22/jul	1	5	A	LB_1.5A	Gust	Ani_Mar	Gust	KA	Nkolinko_liane	Strychnos_angolensis	Loganiaceae	Liana	9.1	2.89662	NA	NA	NA	NA	NA	NA	NA	Dicot
La_Belgique	22/jul	1	5	A	LB_1.5A	Gust	Ani_Mar	Gust	KA	Nkolinko_liane	Strychnos_angolensis	Loganiaceae	Liana	10	3.1831	NA	NA	NA	NA	NA	NA	NA	Dicot
La_Belgique	22/jul	1	5	A	LB_1.5A	Gust	Ani_Mar	Gust	KA	Nkolinko_liane	Strychnos_angolensis	Loganiaceae	Liana	14.6	4.64732	NA	NA	NA	NA	NA	NA	NA	Dicot
La_Belgique	22/jul	1	5	A	LB_1.5A	Gust	Ani_Mar	Gust	KA	Djue_engiel_sans_fleur	Syzygium_guineense	Myrtaceae	Tree	5.65487	1.8	230	1	1	0	0	0	0	Dicot
La_Belgique	22/jul	1	5	A	LB_1.5A	Gust	Ani_Mar	Gust	KA	Pan	Tabernaemontana_crassa	Apocynaceae	Tree	1.88496	0.6	150	0	1	0	0	0	0	Dicot
La_Belgique	22/jul	1	5	A	LB_1.5A	Gust	Ani_Mar	Gust	KA	Pan	Tabernaemontana_crassa	Apocynaceae	Tree	2.19911	0.7	120	0	1	0	0	0	0	Dicot
La_Belgique	22/jul	1	5	A	LB_1.5A	Gust	Ani_Mar	Gust	KA	Pan	Tabernaemontana_crassa	Apocynaceae	Tree	1.5708	0.5	105	0	1	0	0	0	0	Dicot
La_Belgique	22/jul	1	5	A	LB_1.5A	Gust	Ani_Mar	Gust	KA	Ntom_PF	Treculia_sp	Moraceae	Tree	20	6.3662	350	NA	NA	NA	NA	NA	NA	Dicot
La_Belgique	22/jul	1	5	A	LB_1.5A	Gust	Ani_Mar	Gust	KA	Koffi_ekomo_PF	Tricalysia_oligoneura	Rubiaceae	Tree	33.2	10.5679	700	NA	NA	NA	NA	NA	NA	Dicot
La_Belgique	22/jul	1	5	A	LB_1.5A	Gust	Ani_Mar	Gust	KA	Koffi_ekomo_PF	Tricalysia_oligoneura	Rubiaceae	Tree	23.2	7.38479	500	NA	NA	NA	NA	NA	NA	Dicot
La_Belgique	22/jul	1	5	A	LB_1.5A	Gust	Ani_Mar	Gust	KA	Koffi_ekomo_PF	Tricalysia_oligoneura	Rubiaceae	Tree	14.1	4.48817	350	NA	NA	NA	NA	NA	NA	Dicot
La_Belgique	22/jul	1	5	A	LB_1.5A	Gust	Ani_Mar	Gust	KA	Ekum_PF	Trichilia_sp.	Meliaceae	Tree	3.14159	1	200	NA	NA	NA	NA	NA	NA	Dicot
La_Belgique	22/jul	1	5	B	LB_1.5B	Gust	Ani_Mar	Gust	KA	Enteume_sans_épines	Aidia_micrantha	Rubiaceae	Tree	3.76991	1.2	210	0	1	0	0	0	1	Dicot
La_Belgique	22/jul	1	5	B	LB_1.5B	Gust	Ani_Mar	Gust	KA	Bom	Anonidium_mannii	Annonaceae	Tree	34.6	11.0135	500	0	1	0	0	0	0	Dicot
La_Belgique	22/jul	1	5	B	LB_1.5B	Gust	Ani_Mar	Gust	KA	Koffi_ekomo_GF	Aulacocalyx_auriculata	Rubiaceae	Tree	3.14159	1	150	NA	NA	NA	NA	NA	NA	Dicot
La_Belgique	22/jul	1	5	B	LB_1.5B	Gust	Ani_Mar	Gust	KA	Ekoh_eli	Campylospermum_elongatum	Ochnaceae	Shrub	0.942478	0.3	130	NA	NA	NA	NA	NA	NA	Dicot
La_Belgique	22/jul	1	5	B	LB_1.5B	Gust	Ani_Mar	Gust	KA	Obom	Chrysophyllum_lacourtianum	Sapotaceae	Tree	3.45575	1.1	210	0	1	0	0	0	0	Dicot
La_Belgique	22/jul	1	5	B	LB_1.5B	Gust	Ani_Mar	Gust	KA	Engkingkor	Chytranthus_mortehanii	Sapindaceae	Tree	4.71239	1.5	207	NA	NA	NA	NA	NA	NA	Dicot
La_Belgique	22/jul	1	5	B	LB_1.5B	Gust	Ani_Mar	Gust	KA	Dem_GF	Desplatsia_dewevrei	Tiliaceae	Tree	0.942478	0.3	100	0	1	0	0	0	1	Dicot
La_Belgique	22/jul	1	5	B	LB_1.5B	Gust	Ani_Mar	Gust	KA	Dem_PF	Desplatsia_subericarpa	Tiliaceae	Tree	3.45575	1.1	250	0	1	0	0	0	0	Dicot
La_Belgique	22/jul	1	5	B	LB_1.5B	Gust	Ani_Mar	Gust	KA	Dem_PF	Desplatsia_subericarpa	Tiliaceae	Tree	4.39823	1.4	160	0	1	0	0	0	0	Dicot
La_Belgique	22/jul	1	5	B	LB_1.5B	Gust	Ani_Mar	Gust	KA	Nguiah_gbwah	Dichapetalum_sp	Dichapetalaceae	Tree	13.2	4.20169	350	NA	NA	NA	NA	NA	NA	Dicot
La_Belgique	22/jul	1	5	B	LB_1.5B	Gust	Ani_Mar	Gust	KA	Nguiah_gbwah	Dichapetalum_sp	Dichapetalaceae	Tree	10	3.1831	300	NA	NA	NA	NA	NA	NA	Dicot
La_Belgique	22/jul	1	5	B	LB_1.5B	Gust	Ani_Mar	Gust	KA	Nguiah_gbwah	Dichapetalum_sp	Dichapetalaceae	Tree	2.51327	0.8	200	NA	NA	NA	NA	NA	NA	Dicot
La_Belgique	22/jul	1	5	B	LB_1.5B	Gust	Ani_Mar	Gust	KA	Pihe	Enantia_chlorantha	Annonaceae	Tree	20	6.3662	350	1	1	0	0	0	1	Dicot
La_Belgique	22/jul	1	5	B	LB_1.5B	Gust	Ani_Mar	Gust	KA	Pihe	Enantia_chlorantha	Annonaceae	Tree	4.71239	1.5	220	1	1	0	0	0	1	Dicot
La_Belgique	22/jul	1	5	B	LB_1.5B	Gust	Ani_Mar	Gust	KA	Kol_elo'o	Entada_purseatha	Mimosaceae	Liana	37.3	11.873	NA	NA	NA	NA	NA	NA	NA	Dicot
La_Belgique	22/jul	1	5	B	LB_1.5B	Gust	Ani_Mar	Gust	KA	Mpah_ka	Friesodielsia_enghiana	Annonaceae	Liana	1.5708	0.5	NA	NA	NA	NA	NA	NA	NA	Dicot
La_Belgique	22/jul	1	5	B	LB_1.5B	Gust	Ani_Mar	Gust	KA	Mbeu_nkol	Hugonia_platysepala	Linaceae	Liana	0.942478	0.3	NA	1	1	0	0	0	1	Dicot
La_Belgique	22/jul	1	5	B	LB_1.5B	Gust	Ani_Mar	Gust	KA	Lan	Hylodendron_gabunense	Caesalpiniaceae	Tree	3.14159	1	250	0	0	1	0	0	0	Dicot
La_Belgique	22/jul	1	5	B	LB_1.5B	Gust	Ani_Mar	Gust	KA	Eko'o_Stephane	Landolphia_jumellei	Apocynaceae	Liana	26.4	8.40338	NA	NA	NA	NA	NA	NA	NA	Dicot
La_Belgique	22/jul	1	5	B	LB_1.5B	Gust	Ani_Mar	Gust	KA	Lomo_kol	Landolphia_violacea	Apocynaceae	Liana	10	3.1831	NA	NA	NA	NA	NA	NA	NA	Dicot
La_Belgique	22/jul	1	5	B	LB_1.5B	Gust	Ani_Mar	Gust	KA	Linou	Lasianthera_africana	Icacinaceae	Shrub	2.51327	0.8	250	NA	NA	NA	NA	NA	NA	Dicot
La_Belgique	22/jul	1	5	B	LB_1.5B	Gust	Ani_Mar	Gust	KA	Kampa'a_PF	Lecaniodiscus_cupanioides	Sapindaceae	Tree	14.1	4.48817	600	0	1	0	0	0	0	Dicot
La_Belgique	22/jul	1	5	B	LB_1.5B	Gust	Ani_Mar	Gust	KA	Ozendenkono_Fr_verts	Maesobotrya_sp	Euphorbiaceae	Tree	3.76991	1.2	300	NA	NA	NA	NA	NA	NA	Dicot
La_Belgique	22/jul	1	5	B	LB_1.5B	Gust	Ani_Mar	Gust	KA	Koukoho	Manniophyton_fulvum	Euphorbiaceae	Liana	12.3	3.91521	NA	0	0	0	0	1	1	Dicot
La_Belgique	22/jul	1	5	B	LB_1.5B	Gust	Ani_Mar	Gust	KA	Koukoho	Manniophyton_fulvum	Euphorbiaceae	Liana	18.2	5.79324	NA	0	0	0	0	1	1	Dicot
La_Belgique	22/jul	1	5	B	LB_1.5B	Gust	Ani_Mar	Gust	KA	Somo_dur	Massularia_acuminata	Rubiaceae	Tree	21.9	6.97099	600	0	1	0	0	0	0	Dicot
La_Belgique	22/jul	1	5	B	LB_1.5B	Gust	Ani_Mar	Gust	KA	Kol_mbour	Millettia_barteri	Fabaceae	Liana	22.3	7.09831	NA	0	0	0	0	0	1	Dicot
La_Belgique	22/jul	1	5	B	LB_1.5B	Gust	Ani_Mar	Gust	KA	Ntienta'a	Neuropeltis_acuminata	Convolvulaceae	Liana	13.2	4.20169	NA	NA	NA	NA	NA	NA	NA	Dicot
La_Belgique	22/jul	1	5	B	LB_1.5B	Gust	Ani_Mar	Gust	KA	Poumo_PF_non_velu	Olax_latifolia	Olacaceae	Tree	4.71239	1.5	225	NA	NA	NA	NA	NA	NA	Dicot
La_Belgique	22/jul	1	5	B	LB_1.5B	Gust	Ani_Mar	Gust	KA	Obah	Pentaclethra_macrophylla	Mimosaceae	Tree	165	52.5211	3200	0	0	0	0	1	0	Dicot
La_Belgique	22/jul	1	5	B	LB_1.5B	Gust	Ani_Mar	Gust	KA	Bih	Petersianthus_macrocarpus	Lecythidaceae	Tree	145	46.1549	4600	0	1	1	0	0	0	Dicot
La_Belgique	22/jul	1	5	B	LB_1.5B	Gust	Ani_Mar	Gust	KA	Dob	Polyalthia_suaveolens	Annonaceae	Tree	8.4823	2.7	350	1	1	0	0	0	1	Dicot
La_Belgique	22/jul	1	5	B	LB_1.5B	Gust	Ani_Mar	Gust	KA	Dob	Polyalthia_suaveolens	Annonaceae	Tree	9.1	2.89662	250	1	1	0	0	0	1	Dicot
La_Belgique	22/jul	1	5	B	LB_1.5B	Gust	Ani_Mar	Gust	KA	Mpèh_dur	Rinorea_longifolia	Violaceae	Tree	1.5708	0.5	250	NA	NA	NA	NA	NA	NA	Dicot
La_Belgique	22/jul	1	5	B	LB_1.5B	Gust	Ani_Mar	Gust	KA	Mpèh_dur	Rinorea_longifolia	Violaceae	Tree	2.82743	0.9	210	NA	NA	NA	NA	NA	NA	Dicot
La_Belgique	22/jul	1	5	B	LB_1.5B	Gust	Ani_Mar	Gust	KA	Sorkieme	Sorindeia_grandifolia	Anacardiaceae	Tree	13.2	4.20169	500	0	1	0	0	0	1	Dicot
La_Belgique	22/jul	1	5	B	LB_1.5B	Gust	Ani_Mar	Gust	KA	Sorkieme	Sorindeia_grandifolia	Anacardiaceae	Tree	5.34071	1.7	200	0	1	0	0	0	1	Dicot
La_Belgique	22/jul	1	5	B	LB_1.5B	Gust	Ani_Mar	Gust	KA	Epouh_TF	Sterculia_tragacantha	Sterculiaceae	Tree	25.5	8.1169	1600	1	1	0	0	0	1	Dicot
La_Belgique	22/jul	1	5	B	LB_1.5B	Gust	Ani_Mar	Gust	KA	Poumo_PF_velu	Strephonema_sp	Combretaceae	Tree	2.82743	0.9	200	NA	NA	NA	NA	NA	NA	Dicot
La_Belgique	22/jul	1	5	B	LB_1.5B	Gust	Ani_Mar	Gust	KA	Tim_GF	Strombosia_grandifolia	Olacaceae	Tree	21.4	6.81183	500	1	1	0	0	0	1	Dicot
La_Belgique	22/jul	1	5	B	LB_1.5B	Gust	Ani_Mar	Gust	KA	Poumo_Gf_non_velu	Strombosia_grandifolia	Olacaceae	Tree	11.4	3.62873	400	1	1	0	0	0	1	Dicot
La_Belgique	22/jul	1	5	B	LB_1.5B	Gust	Ani_Mar	Gust	KA	Nkolinko_liane	Strychnos_angolensis	Loganiaceae	Liana	1.88496	0.6	NA	NA	NA	NA	NA	NA	NA	Dicot
La_Belgique	22/jul	1	5	B	LB_1.5B	Gust	Ani_Mar	Gust	KA	Djue_engiel_sans_fleur	Syzygium_guineense	Myrtaceae	Tree	18.2	5.79324	500	1	1	0	0	0	0	Dicot
La_Belgique	22/jul	1	5	B	LB_1.5B	Gust	Ani_Mar	Gust	KA	Djue_engiel_sans_fleur	Syzygium_guineense	Myrtaceae	Tree	14.1	4.48817	400	1	1	0	0	0	0	Dicot
La_Belgique	22/jul	1	5	B	LB_1.5B	Gust	Ani_Mar	Gust	KA	Djue_engiel_sans_fleur	Syzygium_guineense	Myrtaceae	Tree	9.1	2.89662	300	1	1	0	0	0	0	Dicot
La_Belgique	22/jul	1	5	B	LB_1.5B	Gust	Ani_Mar	Gust	KA	Djue_engiel_sans_fleur	Syzygium_guineense	Myrtaceae	Tree	1.25664	0.4	160	1	1	0	0	0	0	Dicot
La_Belgique	22/jul	1	5	B	LB_1.5B	Gust	Ani_Mar	Gust	KA	Pan	Tabernaemontana_crassa	Apocynaceae	Tree	10	3.1831	300	0	1	0	0	0	0	Dicot
La_Belgique	22/jul	1	5	B	LB_1.5B	Gust	Ani_Mar	Gust	KA	Pan	Tabernaemontana_crassa	Apocynaceae	Tree	3.45575	1.1	250	0	1	0	0	0	0	Dicot
La_Belgique	22/jul	1	5	B	LB_1.5B	Gust	Ani_Mar	Gust	KA	Pan	Tabernaemontana_crassa	Apocynaceae	Tree	3.45575	1.1	160	0	1	0	0	0	0	Dicot
La_Belgique	22/jul	1	5	B	LB_1.5B	Gust	Ani_Mar	Gust	KA	Pan	Tabernaemontana_crassa	Apocynaceae	Tree	2.82743	0.9	150	0	1	0	0	0	0	Dicot
La_Belgique	22/jul	1	5	B	LB_1.5B	Gust	Ani_Mar	Gust	KA	Pan	Tabernaemontana_crassa	Apocynaceae	Tree	0.942478	0.3	100	0	1	0	0	0	0	Dicot
La_Belgique	22/jul	1	5	B	LB_1.5B	Gust	Ani_Mar	Gust	KA	Pan	Tabernaemontana_crassa	Apocynaceae	Tree	0.942478	0.3	100	0	1	0	0	0	0	Dicot
La_Belgique	22/jul	1	5	B	LB_1.5B	Gust	Ani_Mar	Gust	KA	Koffi_ekomo_PF	Tricalysia_oligoneura	Rubiaceae	Tree	0.628319	0.2	100	NA	NA	NA	NA	NA	NA	Dicot
La_Belgique	22/jul	1	5	B	LB_1.5B	Gust	Ani_Mar	Gust	KA	So'o_linou	Trichoscypha_acuminata	Anacardiaceae	Tree	20	6.3662	450	0	1	0	0	0	1	Dicot
La_Belgique	22/jul	1	5	B	LB_1.5B	Gust	Ani_Mar	Gust	KA	Ossom_oku	Uapaca_acuminata	Euphorbiaceae	Tree	140	44.5634	4000	1	1	0	0	0	1	Dicot
La_Belgique	22/jul	1	5	B	LB_1.5B	Gust	Ani_Mar	Gust	KA	Ossom_oku	Uapaca_acuminata	Euphorbiaceae	Tree	3.45575	1.1	250	1	1	0	0	0	1	Dicot
La_Belgique	22/jul	1	5	B	LB_1.5B	Gust	Ani_Mar	Gust	KA	Ossom_assapep	Uapaca_guineensis	Euphorbiaceae	Tree	3.76991	1.2	300	1	1	0	0	0	0	Dicot
La_Belgique	22/jul	1	5	B	LB_1.5B	Gust	Ani_Mar	Gust	KA	Ossom_ndekobo	Uapaca_paludosa	Euphorbiaceae	Tree	3.76991	1.2	200	1	1	0	0	0	0	Dicot
La_Belgique	22/jul	1	6	A	LB_1.6A	Gust	Ani_Mar	Gust	KA	Elane	Alchornea_floribunda	Euphorbiaceae	Tree	2.19911	0.7	250	NA	NA	NA	NA	NA	NA	Dicot
La_Belgique	22/jul	1	6	A	LB_1.6A	Gust	Ani_Mar	Gust	KA	Elane	Alchornea_floribunda	Euphorbiaceae	Tree	7.22566	2.3	250	NA	NA	NA	NA	NA	NA	Dicot
La_Belgique	22/jul	1	6	A	LB_1.6A	Gust	Ani_Mar	Gust	KA	Elane	Alchornea_floribunda	Euphorbiaceae	Tree	4.08407	1.3	200	NA	NA	NA	NA	NA	NA	Dicot
La_Belgique	22/jul	1	6	A	LB_1.6A	Gust	Ani_Mar	Gust	KA	Elane	Alchornea_floribunda	Euphorbiaceae	Tree	1.5708	0.5	150	NA	NA	NA	NA	NA	NA	Dicot
La_Belgique	22/jul	1	6	A	LB_1.6A	Gust	Ani_Mar	Gust	KA	Louab	Brenania_brieyi	Rubiaceae	Tree	3.14159	1	200	0	1	0	0	0	0	Dicot
La_Belgique	22/jul	1	6	A	LB_1.6A	Gust	Ani_Mar	Gust	KA	Nkou	Celtis_tessmannii	Ulmaceae	Tree	3.45575	1.1	150	1	1	0	0	0	0	Dicot
La_Belgique	22/jul	1	6	A	LB_1.6A	Gust	Ani_Mar	Gust	KA	Engkingkor	Chytranthus_mortehanii	Sapindaceae	Tree	2.19911	0.7	220	NA	NA	NA	NA	NA	NA	Dicot
La_Belgique	22/jul	1	6	A	LB_1.6A	Gust	Ani_Mar	Gust	KA	Amiomlo	Combretum_sp2	Combretaceae	Liana	13.2	4.20169	NA	NA	NA	NA	NA	NA	NA	Dicot
La_Belgique	22/jul	1	6	A	LB_1.6A	Gust	Ani_Mar	Gust	KA	Eloun	Diospyros_holeana	Ebenaceae	Tree	0.628319	0.2	100	NA	NA	NA	NA	NA	NA	Dicot
La_Belgique	22/jul	1	6	A	LB_1.6A	Gust	Ani_Mar	Gust	KA	Mbeu_nkol	Hugonia_platysepala	Linaceae	Liana	11.4	3.62873	NA	1	1	0	0	0	1	Dicot
La_Belgique	22/jul	1	6	A	LB_1.6A	Gust	Ani_Mar	Gust	KA	Bih_kol	Indigofera_sp	Fabaceae	Liana	18.2	5.79324	NA	NA	NA	NA	NA	NA	NA	Dicot
La_Belgique	22/jul	1	6	A	LB_1.6A	Gust	Ani_Mar	Gust	KA	Linou	Lasianthera_africana	Icacinaceae	Shrub	3.76991	1.2	200	NA	NA	NA	NA	NA	NA	Dicot
La_Belgique	22/jul	1	6	A	LB_1.6A	Gust	Ani_Mar	Gust	KA	Ozendenkono_Fr_rouges	Maesobotrya_klaineana	Euphorbiaceae	Tree	30	9.5493	500	NA	NA	NA	NA	NA	NA	Dicot
La_Belgique	22/jul	1	6	A	LB_1.6A	Gust	Ani_Mar	Gust	KA	Ozendenkono_Fr_rouges	Maesobotrya_klaineana	Euphorbiaceae	Tree	24.6	7.83042	400	NA	NA	NA	NA	NA	NA	Dicot
La_Belgique	22/jul	1	6	A	LB_1.6A	Gust	Ani_Mar	Gust	KA	Ozendenkono_Fr_rouges	Maesobotrya_klaineana	Euphorbiaceae	Tree	29.1	9.26282	150	NA	NA	NA	NA	NA	NA	Dicot
La_Belgique	22/jul	1	6	A	LB_1.6A	Gust	Ani_Mar	Gust	KA	Koukoho	Manniophyton_fulvum	Euphorbiaceae	Liana	11.4	3.62873	NA	0	0	0	0	1	1	Dicot
La_Belgique	22/jul	1	6	A	LB_1.6A	Gust	Ani_Mar	Gust	KA	Koukoho	Manniophyton_fulvum	Euphorbiaceae	Liana	13.2	4.20169	NA	0	0	0	0	1	1	Dicot
La_Belgique	22/jul	1	6	A	LB_1.6A	Gust	Ani_Mar	Gust	KA	Somo_dur	Massularia_acuminata	Rubiaceae	Tree	10	3.1831	250	0	1	0	0	0	0	Dicot
La_Belgique	22/jul	1	6	A	LB_1.6A	Gust	Ani_Mar	Gust	KA	Mbo'o	Milicia_excelsa	Moraceae	Tree	190	60.4789	4800	1	1	0	0	0	0	Dicot
La_Belgique	22/jul	1	6	A	LB_1.6A	Gust	Ani_Mar	Gust	KA	Mbol_essoum	Monodora_myristica	Annonaceae	Tree	18.2	5.79324	350	0	1	0	0	0	0	Dicot
La_Belgique	22/jul	1	6	A	LB_1.6A	Gust	Ani_Mar	Gust	KA	Ntienta'a	Neuropeltis_acuminata	Convolvulaceae	Liana	14.1	4.48817	NA	NA	NA	NA	NA	NA	NA	Dicot
La_Belgique	22/jul	1	6	A	LB_1.6A	Gust	Ani_Mar	Gust	KA	Bih	Petersianthus_macrocarpus	Lecythidaceae	Tree	120	38.1972	4200	0	1	1	0	0	0	Dicot
La_Belgique	22/jul	1	6	A	LB_1.6A	Gust	Ani_Mar	Gust	KA	Mpèh_dur	Rinorea_longifolia	Violaceae	Tree	23.2	7.38479	550	NA	NA	NA	NA	NA	NA	Dicot
La_Belgique	22/jul	1	6	A	LB_1.6A	Gust	Ani_Mar	Gust	KA	Mpèh_dur	Rinorea_longifolia	Violaceae	Tree	16.3	5.18845	500	NA	NA	NA	NA	NA	NA	Dicot
La_Belgique	22/jul	1	6	A	LB_1.6A	Gust	Ani_Mar	Gust	KA	Mpèh_dur	Rinorea_longifolia	Violaceae	Tree	17.3	5.50676	500	NA	NA	NA	NA	NA	NA	Dicot
La_Belgique	22/jul	1	6	A	LB_1.6A	Gust	Ani_Mar	Gust	KA	Mpèh_dur	Rinorea_longifolia	Violaceae	Tree	20	6.3662	500	NA	NA	NA	NA	NA	NA	Dicot
La_Belgique	22/jul	1	6	A	LB_1.6A	Gust	Ani_Mar	Gust	KA	Mpèh_dur	Rinorea_longifolia	Violaceae	Tree	12.3	3.91521	350	NA	NA	NA	NA	NA	NA	Dicot
La_Belgique	22/jul	1	6	A	LB_1.6A	Gust	Ani_Mar	Gust	KA	Mpèh_dur	Rinorea_longifolia	Violaceae	Tree	5.02655	1.6	250	NA	NA	NA	NA	NA	NA	Dicot
La_Belgique	22/jul	1	6	A	LB_1.6A	Gust	Ani_Mar	Gust	KA	Mpèh_dur	Rinorea_longifolia	Violaceae	Tree	9.1	2.89662	250	NA	NA	NA	NA	NA	NA	Dicot
La_Belgique	22/jul	1	6	A	LB_1.6A	Gust	Ani_Mar	Gust	KA	Mpèh_dur	Rinorea_longifolia	Violaceae	Tree	2.51327	0.8	210	NA	NA	NA	NA	NA	NA	Dicot
La_Belgique	22/jul	1	6	A	LB_1.6A	Gust	Ani_Mar	Gust	KA	Mpèh_dur	Rinorea_longifolia	Violaceae	Tree	2.82743	0.9	205	NA	NA	NA	NA	NA	NA	Dicot
La_Belgique	22/jul	1	6	A	LB_1.6A	Gust	Ani_Mar	Gust	KA	Mpèh_dur	Rinorea_longifolia	Violaceae	Tree	4.08407	1.3	205	NA	NA	NA	NA	NA	NA	Dicot
La_Belgique	22/jul	1	6	A	LB_1.6A	Gust	Ani_Mar	Gust	KA	Mpèh_dur	Rinorea_longifolia	Violaceae	Tree	4.71239	1.5	205	NA	NA	NA	NA	NA	NA	Dicot
La_Belgique	22/jul	1	6	A	LB_1.6A	Gust	Ani_Mar	Gust	KA	Mpèh_dur	Rinorea_longifolia	Violaceae	Tree	1.25664	0.4	200	NA	NA	NA	NA	NA	NA	Dicot
La_Belgique	22/jul	1	6	A	LB_1.6A	Gust	Ani_Mar	Gust	KA	Mpèh_dur	Rinorea_longifolia	Violaceae	Tree	2.19911	0.7	200	NA	NA	NA	NA	NA	NA	Dicot
La_Belgique	22/jul	1	6	A	LB_1.6A	Gust	Ani_Mar	Gust	KA	Mpèh_dur	Rinorea_longifolia	Violaceae	Tree	2.19911	0.7	200	NA	NA	NA	NA	NA	NA	Dicot
La_Belgique	22/jul	1	6	A	LB_1.6A	Gust	Ani_Mar	Gust	KA	Mpèh_dur	Rinorea_longifolia	Violaceae	Tree	12.3	3.91521	200	NA	NA	NA	NA	NA	NA	Dicot
La_Belgique	22/jul	1	6	A	LB_1.6A	Gust	Ani_Mar	Gust	KA	Mpèh_dur	Rinorea_longifolia	Violaceae	Tree	1.88496	0.6	180	NA	NA	NA	NA	NA	NA	Dicot
La_Belgique	22/jul	1	6	A	LB_1.6A	Gust	Ani_Mar	Gust	KA	Mpèh_dur	Rinorea_longifolia	Violaceae	Tree	1.25664	0.4	150	NA	NA	NA	NA	NA	NA	Dicot
La_Belgique	22/jul	1	6	A	LB_1.6A	Gust	Ani_Mar	Gust	KA	Mpèh_dur	Rinorea_longifolia	Violaceae	Tree	1.88496	0.6	150	NA	NA	NA	NA	NA	NA	Dicot
La_Belgique	22/jul	1	6	A	LB_1.6A	Gust	Ani_Mar	Gust	KA	Mpèh_dur	Rinorea_longifolia	Violaceae	Tree	2.19911	0.7	150	NA	NA	NA	NA	NA	NA	Dicot
La_Belgique	22/jul	1	6	A	LB_1.6A	Gust	Ani_Mar	Gust	KA	Mpèh_dur	Rinorea_longifolia	Violaceae	Tree	2.19911	0.7	150	NA	NA	NA	NA	NA	NA	Dicot
La_Belgique	22/jul	1	6	A	LB_1.6A	Gust	Ani_Mar	Gust	KA	Mpèh_dur	Rinorea_longifolia	Violaceae	Tree	2.51327	0.8	150	NA	NA	NA	NA	NA	NA	Dicot
La_Belgique	22/jul	1	6	A	LB_1.6A	Gust	Ani_Mar	Gust	KA	Mpèh_dur	Rinorea_longifolia	Violaceae	Tree	2.82743	0.9	150	NA	NA	NA	NA	NA	NA	Dicot
La_Belgique	22/jul	1	6	A	LB_1.6A	Gust	Ani_Mar	Gust	KA	Mpèh_dur	Rinorea_longifolia	Violaceae	Tree	0.942478	0.3	105	NA	NA	NA	NA	NA	NA	Dicot
La_Belgique	22/jul	1	6	A	LB_1.6A	Gust	Ani_Mar	Gust	KA	Mpèh_dur	Rinorea_longifolia	Violaceae	Tree	0.942478	0.3	100	NA	NA	NA	NA	NA	NA	Dicot
La_Belgique	22/jul	1	6	A	LB_1.6A	Gust	Ani_Mar	Gust	KA	Mpèh_dur	Rinorea_longifolia	Violaceae	Tree	0.942478	0.3	100	NA	NA	NA	NA	NA	NA	Dicot
La_Belgique	22/jul	1	6	A	LB_1.6A	Gust	Ani_Mar	Gust	KA	Mpèh_dur	Rinorea_longifolia	Violaceae	Tree	1.5708	0.5	100	NA	NA	NA	NA	NA	NA	Dicot
La_Belgique	22/jul	1	6	A	LB_1.6A	Gust	Ani_Mar	Gust	KA	Bap	Santiria_trimera	Burseraceae	Tree	105	33.4225	1600	1	1	0	0	0	1	Dicot
La_Belgique	22/jul	1	6	A	LB_1.6A	Gust	Ani_Mar	Gust	KA	Mpim	Strombosia_pustulata	Olacaceae	Tree	11.4	3.62873	300	1	1	0	0	0	1	Dicot
La_Belgique	22/jul	1	6	A	LB_1.6A	Gust	Ani_Mar	Gust	KA	Assa_nguh	Tetrapleura_tetraptera	Mimosaceae	Tree	130	41.3803	3300	0	1	0	0	0	0	Dicot
La_Belgique	22/jul	1	6	A	LB_1.6A	Gust	Ani_Mar	Gust	KA	Koffi_ekomo_PF	Tricalysia_oligoneura	Rubiaceae	Tree	17.3	5.50676	600	NA	NA	NA	NA	NA	NA	Dicot
La_Belgique	22/jul	1	6	A	LB_1.6A	Gust	Ani_Mar	Gust	KA	Koffi_ekomo_PF	Tricalysia_oligoneura	Rubiaceae	Tree	10	3.1831	250	NA	NA	NA	NA	NA	NA	Dicot
La_Belgique	22/jul	1	6	A	LB_1.6A	Gust	Ani_Mar	Gust	KA	Ekum_GF	Trichilia_heudelotii	Meliaceae	Tree	52.2	16.6158	1000	1	0	0	0	0	0	Dicot
La_Belgique	22/jul	1	6	A	LB_1.6A	Gust	Ani_Mar	Gust	KA	Ekum_PF	Trichilia_sp.	Meliaceae	Tree	23.2	7.38479	800	NA	NA	NA	NA	NA	NA	Dicot
La_Belgique	22/jul	1	6	A	LB_1.6A	Gust	Ani_Mar	Gust	KA	Ossom_assapep	Uapaca_guineensis	Euphorbiaceae	Tree	2.51327	0.8	205	1	1	0	0	0	0	Dicot
La_Belgique	22/jul	1	6	B	LB_1.6B	Gust	Ani_Mar	Gust	KA	Elane	Alchornea_floribunda	Euphorbiaceae	Tree	3.76991	1.2	240	NA	NA	NA	NA	NA	NA	Dicot
La_Belgique	22/jul	1	6	B	LB_1.6B	Gust	Ani_Mar	Gust	KA	Elane	Alchornea_floribunda	Euphorbiaceae	Tree	3.14159	1	205	NA	NA	NA	NA	NA	NA	Dicot
La_Belgique	22/jul	1	6	B	LB_1.6B	Gust	Ani_Mar	Gust	KA	Bom	Anonidium_mannii	Annonaceae	Tree	45.5	14.4831	2000	0	1	0	0	0	0	Dicot
La_Belgique	22/jul	1	6	B	LB_1.6B	Gust	Ani_Mar	Gust	KA	Louab	Brenania_brieyi	Rubiaceae	Tree	4.71239	1.5	200	0	1	0	0	0	0	Dicot
La_Belgique	22/jul	1	6	B	LB_1.6B	Gust	Ani_Mar	Gust	KA	Amiomlo	Combretum_sp2	Combretaceae	Liana	15.5	4.9338	NA	NA	NA	NA	NA	NA	NA	Dicot
La_Belgique	22/jul	1	6	B	LB_1.6B	Gust	Ani_Mar	Gust	KA	Dem_PF	Desplatsia_subericarpa	Tiliaceae	Tree	15.5	4.9338	250	0	1	0	0	0	0	Dicot
La_Belgique	22/jul	1	6	B	LB_1.6B	Gust	Ani_Mar	Gust	KA	Siyel	Distemonanthus_benthamianus	Caesalpiniaceae	Tree	1.5708	0.5	210	0	0	1	0	0	0	Dicot
La_Belgique	22/jul	1	6	B	LB_1.6B	Gust	Ani_Mar	Gust	KA	Pihe	Enantia_chlorantha	Annonaceae	Tree	16.4	5.22028	400	1	1	0	0	0	1	Dicot
La_Belgique	22/jul	1	6	B	LB_1.6B	Gust	Ani_Mar	Gust	KA	Somo_dur	Massularia_acuminata	Rubiaceae	Tree	3.45575	1.1	205	0	1	0	0	0	0	Dicot
La_Belgique	22/jul	1	6	B	LB_1.6B	Gust	Ani_Mar	Gust	KA	Mbol_essoum	Monodora_myristica	Annonaceae	Tree	1.5708	0.5	150	0	1	0	0	0	0	Dicot
La_Belgique	22/jul	1	6	B	LB_1.6B	Gust	Ani_Mar	Gust	KA	Ossom_ossomo_dur	Pausinystalia_lane-poolei	Rubiaceae	Tree	1.25664	0.4	100	0	0	1	0	0	0	Dicot
La_Belgique	22/jul	1	6	B	LB_1.6B	Gust	Ani_Mar	Gust	KA	Foua	Plagiostyles_africana	Euphorbiaceae	Tree	10	3.1831	400	0	1	0	0	0	0	Dicot
La_Belgique	22/jul	1	6	B	LB_1.6B	Gust	Ani_Mar	Gust	KA	Dob	Polyalthia_suaveolens	Annonaceae	Tree	10	3.1831	230	1	1	0	0	0	1	Dicot
La_Belgique	22/jul	1	6	B	LB_1.6B	Gust	Ani_Mar	Gust	KA	Dob	Polyalthia_suaveolens	Annonaceae	Tree	4.08407	1.3	100	1	1	0	0	0	1	Dicot
La_Belgique	22/jul	1	6	B	LB_1.6B	Gust	Ani_Mar	Gust	KA	Mpèh_dur	Rinorea_longifolia	Violaceae	Tree	22.3	7.09831	550	NA	NA	NA	NA	NA	NA	Dicot
La_Belgique	22/jul	1	6	B	LB_1.6B	Gust	Ani_Mar	Gust	KA	Mpèh_dur	Rinorea_longifolia	Violaceae	Tree	17.3	5.50676	400	NA	NA	NA	NA	NA	NA	Dicot
La_Belgique	22/jul	1	6	B	LB_1.6B	Gust	Ani_Mar	Gust	KA	Mpèh_dur	Rinorea_longifolia	Violaceae	Tree	21.4	6.81183	400	NA	NA	NA	NA	NA	NA	Dicot
La_Belgique	22/jul	1	6	B	LB_1.6B	Gust	Ani_Mar	Gust	KA	Mpèh_dur	Rinorea_longifolia	Violaceae	Tree	7.85398	2.5	300	NA	NA	NA	NA	NA	NA	Dicot
La_Belgique	22/jul	1	6	B	LB_1.6B	Gust	Ani_Mar	Gust	KA	Mpèh_dur	Rinorea_longifolia	Violaceae	Tree	12.3	3.91521	300	NA	NA	NA	NA	NA	NA	Dicot
La_Belgique	22/jul	1	6	B	LB_1.6B	Gust	Ani_Mar	Gust	KA	Mpèh_dur	Rinorea_longifolia	Violaceae	Tree	12.3	3.91521	300	NA	NA	NA	NA	NA	NA	Dicot
La_Belgique	22/jul	1	6	B	LB_1.6B	Gust	Ani_Mar	Gust	KA	Mpèh_dur	Rinorea_longifolia	Violaceae	Tree	13.2	4.20169	300	NA	NA	NA	NA	NA	NA	Dicot
La_Belgique	22/jul	1	6	B	LB_1.6B	Gust	Ani_Mar	Gust	KA	Mpèh_dur	Rinorea_longifolia	Violaceae	Tree	6.59734	2.1	250	NA	NA	NA	NA	NA	NA	Dicot
La_Belgique	22/jul	1	6	B	LB_1.6B	Gust	Ani_Mar	Gust	KA	Mpèh_dur	Rinorea_longifolia	Violaceae	Tree	9.1	2.89662	250	NA	NA	NA	NA	NA	NA	Dicot
La_Belgique	22/jul	1	6	B	LB_1.6B	Gust	Ani_Mar	Gust	KA	Mpèh_dur	Rinorea_longifolia	Violaceae	Tree	10	3.1831	250	NA	NA	NA	NA	NA	NA	Dicot
La_Belgique	22/jul	1	6	B	LB_1.6B	Gust	Ani_Mar	Gust	KA	Mpèh_dur	Rinorea_longifolia	Violaceae	Tree	10	3.1831	250	NA	NA	NA	NA	NA	NA	Dicot
La_Belgique	22/jul	1	6	B	LB_1.6B	Gust	Ani_Mar	Gust	KA	Mpèh_dur	Rinorea_longifolia	Violaceae	Tree	12.3	3.91521	250	NA	NA	NA	NA	NA	NA	Dicot
La_Belgique	22/jul	1	6	B	LB_1.6B	Gust	Ani_Mar	Gust	KA	Mpèh_dur	Rinorea_longifolia	Violaceae	Tree	13.2	4.20169	250	NA	NA	NA	NA	NA	NA	Dicot
La_Belgique	22/jul	1	6	B	LB_1.6B	Gust	Ani_Mar	Gust	KA	Mpèh_dur	Rinorea_longifolia	Violaceae	Tree	11.4	3.62873	240	NA	NA	NA	NA	NA	NA	Dicot
La_Belgique	22/jul	1	6	B	LB_1.6B	Gust	Ani_Mar	Gust	KA	Mpèh_dur	Rinorea_longifolia	Violaceae	Tree	12.3	3.91521	230	NA	NA	NA	NA	NA	NA	Dicot
La_Belgique	22/jul	1	6	B	LB_1.6B	Gust	Ani_Mar	Gust	KA	Mpèh_dur	Rinorea_longifolia	Violaceae	Tree	15.5	4.9338	230	NA	NA	NA	NA	NA	NA	Dicot
La_Belgique	22/jul	1	6	B	LB_1.6B	Gust	Ani_Mar	Gust	KA	Mpèh_dur	Rinorea_longifolia	Violaceae	Tree	17.3	5.50676	230	NA	NA	NA	NA	NA	NA	Dicot
La_Belgique	22/jul	1	6	B	LB_1.6B	Gust	Ani_Mar	Gust	KA	Mpèh_dur	Rinorea_longifolia	Violaceae	Tree	11.4	3.62873	220	NA	NA	NA	NA	NA	NA	Dicot
La_Belgique	22/jul	1	6	B	LB_1.6B	Gust	Ani_Mar	Gust	KA	Mpèh_dur	Rinorea_longifolia	Violaceae	Tree	3.14159	1	215	NA	NA	NA	NA	NA	NA	Dicot
La_Belgique	22/jul	1	6	B	LB_1.6B	Gust	Ani_Mar	Gust	KA	Mpèh_dur	Rinorea_longifolia	Violaceae	Tree	5.34071	1.7	210	NA	NA	NA	NA	NA	NA	Dicot
La_Belgique	22/jul	1	6	B	LB_1.6B	Gust	Ani_Mar	Gust	KA	Mpèh_dur	Rinorea_longifolia	Violaceae	Tree	1.88496	0.6	150	NA	NA	NA	NA	NA	NA	Dicot
La_Belgique	22/jul	1	6	B	LB_1.6B	Gust	Ani_Mar	Gust	KA	Mpèh_dur	Rinorea_longifolia	Violaceae	Tree	2.19911	0.7	150	NA	NA	NA	NA	NA	NA	Dicot
La_Belgique	22/jul	1	6	B	LB_1.6B	Gust	Ani_Mar	Gust	KA	Mpèh_dur	Rinorea_longifolia	Violaceae	Tree	2.51327	0.8	150	NA	NA	NA	NA	NA	NA	Dicot
La_Belgique	22/jul	1	6	B	LB_1.6B	Gust	Ani_Mar	Gust	KA	Mpèh_dur	Rinorea_longifolia	Violaceae	Tree	2.19911	0.7	110	NA	NA	NA	NA	NA	NA	Dicot
La_Belgique	22/jul	1	6	B	LB_1.6B	Gust	Ani_Mar	Gust	KA	Mpèh_dur	Rinorea_longifolia	Violaceae	Tree	0.942478	0.3	105	NA	NA	NA	NA	NA	NA	Dicot
La_Belgique	22/jul	1	6	B	LB_1.6B	Gust	Ani_Mar	Gust	KA	Mpèh_dur	Rinorea_longifolia	Violaceae	Tree	1.25664	0.4	105	NA	NA	NA	NA	NA	NA	Dicot
La_Belgique	22/jul	1	6	B	LB_1.6B	Gust	Ani_Mar	Gust	KA	Mpèh_dur	Rinorea_longifolia	Violaceae	Tree	0.942478	0.3	100	NA	NA	NA	NA	NA	NA	Dicot
La_Belgique	22/jul	1	6	B	LB_1.6B	Gust	Ani_Mar	Gust	KA	Mpèh_dur	Rinorea_longifolia	Violaceae	Tree	1.25664	0.4	100	NA	NA	NA	NA	NA	NA	Dicot
La_Belgique	22/jul	1	6	B	LB_1.6B	Gust	Ani_Mar	Gust	KA	Mpèh_dur	Rinorea_longifolia	Violaceae	Tree	1.88496	0.6	100	NA	NA	NA	NA	NA	NA	Dicot
La_Belgique	22/jul	1	6	B	LB_1.6B	Gust	Ani_Mar	Gust	KA	Mpèh_dur	Rinorea_longifolia	Violaceae	Tree	2.82743	0.9	100	NA	NA	NA	NA	NA	NA	Dicot
La_Belgique	22/jul	1	6	B	LB_1.6B	Gust	Ani_Mar	Gust	KA	Poumo_GF_velu	Strombosiopsis_tetrandra	Olacaceae	Tree	6.9115	2.2	300	1	1	0	0	0	0	Dicot
La_Belgique	22/jul	1	6	B	LB_1.6B	Gust	Ani_Mar	Gust	KA	Poumo_GF_velu	Strombosiopsis_tetrandra	Olacaceae	Tree	1.88496	0.6	100	1	1	0	0	0	0	Dicot
La_Belgique	22/jul	1	6	B	LB_1.6B	Gust	Ani_Mar	Gust	KA	Pan	Tabernaemontana_crassa	Apocynaceae	Tree	43.7	13.9101	700	0	1	0	0	0	0	Dicot
La_Belgique	22/jul	1	6	B	LB_1.6B	Gust	Ani_Mar	Gust	KA	Pan	Tabernaemontana_crassa	Apocynaceae	Tree	4.71239	1.5	250	0	1	0	0	0	0	Dicot
La_Belgique	22/jul	1	6	B	LB_1.6B	Gust	Ani_Mar	Gust	KA	Koffi_ekomo_PF	Tricalysia_oligoneura	Rubiaceae	Tree	9.1	2.89662	300	NA	NA	NA	NA	NA	NA	Dicot
La_Belgique	22/jul	1	6	B	LB_1.6B	Gust	Ani_Mar	Gust	KA	Ekum_PF	Trichilia_sp.	Meliaceae	Tree	28.2	8.97634	300	NA	NA	NA	NA	NA	NA	Dicot
La_Belgique	22/jul	1	6	B	LB_1.6B	Gust	Ani_Mar	Gust	KA	So'o_abourabou	Trichoscypha_abut	Anacardiaceae	Tree	11.4	3.62873	300	0	1	0	0	0	0	Dicot
La_Belgique	25/jul	2	1	A	LB_2.1A	Gust	Ani_Mar	Gust	KA	Koffi_ekomo_GF	Aulacocalyx_auriculata	Rubiaceae	Tree	6.28319	2	300	NA	NA	NA	NA	NA	NA	Dicot
La_Belgique	25/jul	2	1	A	LB_2.1A	Gust	Ani_Mar	Gust	KA	Louab	Brenania_brieyi	Rubiaceae	Tree	1.5708	0.5	150	0	1	0	0	0	0	Dicot
La_Belgique	25/jul	2	1	A	LB_2.1A	Gust	Ani_Mar	Gust	KA	Engkingkor	Chytranthus_mortehanii	Sapindaceae	Tree	5.65487	1.8	300	NA	NA	NA	NA	NA	NA	Dicot
La_Belgique	25/jul	2	1	A	LB_2.1A	Gust	Ani_Mar	Gust	KA	Engkingkor	Chytranthus_mortehanii	Sapindaceae	Tree	6.9115	2.2	300	NA	NA	NA	NA	NA	NA	Dicot
La_Belgique	25/jul	2	1	A	LB_2.1A	Gust	Ani_Mar	Gust	KA	Engkingkor	Chytranthus_mortehanii	Sapindaceae	Tree	1.5708	0.5	100	NA	NA	NA	NA	NA	NA	Dicot
La_Belgique	25/jul	2	1	A	LB_2.1A	Gust	Ani_Mar	Gust	KA	Olea	Desbordesia_glaucescens	Irvingiaceae	Tree	77.3	24.6054	3500	0	0	1	0	0	0	Dicot
La_Belgique	25/jul	2	1	A	LB_2.1A	Gust	Ani_Mar	Gust	KA	Olea	Desbordesia_glaucescens	Irvingiaceae	Tree	3.14159	1	250	0	0	1	0	0	0	Dicot
La_Belgique	25/jul	2	1	A	LB_2.1A	Gust	Ani_Mar	Gust	KA	Linou_kol	Dichapetalum_sp	Dichapetalaceae	Liana	6.28319	2	NA	NA	NA	NA	NA	NA	NA	Dicot
La_Belgique	25/jul	2	1	A	LB_2.1A	Gust	Ani_Mar	Gust	KA	Linou_kol	Dichapetalum_sp	Dichapetalaceae	Liana	12.5664	4	NA	NA	NA	NA	NA	NA	NA	Dicot
La_Belgique	25/jul	2	1	A	LB_2.1A	Gust	Ani_Mar	Gust	KA	Djil	Diospyros_crassiflora	Ebenaceae	Tree	6.59734	2.1	500	1	1	0	0	0	0	Dicot
La_Belgique	25/jul	2	1	A	LB_2.1A	Gust	Ani_Mar	Gust	KA	Eloun	Diospyros_holeana	Ebenaceae	Tree	20	6.3662	700	NA	NA	NA	NA	NA	NA	Dicot
La_Belgique	25/jul	2	1	A	LB_2.1A	Gust	Ani_Mar	Gust	KA	Nouang	Drypetes_sp	Euphorbiaceae	Tree	1.88496	0.6	205	NA	NA	NA	NA	NA	NA	Dicot
La_Belgique	25/jul	2	1	A	LB_2.1A	Gust	Ani_Mar	Gust	KA	Ntièh_à_sève	Garcinia_mannii	Clusiaceae	Tree	43.2	13.751	1000	NA	NA	NA	NA	NA	NA	Dicot
La_Belgique	25/jul	2	1	A	LB_2.1A	Gust	Ani_Mar	Gust	KA	Ntièh_à_sève	Garcinia_mannii	Clusiaceae	Tree	4.71239	1.5	300	NA	NA	NA	NA	NA	NA	Dicot
La_Belgique	25/jul	2	1	A	LB_2.1A	Gust	Ani_Mar	Gust	KA	Mbeu_nkol	Hugonia_platysepala	Linaceae	Liana	2.82743	0.9	200	1	1	0	0	0	1	Dicot
La_Belgique	25/jul	2	1	A	LB_2.1A	Gust	Ani_Mar	Gust	KA	Kampa'a_PF	Lecaniodiscus_cupanioides	Sapindaceae	Tree	5.02655	1.6	400	0	1	0	0	0	0	Dicot
La_Belgique	25/jul	2	1	A	LB_2.1A	Gust	Ani_Mar	Gust	KA	Koukoho	Manniophyton_fulvum	Euphorbiaceae	Liana	13.2	4.20169	NA	0	0	0	0	1	1	Dicot
La_Belgique	25/jul	2	1	A	LB_2.1A	Gust	Ani_Mar	Gust	KA	Koukoho	Manniophyton_fulvum	Euphorbiaceae	Liana	14.1	4.48817	NA	0	0	0	0	1	1	Dicot
La_Belgique	25/jul	2	1	A	LB_2.1A	Gust	Ani_Mar	Gust	KA	Koukoho	Manniophyton_fulvum	Euphorbiaceae	Liana	15.5	4.9338	NA	0	0	0	0	1	1	Dicot
La_Belgique	25/jul	2	1	A	LB_2.1A	Gust	Ani_Mar	Gust	KA	Somo_dur	Massularia_acuminata	Rubiaceae	Tree	10.6814	3.4	250	0	1	0	0	0	0	Dicot
La_Belgique	25/jul	2	1	A	LB_2.1A	Gust	Ani_Mar	Gust	KA	Mpèh_kol	Millettia_sp	Fabaceae	Liana	9.42478	3	NA	NA	NA	NA	NA	NA	NA	Dicot
La_Belgique	25/jul	2	1	A	LB_2.1A	Gust	Ani_Mar	Gust	KA	Mbol_essoum	Monodora_myristica	Annonaceae	Tree	4.71239	1.5	250	0	1	0	0	0	0	Dicot
La_Belgique	25/jul	2	1	A	LB_2.1A	Gust	Ani_Mar	Gust	KA	Mbol_essoum	Monodora_myristica	Annonaceae	Tree	2.19911	0.7	210	0	1	0	0	0	0	Dicot
La_Belgique	25/jul	2	1	A	LB_2.1A	Gust	Ani_Mar	Gust	KA	Ossom_ossomo_dur	Pausinystalia_lane-poolei	Rubiaceae	Tree	1.5708	0.5	250	0	0	1	0	0	0	Dicot
La_Belgique	25/jul	2	1	A	LB_2.1A	Gust	Ani_Mar	Gust	KA	Bih	Petersianthus_macrocarpus	Lecythidaceae	Tree	1.88496	0.6	150	0	1	1	0	0	0	Dicot
La_Belgique	25/jul	2	1	A	LB_2.1A	Gust	Ani_Mar	Gust	KA	Sorkieme	Sorindeia_grandifolia	Anacardiaceae	Tree	48.2	15.3425	2000	0	1	0	0	0	1	Dicot
La_Belgique	25/jul	2	1	A	LB_2.1A	Gust	Ani_Mar	Gust	KA	Sorkieme	Sorindeia_grandifolia	Anacardiaceae	Tree	39.1	12.4459	1200	0	1	0	0	0	1	Dicot
La_Belgique	25/jul	2	1	A	LB_2.1A	Gust	Ani_Mar	Gust	KA	Poumo_GF_non_velu	Strombosia_grandifolia	Olacaceae	Tree	10	3.1831	400	1	1	0	0	0	1	Dicot
La_Belgique	25/jul	2	1	A	LB_2.1A	Gust	Ani_Mar	Gust	KA	Poumo_GF_velu	Strombosiopsis_tetrandra	Olacaceae	Tree	4.08407	1.3	210	1	1	0	0	0	0	Dicot
La_Belgique	25/jul	2	1	A	LB_2.1A	Gust	Ani_Mar	Gust	KA	Djue_engiel_sans_fleur	Syzygium_guineense	Myrtaceae	Tree	7.85398	2.5	250	1	1	0	0	0	0	Dicot
La_Belgique	25/jul	2	1	A	LB_2.1A	Gust	Ani_Mar	Gust	KA	Koffi_ekomo_PF	Tricalysia_oligoneura	Rubiaceae	Tree	7.22566	2.3	550	NA	NA	NA	NA	NA	NA	Dicot
La_Belgique	25/jul	2	1	A	LB_2.1A	Gust	Ani_Mar	Gust	KA	Koffi_ekomo_PF	Tricalysia_oligoneura	Rubiaceae	Tree	4.71239	1.5	250	NA	NA	NA	NA	NA	NA	Dicot
La_Belgique	25/jul	2	1	A	LB_2.1A	Gust	Ani_Mar	Gust	KA	Ekum_GF	Trichilia_heudelotii	Meliaceae	Tree	93.7	29.8256	3300	1	0	0	0	0	0	Dicot
La_Belgique	25/jul	2	1	A	LB_2.1A	Gust	Ani_Mar	Gust	KA	Ossom_assapep	Uapaca_guineensis	Euphorbiaceae	Tree	1.5708	0.5	200	1	1	0	0	0	0	Dicot
La_Belgique	25/jul	2	1	A	LB_2.1A	Gust	Ani_Mar	Gust	KA	Ossom_assapep	Uapaca_guineensis	Euphorbiaceae	Tree	2.82743	0.9	150	1	1	0	0	0	0	Dicot
La_Belgique	25/jul	2	1	A	LB_2.1A	Gust	Ani_Mar	Gust	KA	Ossom_assapep	Uapaca_guineensis	Euphorbiaceae	Tree	4.08407	1.3	150	1	1	0	0	0	0	Dicot
La_Belgique	25/jul	2	1	A	LB_2.1A	Gust	Ani_Mar	Gust	KA	Ntimtim	Vitex_grandifolia	Verbenaceae	Tree	8.79646	2.8	300	0	1	0	0	0	0	Dicot
La_Belgique	25/jul	2	1	B	LB_2.1B	Gust	Ani_Mar	Gust	KA	Engkingkor	Chytranthus_mortehanii	Sapindaceae	Tree	4.08407	1.3	300	NA	NA	NA	NA	NA	NA	Dicot
La_Belgique	25/jul	2	1	B	LB_2.1B	Gust	Ani_Mar	Gust	KA	Olea	Desbordesia_glaucescens	Irvingiaceae	Tree	47.3	15.0561	1700	0	0	1	0	0	0	Dicot
La_Belgique	25/jul	2	1	B	LB_2.1B	Gust	Ani_Mar	Gust	KA	Eloun	Diospyros_holeana	Ebenaceae	Tree	19.1	6.07972	500	NA	NA	NA	NA	NA	NA	Dicot
La_Belgique	25/jul	2	1	B	LB_2.1B	Gust	Ani_Mar	Gust	KA	Pihe	Enantia_chlorantha	Annonaceae	Tree	21.4	6.81183	400	1	1	0	0	0	1	Dicot
La_Belgique	25/jul	2	1	B	LB_2.1B	Gust	Ani_Mar	Gust	KA	Pihe	Enantia_chlorantha	Annonaceae	Tree	7.22566	2.3	350	1	1	0	0	0	1	Dicot
La_Belgique	25/jul	2	1	B	LB_2.1B	Gust	Ani_Mar	Gust	KA	Kol_elo'o	Entada_purseatha	Mimosaceae	Liana	33.2	10.5679	NA	NA	NA	NA	NA	NA	NA	Dicot
La_Belgique	25/jul	2	1	B	LB_2.1B	Gust	Ani_Mar	Gust	KA	Ntièh_à_sève	Garcinia_mannii	Clusiaceae	Tree	2.82743	0.9	250	NA	NA	NA	NA	NA	NA	Dicot
La_Belgique	25/jul	2	1	B	LB_2.1B	Gust	Ani_Mar	Gust	KA	Onouah	Irvingia_gabonensis	Irvingiaceae	Tree	17.3	5.50676	600	0	1	0	0	0	0	Dicot
La_Belgique	25/jul	2	1	B	LB_2.1B	Gust	Ani_Mar	Gust	KA	Kampa'a_PF	Lecaniodiscus_cupanioides	Sapindaceae	Tree	3.45575	1.1	NA	0	1	0	0	0	0	Dicot
La_Belgique	25/jul	2	1	B	LB_2.1B	Gust	Ani_Mar	Gust	KA	Mbol_essoum	Monodora_myristica	Annonaceae	Tree	4.71239	1.5	300	0	1	0	0	0	0	Dicot
La_Belgique	25/jul	2	1	B	LB_2.1B	Gust	Ani_Mar	Gust	KA	Mbol_essoum	Monodora_myristica	Annonaceae	Tree	3.14159	1	250	0	1	0	0	0	0	Dicot
La_Belgique	25/jul	2	1	B	LB_2.1B	Gust	Ani_Mar	Gust	KA	Ntienta'a	Neuropeltis_acuminata	Convolvulaceae	Liana	14.1	4.48817	NA	NA	NA	NA	NA	NA	NA	Dicot
La_Belgique	25/jul	2	1	B	LB_2.1B	Gust	Ani_Mar	Gust	KA	Ntienta'a	Neuropeltis_acuminata	Convolvulaceae	Liana	16.4	5.22028	NA	NA	NA	NA	NA	NA	NA	Dicot
La_Belgique	25/jul	2	1	B	LB_2.1B	Gust	Ani_Mar	Gust	KA	Ebohlokieme	Oncoba_crepiniana	Flacourtiaceae	Tree	5.65487	1.8	300	0	1	0	0	0	0	Dicot
La_Belgique	25/jul	2	1	B	LB_2.1B	Gust	Ani_Mar	Gust	KA	Foua	Plagiostyles_africana	Euphorbiaceae	Tree	45	14.3239	1400	0	1	0	0	0	0	Dicot
La_Belgique	25/jul	2	1	B	LB_2.1B	Gust	Ani_Mar	Gust	KA	Foua	Plagiostyles_africana	Euphorbiaceae	Tree	10.3673	3.3	600	0	1	0	0	0	0	Dicot
La_Belgique	25/jul	2	1	B	LB_2.1B	Gust	Ani_Mar	Gust	KA	Dob	Polyalthia_suaveolens	Annonaceae	Tree	3.45575	1.1	250	1	1	0	0	0	1	Dicot
La_Belgique	25/jul	2	1	B	LB_2.1B	Gust	Ani_Mar	Gust	KA	Bouh_á	Psychotria_densinervia	Rubiaceae	Tree	8.16814	2.6	300	NA	NA	NA	NA	NA	NA	Dicot
La_Belgique	25/jul	2	1	B	LB_2.1B	Gust	Ani_Mar	Gust	KA	Poumo_GF_non_velu	Strombosia_grandifolia	Olacaceae	Tree	7.22566	2.3	400	1	1	0	0	0	1	Dicot
La_Belgique	25/jul	2	1	B	LB_2.1B	Gust	Ani_Mar	Gust	KA	Poumo_GF_velu	Strombosiopsis_tetrandra	Olacaceae	Tree	10.9956	3.5	300	1	1	0	0	0	0	Dicot
La_Belgique	25/jul	2	1	B	LB_2.1B	Gust	Ani_Mar	Gust	KA	Bié	Symphonia_globulifera	Clusiaceae	Tree	5.02655	1.6	250	1	1	0	1	0	0	Dicot
La_Belgique	25/jul	2	1	B	LB_2.1B	Gust	Ani_Mar	Gust	KA	Bié	Symphonia_globulifera	Clusiaceae	Tree	3.14159	1	150	1	1	0	1	0	0	Dicot
La_Belgique	25/jul	2	1	B	LB_2.1B	Gust	Ani_Mar	Gust	KA	Pan	Tabernaemontana_crassa	Apocynaceae	Tree	38.2	12.1594	800	0	1	0	0	0	0	Dicot
La_Belgique	25/jul	2	1	B	LB_2.1B	Gust	Ani_Mar	Gust	KA	Pan	Tabernaemontana_crassa	Apocynaceae	Tree	37.3	11.873	600	0	1	0	0	0	0	Dicot
La_Belgique	25/jul	2	1	B	LB_2.1B	Gust	Ani_Mar	Gust	KA	Koffi_ekomo_PF	Tricalysia_oligoneura	Rubiaceae	Tree	10.9956	3.5	500	NA	NA	NA	NA	NA	NA	Dicot
La_Belgique	25/jul	2	1	B	LB_2.1B	Gust	Ani_Mar	Gust	KA	Koffi_ekomo_PF	Tricalysia_oligoneura	Rubiaceae	Tree	6.9115	2.2	300	NA	NA	NA	NA	NA	NA	Dicot
La_Belgique	25/jul	2	1	B	LB_2.1B	Gust	Ani_Mar	Gust	KA	Ekum_PF	Trichilia_sp.	Meliaceae	Tree	113	35.969	2900	NA	NA	NA	NA	NA	NA	Dicot
La_Belgique	25/jul	2	1	B	LB_2.1B	Gust	Ani_Mar	Gust	KA	Ossom_oku	Uapaca_acuminata	Euphorbiaceae	Tree	125	39.7887	3000	1	1	0	0	0	1	Dicot
La_Belgique	25/jul	2	1	B	LB_2.1B	Gust	Ani_Mar	Gust	KA	Ossom_assapep	Uapaca_guineensis	Euphorbiaceae	Tree	5.96903	1.9	350	1	1	0	0	0	0	Dicot
La_Belgique	25/jul	2	1	B	LB_2.1B	Gust	Ani_Mar	Gust	KA	Ossom_assapep	Uapaca_guineensis	Euphorbiaceae	Tree	1.5708	0.5	250	1	1	0	0	0	0	Dicot
La_Belgique	25/jul	2	1	B	LB_2.1B	Gust	Ani_Mar	Gust	KA	Ossom_assapep	Uapaca_guineensis	Euphorbiaceae	Tree	3.45575	1.1	150	1	1	0	0	0	0	Dicot
La_Belgique	25/jul	2	2	A	LB_2.2A	Gust	Ani_Mar	Gust	KA	Bom	Anonidium_mannii	Annonaceae	Tree	33.2	10.5679	700	0	1	0	0	0	0	Dicot
La_Belgique	25/jul	2	2	A	LB_2.2A	Gust	Ani_Mar	Gust	KA	Engkingkor	Chytranthus_mortehanii	Sapindaceae	Tree	12.5664	4	300	NA	NA	NA	NA	NA	NA	Dicot
La_Belgique	25/jul	2	2	A	LB_2.2A	Gust	Ani_Mar	Gust	KA	Ebil_edih	Cola_arcuata	Sterculiaceae	Tree	20.4204	6.5	500	NA	NA	NA	NA	NA	NA	Dicot
La_Belgique	25/jul	2	2	A	LB_2.2A	Gust	Ani_Mar	Gust	KA	Ebil_edih	Cola_arcuata	Sterculiaceae	Tree	1.88496	0.6	200	NA	NA	NA	NA	NA	NA	Dicot
La_Belgique	25/jul	2	2	A	LB_2.2A	Gust	Ani_Mar	Gust	KA	Olea	Desbordesia_glaucescens	Irvingiaceae	Tree	99.1	31.5445	2300	0	0	1	0	0	0	Dicot
La_Belgique	25/jul	2	2	A	LB_2.2A	Gust	Ani_Mar	Gust	KA	Linou_kol	Dichapetalum_sp	Dichapetalaceae	Liana	1.5708	0.5	NA	NA	NA	NA	NA	NA	NA	Dicot
La_Belgique	25/jul	2	2	A	LB_2.2A	Gust	Ani_Mar	Gust	KA	Pihe	Enantia_chlorantha	Annonaceae	Tree	21.4	6.81183	500	1	1	0	0	0	1	Dicot
La_Belgique	25/jul	2	2	A	LB_2.2A	Gust	Ani_Mar	Gust	KA	Pihe	Enantia_chlorantha	Annonaceae	Tree	5.34071	1.7	210	1	1	0	0	0	1	Dicot
La_Belgique	25/jul	2	2	A	LB_2.2A	Gust	Ani_Mar	Gust	KA	Okah_okol	Grewia_hookerana	Tiliaceae	Liana	4.71239	1.5	NA	0	1	0	0	0	0	Dicot
La_Belgique	25/jul	2	2	A	LB_2.2A	Gust	Ani_Mar	Gust	KA	Linou	Lasianthera_africana	Icacinaceae	Shrub	6.28319	2	200	NA	NA	NA	NA	NA	NA	Dicot
La_Belgique	25/jul	2	2	A	LB_2.2A	Gust	Ani_Mar	Gust	KA	Ozendenkono_Fr_rouges	Maesobotrya_klaineana	Euphorbiaceae	Tree	57.3	18.2392	600	NA	NA	NA	NA	NA	NA	Dicot
La_Belgique	25/jul	2	2	A	LB_2.2A	Gust	Ani_Mar	Gust	KA	Koukoho	Manniophyton_fulvum	Euphorbiaceae	Liana	5.65487	1.8	NA	0	0	0	0	1	1	Dicot
La_Belgique	25/jul	2	2	A	LB_2.2A	Gust	Ani_Mar	Gust	KA	Koukoho	Manniophyton_fulvum	Euphorbiaceae	Liana	6.28319	2	NA	0	0	0	0	1	1	Dicot
La_Belgique	25/jul	2	2	A	LB_2.2A	Gust	Ani_Mar	Gust	KA	Mpèh_kol	Millettia_sp	Fabaceae	Liana	16.4	5.22028	NA	NA	NA	NA	NA	NA	NA	Dicot
La_Belgique	25/jul	2	2	A	LB_2.2A	Gust	Ani_Mar	Gust	KA	Dob	Polyalthia_suaveolens	Annonaceae	Tree	4.71239	1.5	205	1	1	0	0	0	1	Dicot
La_Belgique	25/jul	2	2	A	LB_2.2A	Gust	Ani_Mar	Gust	KA	Bouh_á	Psychotria_densinervia	Rubiaceae	Tree	10.3673	3.3	500	NA	NA	NA	NA	NA	NA	Dicot
La_Belgique	25/jul	2	2	A	LB_2.2A	Gust	Ani_Mar	Gust	KA	Ntsimé_rouge	Pterocarpus_soyauxii	Fabaceae	Tree	51.1	16.2656	2000	0	0	1	0	0	0	Dicot
La_Belgique	25/jul	2	2	A	LB_2.2A	Gust	Ani_Mar	Gust	KA	Mpoh_li	Rothmannia_coriacea	Rubiaceae	Tree	16.9646	5.4	500	NA	NA	NA	NA	NA	NA	Dicot
La_Belgique	25/jul	2	2	A	LB_2.2A	Gust	Ani_Mar	Gust	KA	Mpoh_li	Rothmannia_coriacea	Rubiaceae	Tree	3.76991	1.2	300	NA	NA	NA	NA	NA	NA	Dicot
La_Belgique	25/jul	2	2	A	LB_2.2A	Gust	Ani_Mar	Gust	KA	Mpoh_li	Rothmannia_coriacea	Rubiaceae	Tree	4.08407	1.3	250	NA	NA	NA	NA	NA	NA	Dicot
La_Belgique	25/jul	2	2	A	LB_2.2A	Gust	Ani_Mar	Gust	KA	Mpoh_li	Rothmannia_coriacea	Rubiaceae	Tree	15.3938	4.9	250	NA	NA	NA	NA	NA	NA	Dicot
La_Belgique	25/jul	2	2	A	LB_2.2A	Gust	Ani_Mar	Gust	KA	Mpoh_li	Rothmannia_coriacea	Rubiaceae	Tree	3.76991	1.2	210	NA	NA	NA	NA	NA	NA	Dicot
La_Belgique	25/jul	2	2	A	LB_2.2A	Gust	Ani_Mar	Gust	KA	Sorkieme	Sorindeia_grandifolia	Anacardiaceae	Tree	19.4779	6.2	800	0	1	0	0	0	1	Dicot
La_Belgique	25/jul	2	2	A	LB_2.2A	Gust	Ani_Mar	Gust	KA	Sorkieme	Sorindeia_grandifolia	Anacardiaceae	Tree	4.08407	1.3	250	0	1	0	0	0	1	Dicot
La_Belgique	25/jul	2	2	A	LB_2.2A	Gust	Ani_Mar	Gust	KA	Pan	Tabernaemontana_crassa	Apocynaceae	Tree	10.3673	3.3	500	0	1	0	0	0	0	Dicot
La_Belgique	25/jul	2	2	A	LB_2.2A	Gust	Ani_Mar	Gust	KA	Pan	Tabernaemontana_crassa	Apocynaceae	Tree	8.4823	2.7	400	0	1	0	0	0	0	Dicot
La_Belgique	25/jul	2	2	A	LB_2.2A	Gust	Ani_Mar	Gust	KA	pan	Tabernaemontana_crassa	Apocynaceae	Tree	9.42478	3	300	0	1	0	0	0	0	Dicot
La_Belgique	25/jul	2	2	A	LB_2.2A	Gust	Ani_Mar	Gust	KA	Pan	Tabernaemontana_crassa	Apocynaceae	Tree	12.5664	4	250	0	1	0	0	0	0	Dicot
La_Belgique	25/jul	2	2	A	LB_2.2A	Gust	Ani_Mar	Gust	KA	Koffi_ekomo_PF	Tricalysia_oligoneura	Rubiaceae	Tree	1.5708	0.5	150	NA	NA	NA	NA	NA	NA	Dicot
La_Belgique	25/jul	2	2	A	LB_2.2A	Gust	Ani_Mar	Gust	KA	Ossom_assapep	Uapaca_guineensis	Euphorbiaceae	Tree	100	31.831	2400	1	1	0	0	0	0	Dicot
La_Belgique	25/jul	2	2	A	LB_2.2A	Gust	Ani_Mar	Gust	KA	Ossom_ossomo_faible	Uapaca_sp	Euphorbiaceae	Tree	4.71239	1.5	200	1	1	0	0	0	0	Dicot
La_Belgique	25/jul	2	2	A	LB_2.2A	Gust	Ani_Mar	Gust	KA	Ossom_fonkeu'eu	Uapaca_vanhoutei	Euphorbiaceae	Tree	3.14159	1	200	1	1	0	0	0	0	Dicot
La_Belgique	25/jul	2	2	B	LB_2.2B	Gust	Ani_Mar	Gust	KA	Ndip	Cola_balayii	Sterculiaceae	Tree	39.1	12.4459	1500	NA	NA	NA	NA	NA	NA	Dicot
La_Belgique	25/jul	2	2	B	LB_2.2B	Gust	Ani_Mar	Gust	KA	Amiomlo	Combretum_sp2	Combretaceae	Liana	14.1	4.48817	NA	NA	NA	NA	NA	NA	NA	Dicot
La_Belgique	25/jul	2	2	B	LB_2.2B	Gust	Ani_Mar	Gust	KA	Dem_PF	Desplatsia_subericarpa	Tiliaceae	Tree	5.65487	1.8	250	0	1	0	0	0	0	Dicot
La_Belgique	25/jul	2	2	B	LB_2.2B	Gust	Ani_Mar	Gust	KA	Eloun	Diospyros_holeana	Ebenaceae	Tree	7.22566	2.3	350	NA	NA	NA	NA	NA	NA	Dicot
La_Belgique	25/jul	2	2	B	LB_2.2B	Gust	Ani_Mar	Gust	KA	Pihe	Enantia_chlorantha	Annonaceae	Tree	40.1	12.7642	400	1	1	0	0	0	1	Dicot
La_Belgique	25/jul	2	2	B	LB_2.2B	Gust	Ani_Mar	Gust	KA	Ekobim	Homalium_dictyoneurum	Flacourtiaceae	Tree	6.28319	2	250	NA	NA	NA	NA	NA	NA	Dicot
La_Belgique	25/jul	2	2	B	LB_2.2B	Gust	Ani_Mar	Gust	KA	Linou	Lasianthera_africana	Icacinaceae	Shrub	10.0531	3.2	250	NA	NA	NA	NA	NA	NA	Dicot
La_Belgique	25/jul	2	2	B	LB_2.2B	Gust	Ani_Mar	Gust	KA	Somo_dur	Massularia_acuminata	Rubiaceae	Tree	15.5	4.9338	400	0	1	0	0	0	0	Dicot
La_Belgique	25/jul	2	2	B	LB_2.2B	Gust	Ani_Mar	Gust	KA	Mbol_essoum	Monodora_myristica	Annonaceae	Tree	4.08407	1.3	250	0	1	0	0	0	0	Dicot
La_Belgique	25/jul	2	2	B	LB_2.2B	Gust	Ani_Mar	Gust	KA	Ntienta'a	Neuropeltis_acuminata	Convolvulaceae	Liana	18.2	5.79324	NA	NA	NA	NA	NA	NA	NA	Dicot
La_Belgique	25/jul	2	2	B	LB_2.2B	Gust	Ani_Mar	Gust	KA	Foua	Plagiostyles_africana	Euphorbiaceae	Tree	10.3673	3.3	400	0	1	0	0	0	0	Dicot
La_Belgique	25/jul	2	2	B	LB_2.2B	Gust	Ani_Mar	Gust	KA	Mpèh_dur	Rinorea_longifolia	Violaceae	Tree	1.88496	0.6	150	NA	NA	NA	NA	NA	NA	Dicot
La_Belgique	25/jul	2	2	B	LB_2.2B	Gust	Ani_Mar	Gust	KA	Tim_GF	Strombosia_grandifolia	Olacaceae	Tree	90	28.6479	1600	1	1	0	0	0	1	Dicot
La_Belgique	25/jul	2	2	B	LB_2.2B	Gust	Ani_Mar	Gust	KA	Poumo_GF_non_velu	Strombosia_grandifolia	Olacaceae	Tree	3.76991	1.2	250	1	1	0	0	0	1	Dicot
La_Belgique	25/jul	2	2	B	LB_2.2B	Gust	Ani_Mar	Gust	KA	Poumo_GF_velu	Strombosiopsis_tetrandra	Olacaceae	Tree	10.3673	3.3	350	1	1	0	0	0	0	Dicot
La_Belgique	25/jul	2	2	B	LB_2.2B	Gust	Ani_Mar	Gust	KA	Pan	Tabernaemontana_crassa	Apocynaceae	Tree	41.4	13.178	700	0	1	0	0	0	0	Dicot
La_Belgique	25/jul	2	2	B	LB_2.2B	Gust	Ani_Mar	Gust	KA	Pan	Tabernaemontana_crassa	Apocynaceae	Tree	33.2	10.5679	600	0	1	0	0	0	0	Dicot
La_Belgique	25/jul	2	2	B	LB_2.2B	Gust	Ani_Mar	Gust	KA	Pan	Tabernaemontana_crassa	Apocynaceae	Tree	46.4	14.7696	600	0	1	0	0	0	0	Dicot
La_Belgique	25/jul	2	2	B	LB_2.2B	Gust	Ani_Mar	Gust	KA	Pan	Tabernaemontana_crassa	Apocynaceae	Tree	13.823	4.4	400	0	1	0	0	0	0	Dicot
La_Belgique	25/jul	2	2	B	LB_2.2B	Gust	Ani_Mar	Gust	KA	Pan	Tabernaemontana_crassa	Apocynaceae	Tree	6.28319	2	300	0	1	0	0	0	0	Dicot
La_Belgique	25/jul	2	2	B	LB_2.2B	Gust	Ani_Mar	Gust	KA	Pan	Tabernaemontana_crassa	Apocynaceae	Tree	10.0531	3.2	250	0	1	0	0	0	0	Dicot
La_Belgique	25/jul	2	2	B	LB_2.2B	Gust	Ani_Mar	Gust	KA	Ekum_GF	Trichilia_heudelotii	Meliaceae	Tree	100	31.831	2600	1	0	0	0	0	0	Dicot
La_Belgique	25/jul	2	2	B	LB_2.2B	Gust	Ani_Mar	Gust	KA	Ekum_PF	Trichilia_sp.	Meliaceae	Tree	12.5664	4	500	NA	NA	NA	NA	NA	NA	Dicot
La_Belgique	25/jul	2	2	B	LB_2.2B	Gust	Ani_Mar	Gust	KA	Ekum_PF	Trichilia_sp.	Meliaceae	Tree	5.65487	1.8	300	NA	NA	NA	NA	NA	NA	Dicot
La_Belgique	25/jul	2	2	B	LB_2.2B	Gust	Ani_Mar	Gust	KA	Ossom_assapep	Uapaca_guineensis	Euphorbiaceae	Tree	1.5708	0.5	100	1	1	0	0	0	0	Dicot
La_Belgique	25/jul	2	2	B	LB_2.2B	Gust	Ani_Mar	Gust	KA	Ossom_ossomo_faible	Uapaca_sp	Euphorbiaceae	Tree	12.5664	4	350	1	1	0	0	0	0	Dicot
La_Belgique	25/jul	2	2	B	LB_2.2B	Gust	Ani_Mar	Gust	KA	ossom_ossomo_faible	Uapaca_sp	Euphorbiaceae	Tree	3.14159	1	150	1	1	0	0	0	0	Dicot
La_Belgique	25/jul	2	2	B	LB_2.2B	Gust	Ani_Mar	Gust	KA	Pinta'a	Uvariopsis_le-testui	Annonaceae	Shrub	3.14159	1	150	NA	NA	NA	NA	NA	NA	Dicot
La_Belgique	25/jul	2	2	B	LB_2.2B	Gust	Ani_Mar	Gust	KA	Tibé_rouge	Xylopia_rubescens	Annonaceae	Tree	14.1	4.48817	400	1	1	0	0	0	1	Dicot
La_Belgique	25/jul	2	3	A	LB_2.3A	Gust	Ani_Mar	Gust	KA	Koffi_ekomo_GF	Aulacocalyx_auriculata	Rubiaceae	Tree	14.4513	4.6	400	NA	NA	NA	NA	NA	NA	Dicot
La_Belgique	25/jul	2	3	A	LB_2.3A	Gust	Ani_Mar	Gust	KA	Olea	Desbordesia_glaucescens	Irvingiaceae	Tree	103	32.7859	3200	0	0	1	0	0	0	Dicot
La_Belgique	25/jul	2	3	A	LB_2.3A	Gust	Ani_Mar	Gust	KA	Olea	Desbordesia_glaucescens	Irvingiaceae	Tree	20	6.3662	800	0	0	1	0	0	0	Dicot
La_Belgique	25/jul	2	3	A	LB_2.3A	Gust	Ani_Mar	Gust	KA	Pihe	Enantia_chlorantha	Annonaceae	Tree	18.8496	6	600	1	1	0	0	0	1	Dicot
La_Belgique	25/jul	2	3	A	LB_2.3A	Gust	Ani_Mar	Gust	KA	Eko'o_GF	Landolphia_maxima	Apocynaceae	Liana	10.9956	3.5	NA	0	1	0	0	0	0	Dicot
La_Belgique	25/jul	2	3	A	LB_2.3A	Gust	Ani_Mar	Gust	KA	Linou	Lasianthera_africana	Icacinaceae	Shrub	3.14159	1	200	NA	NA	NA	NA	NA	NA	Dicot
La_Belgique	25/jul	2	3	A	LB_2.3A	Gust	Ani_Mar	Gust	KA	Ozendenkono_Fr_rouges	Maesobotrya_klaineana	Euphorbiaceae	Tree	3.14159	1	200	NA	NA	NA	NA	NA	NA	Dicot
La_Belgique	25/jul	2	3	A	LB_2.3A	Gust	Ani_Mar	Gust	KA	Koukoho	Manniophyton_fulvum	Euphorbiaceae	Liana	26.4	8.40338	NA	0	0	0	0	1	1	Dicot
La_Belgique	25/jul	2	3	A	LB_2.3A	Gust	Ani_Mar	Gust	KA	Mbol_essoum	Monodora_myristica	Annonaceae	Tree	7.22566	2.3	300	0	1	0	0	0	0	Dicot
La_Belgique	25/jul	2	3	A	LB_2.3A	Gust	Ani_Mar	Gust	KA	Mbol_essoum	Monodora_myristica	Annonaceae	Tree	1.25664	0.4	100	0	1	0	0	0	0	Dicot
La_Belgique	25/jul	2	3	A	LB_2.3A	Gust	Ani_Mar	Gust	KA	Poumo_PF_non_velu	Olax_latifolia	Olacaceae	Tree	4.71239	1.5	250	NA	NA	NA	NA	NA	NA	Dicot
La_Belgique	25/jul	2	3	A	LB_2.3A	Gust	Ani_Mar	Gust	KA	Bih	Petersianthus_macrocarpus	Lecythidaceae	Tree	162	51.5662	3800	0	1	1	0	0	0	Dicot
La_Belgique	25/jul	2	3	A	LB_2.3A	Gust	Ani_Mar	Gust	KA	Biyé	Phyllanthus_discoideus	Phyllanthaceae	Tree	28.2	8.97634	700	1	0	0	0	0	0	Dicot
La_Belgique	25/jul	2	3	A	LB_2.3A	Gust	Ani_Mar	Gust	KA	Foua	Plagiostyles_africana	Euphorbiaceae	Tree	93.7	29.8256	2200	0	1	0	0	0	0	Dicot
La_Belgique	25/jul	2	3	A	LB_2.3A	Gust	Ani_Mar	Gust	KA	Dob	Polyalthia_suaveolens	Annonaceae	Tree	7.85398	2.5	300	1	1	0	0	0	1	Dicot
La_Belgique	25/jul	2	3	A	LB_2.3A	Gust	Ani_Mar	Gust	KA	Dob	Polyalthia_suaveolens	Annonaceae	Tree	1.5708	0.5	200	1	1	0	0	0	1	Dicot
La_Belgique	25/jul	2	3	A	LB_2.3A	Gust	Ani_Mar	Gust	KA	Sorkieme	Sorindeia_grandifolia	Anacardiaceae	Tree	6.28319	2	300	0	1	0	0	0	1	Dicot
La_Belgique	25/jul	2	3	A	LB_2.3A	Gust	Ani_Mar	Gust	KA	Sorkieme	Sorindeia_grandifolia	Anacardiaceae	Tree	8.16814	2.6	300	0	1	0	0	0	1	Dicot
La_Belgique	25/jul	2	3	A	LB_2.3A	Gust	Ani_Mar	Gust	KA	Epouh_TF	Sterculia_tragacantha	Sterculiaceae	Tree	3.14159	1	210	1	1	0	0	0	1	Dicot
La_Belgique	25/jul	2	3	A	LB_2.3A	Gust	Ani_Mar	Gust	KA	Mpim	Strombosia_pustulata	Olacaceae	Tree	6.28319	2	300	1	1	0	0	0	1	Dicot
La_Belgique	25/jul	2	3	A	LB_2.3A	Gust	Ani_Mar	Gust	KA	Poumo_GF_velu	Strombosiopsis_tetrandra	Olacaceae	Tree	12.5664	4	600	1	1	0	0	0	0	Dicot
La_Belgique	25/jul	2	3	A	LB_2.3A	Gust	Ani_Mar	Gust	KA	Poumo_GF_velu	Strombosiopsis_tetrandra	Olacaceae	Tree	6.9115	2.2	300	1	1	0	0	0	0	Dicot
La_Belgique	25/jul	2	3	A	LB_2.3A	Gust	Ani_Mar	Gust	KA	Poumo_GF_velu	Strombosiopsis_tetrandra	Olacaceae	Tree	0.942478	0.3	150	1	1	0	0	0	0	Dicot
La_Belgique	25/jul	2	3	A	LB_2.3A	Gust	Ani_Mar	Gust	KA	Pan	Tabernaemontana_crassa	Apocynaceae	Tree	8.79646	2.8	300	0	1	0	0	0	0	Dicot
La_Belgique	25/jul	2	3	A	LB_2.3A	Gust	Ani_Mar	Gust	KA	Pan	Tabernaemontana_crassa	Apocynaceae	Tree	4.39823	1.4	200	0	1	0	0	0	0	Dicot
La_Belgique	25/jul	2	3	A	LB_2.3A	Gust	Ani_Mar	Gust	KA	Pan	Tabernaemontana_crassa	Apocynaceae	Tree	4.08407	1.3	150	0	1	0	0	0	0	Dicot
La_Belgique	25/jul	2	3	A	LB_2.3A	Gust	Ani_Mar	Gust	KA	Pan	Tabernaemontana_crassa	Apocynaceae	Tree	1.88496	0.6	105	0	1	0	0	0	0	Dicot
La_Belgique	25/jul	2	3	A	LB_2.3A	Gust	Ani_Mar	Gust	KA	Koffi_ekomo_PF	Tricalysia_oligoneura	Rubiaceae	Tree	7.22566	2.3	250	NA	NA	NA	NA	NA	NA	Dicot
La_Belgique	25/jul	2	3	A	LB_2.3A	Gust	Ani_Mar	Gust	KA	Koffi_ekomo_PF	Tricalysia_oligoneura	Rubiaceae	Tree	1.5708	0.5	150	NA	NA	NA	NA	NA	NA	Dicot
La_Belgique	25/jul	2	3	A	LB_2.3A	Gust	Ani_Mar	Gust	KA	Ekum_PF	Trichilia_sp.	Meliaceae	Tree	53.2	16.9341	600	NA	NA	NA	NA	NA	NA	Dicot
La_Belgique	25/jul	2	3	A	LB_2.3A	Gust	Ani_Mar	Gust	KA	So'o_abourabou	Trichoscypha_abut	Anacardiaceae	Tree	6.28319	2	250	0	1	0	0	0	0	Dicot
La_Belgique	25/jul	2	3	A	LB_2.3A	Gust	Ani_Mar	Gust	KA	Ossom_assapep	Uapaca_guineensis	Euphorbiaceae	Tree	60	19.0986	1000	1	1	0	0	0	0	Dicot
La_Belgique	25/jul	2	3	A	LB_2.3A	Gust	Ani_Mar	Gust	KA	Ossom_assapep	Uapaca_guineensis	Euphorbiaceae	Tree	25.5	8.1169	800	1	1	0	0	0	0	Dicot
La_Belgique	25/jul	2	3	A	LB_2.3A	Gust	Ani_Mar	Gust	KA	Ossom_assapep	Uapaca_guineensis	Euphorbiaceae	Tree	4.08407	1.3	350	1	1	0	0	0	0	Dicot
La_Belgique	25/jul	2	3	A	LB_2.3A	Gust	Ani_Mar	Gust	KA	Ossom_assapep	Uapaca_guineensis	Euphorbiaceae	Tree	6.28319	2	300	1	1	0	0	0	0	Dicot
La_Belgique	25/jul	2	3	A	LB_2.3A	Gust	Ani_Mar	Gust	KA	Ossom_assapep	Uapaca_guineensis	Euphorbiaceae	Tree	2.51327	0.8	150	1	1	0	0	0	0	Dicot
La_Belgique	25/jul	2	3	A	LB_2.3A	Gust	Ani_Mar	Gust	KA	Ossom_assapep	Uapaca_guineensis	Euphorbiaceae	Tree	3.14159	1	150	1	1	0	0	0	0	Dicot
La_Belgique	25/jul	2	3	A	LB_2.3A	Gust	Ani_Mar	Gust	KA	Ossom_assapep	Uapaca_guineensis	Euphorbiaceae	Tree	1.88496	0.6	100	1	1	0	0	0	0	Dicot
La_Belgique	25/jul	2	3	A	LB_2.3A	Gust	Ani_Mar	Gust	KA	Pinta'a	Uvariopsis_le-testui	Annonaceae	Shrub	4.71239	1.5	200	NA	NA	NA	NA	NA	NA	Dicot
La_Belgique	25/jul	2	3	B	LB_2.3B	Gust	Ani_Mar	Gust	KA	Louab	Brenania_brieyi	Rubiaceae	Tree	2.19911	0.7	210	0	1	0	0	0	0	Dicot
La_Belgique	25/jul	2	3	B	LB_2.3B	Gust	Ani_Mar	Gust	KA	Louab	Brenania_brieyi	Rubiaceae	Tree	5.02655	1.6	205	0	1	0	0	0	0	Dicot
La_Belgique	25/jul	2	3	B	LB_2.3B	Gust	Ani_Mar	Gust	KA	Ekoh_eli	Campylospermum_elongatum	Ochnaceae	Shrub	9.42478	3	300	NA	NA	NA	NA	NA	NA	Dicot
La_Belgique	25/jul	2	3	B	LB_2.3B	Gust	Ani_Mar	Gust	KA	Ekoh_eli	Campylospermum_elongatum	Ochnaceae	Shrub	3.14159	1	150	NA	NA	NA	NA	NA	NA	Dicot
La_Belgique	25/jul	2	3	B	LB_2.3B	Gust	Ani_Mar	Gust	KA	Ebil_edih	Cola_arcuata	Sterculiaceae	Tree	9.42478	3	250	NA	NA	NA	NA	NA	NA	Dicot
La_Belgique	25/jul	2	3	B	LB_2.3B	Gust	Ani_Mar	Gust	KA	Olea	Desbordesia_glaucescens	Irvingiaceae	Tree	1.5708	0.5	100	0	0	1	0	0	0	Dicot
La_Belgique	25/jul	2	3	B	LB_2.3B	Gust	Ani_Mar	Gust	KA	Kara	Dicranolepsis_sp	Thymelaeaceae	Shrub	5.65487	1.8	205	NA	NA	NA	NA	NA	NA	Dicot
La_Belgique	25/jul	2	3	B	LB_2.3B	Gust	Ani_Mar	Gust	KA	Djil	Diospyros_crassiflora	Ebenaceae	Tree	83.2	26.4834	2400	1	1	0	0	0	0	Dicot
La_Belgique	25/jul	2	3	B	LB_2.3B	Gust	Ani_Mar	Gust	KA	Eloun	Diospyros_holeana	Ebenaceae	Tree	8.79646	2.8	250	NA	NA	NA	NA	NA	NA	Dicot
La_Belgique	25/jul	2	3	B	LB_2.3B	Gust	Ani_Mar	Gust	KA	Ebarekoul	Heisteria_parvifolia	Olacaceae	Tree	120	38.1972	2600	1	1	0	0	0	0	Dicot
La_Belgique	25/jul	2	3	B	LB_2.3B	Gust	Ani_Mar	Gust	KA	Linou	Lasianthera_africana	Icacinaceae	Shrub	1.5708	0.5	150	NA	NA	NA	NA	NA	NA	Dicot
La_Belgique	25/jul	2	3	B	LB_2.3B	Gust	Ani_Mar	Gust	KA	Mpèh_kol	Millettia_sp	Fabaceae	Liana	27.3	8.68986	NA	NA	NA	NA	NA	NA	NA	Dicot
La_Belgique	25/jul	2	3	B	LB_2.3B	Gust	Ani_Mar	Gust	KA	Poumo_PF_non_velu	Olax_latifolia	Olacaceae	Tree	10.3673	3.3	400	NA	NA	NA	NA	NA	NA	Dicot
La_Belgique	25/jul	2	3	B	LB_2.3B	Gust	Ani_Mar	Gust	KA	Ntom_GF	Rinorea_sp	Violaceae	Tree	5.65487	1.8	210	NA	NA	NA	NA	NA	NA	Dicot
La_Belgique	25/jul	2	3	B	LB_2.3B	Gust	Ani_Mar	Gust	KA	Mpoh_li	Rothmannia_coriacea	Rubiaceae	Tree	7.53982	2.4	400	NA	NA	NA	NA	NA	NA	Dicot
La_Belgique	25/jul	2	3	B	LB_2.3B	Gust	Ani_Mar	Gust	KA	Sorkieme	Sorindeia_grandifolia	Anacardiaceae	Tree	6.28319	2	400	0	1	0	0	0	1	Dicot
La_Belgique	25/jul	2	3	B	LB_2.3B	Gust	Ani_Mar	Gust	KA	Poumo_GF_non_velu	Strombosia_grandifolia	Olacaceae	Tree	12.5664	4	400	1	1	0	0	0	1	Dicot
La_Belgique	25/jul	2	3	B	LB_2.3B	Gust	Ani_Mar	Gust	KA	Mpim	Strombosia_pustulata	Olacaceae	Tree	26.4	8.40338	800	1	1	0	0	0	1	Dicot
La_Belgique	25/jul	2	3	B	LB_2.3B	Gust	Ani_Mar	Gust	KA	Poumo_GF_velu	Strombosiopsis_tetrandra	Olacaceae	Tree	2.19911	0.7	205	1	1	0	0	0	0	Dicot
La_Belgique	25/jul	2	3	B	LB_2.3B	Gust	Ani_Mar	Gust	KA	Poumo_GF_velu	Strombosiopsis_tetrandra	Olacaceae	Tree	3.14159	1	200	1	1	0	0	0	0	Dicot
La_Belgique	25/jul	2	3	B	LB_2.3B	Gust	Ani_Mar	Gust	KA	Djue_engiel_sans_fleur	Syzygium_guineense	Myrtaceae	Tree	6.28319	2	300	1	1	0	0	0	0	Dicot
La_Belgique	25/jul	2	3	B	LB_2.3B	Gust	Ani_Mar	Gust	KA	Pan	Tabernaemontana_crassa	Apocynaceae	Tree	65.5	20.8493	1000	0	1	0	0	0	0	Dicot
La_Belgique	25/jul	2	3	B	LB_2.3B	Gust	Ani_Mar	Gust	KA	Koffi_ekomo_PF	Tricalysia_oligoneura	Rubiaceae	Tree	3.14159	1	210	NA	NA	NA	NA	NA	NA	Dicot
La_Belgique	25/jul	2	3	B	LB_2.3B	Gust	Ani_Mar	Gust	KA	Koffi_ekomo_PF	Tricalysia_oligoneura	Rubiaceae	Tree	2.51327	0.8	200	NA	NA	NA	NA	NA	NA	Dicot
La_Belgique	25/jul	2	3	B	LB_2.3B	Gust	Ani_Mar	Gust	KA	Ekum_GF	Trichilia_heudelotii	Meliaceae	Tree	27.3	8.68986	900	1	0	0	0	0	0	Dicot
La_Belgique	25/jul	2	3	B	LB_2.3B	Gust	Ani_Mar	Gust	KA	Ossom_assapep	Uapaca_guineensis	Euphorbiaceae	Tree	6.9115	2.2	250	1	1	0	0	0	0	Dicot
La_Belgique	24/jul	2	4	A	LB_2.4A	Gust	Ani_Mar	Gust	KJ	Kolkara_GF_arrondie	Agelaea_pseudobliqua	Connaraceae	Liana	12.3	3.91521	NA	NA	NA	NA	NA	NA	NA	Dicot
La_Belgique	24/jul	2	4	A	LB_2.4A	Gust	Ani_Mar	Gust	KJ	Ebobo_(arbuste)	Anthonotha_macrophylla	Caesalpiniaceae	Tree	26.4	8.40338	500	0	0	0	0	1	0	Dicot
La_Belgique	24/jul	2	4	A	LB_2.4A	Gust	Ani_Mar	Gust	KJ	Dab	Cissus_dinklagei	Vitaceae	Liana	13.2	4.20169	NA	1	1	0	0	0	0	Dicot
La_Belgique	24/jul	2	4	A	LB_2.4A	Gust	Ani_Mar	Gust	KJ	Eloun	Diospyros_holeana	Ebenaceae	Tree	24.1	7.67127	500	NA	NA	NA	NA	NA	NA	Dicot
La_Belgique	24/jul	2	4	A	LB_2.4A	Gust	Ani_Mar	Gust	KJ	Pihe	Enantia_chlorantha	Annonaceae	Tree	6.9115	2.2	250	1	1	0	0	0	1	Dicot
La_Belgique	24/jul	2	4	A	LB_2.4A	Gust	Ani_Mar	Gust	KJ	Pihe	Enantia_chlorantha	Annonaceae	Tree	1.25664	0.4	200	1	1	0	0	0	1	Dicot
La_Belgique	24/jul	2	4	A	LB_2.4A	Gust	Ani_Mar	Gust	KJ	Guiah_T	Guarea_thompsonii	Meliaceae	Tree	19.1	6.07972	400	1	0	0	0	0	1	Dicot
La_Belgique	24/jul	2	4	A	LB_2.4A	Gust	Ani_Mar	Gust	KJ	Guiah_T	Guarea_thompsonii	Meliaceae	Tree	11.4	3.62873	250	1	0	0	0	0	1	Dicot
La_Belgique	24/jul	2	4	A	LB_2.4A	Gust	Ani_Mar	Gust	KJ	Linou	Lasianthera_africana	Icacinaceae	Shrub	1.5708	0.5	100	NA	NA	NA	NA	NA	NA	Dicot
La_Belgique	24/jul	2	4	A	LB_2.4A	Gust	Ani_Mar	Gust	KJ	Kampa'a_PF	Lecaniodiscus_cupanioides	Sapindaceae	Tree	30	9.5493	600	0	1	0	0	0	0	Dicot
La_Belgique	24/jul	2	4	A	LB_2.4A	Gust	Ani_Mar	Gust	KJ	Ossom_ossomo_dur	Pausinystalia_lane-poolei	Rubiaceae	Tree	18.2	5.79324	500	0	0	1	0	0	0	Dicot
La_Belgique	24/jul	2	4	A	LB_2.4A	Gust	Ani_Mar	Gust	KJ	Toum	Piptadeniastrum_africanum	Mimosaceae	Tree	16.4	5.22028	400	1	0	1	1	0	1	Dicot
La_Belgique	24/jul	2	4	A	LB_2.4A	Gust	Ani_Mar	Gust	KJ	Foua	Plagiostyles_africana	Euphorbiaceae	Tree	90	28.6479	1400	0	1	0	0	0	0	Dicot
La_Belgique	24/jul	2	4	A	LB_2.4A	Gust	Ani_Mar	Gust	KJ	Mpèh_faible	Rinorea_dentata	Violaceae	Tree	4.71239	1.5	300	NA	NA	NA	NA	NA	NA	Dicot
La_Belgique	24/jul	2	4	A	LB_2.4A	Gust	Ani_Mar	Gust	KJ	Mpèh_faible	Rinorea_dentata	Violaceae	Tree	15.5	4.9338	200	NA	NA	NA	NA	NA	NA	Dicot
La_Belgique	24/jul	2	4	A	LB_2.4A	Gust	Ani_Mar	Gust	KJ	Mpèh_dur	Rinorea_longifolia	Violaceae	Tree	14.1	4.48817	350	NA	NA	NA	NA	NA	NA	Dicot
La_Belgique	24/jul	2	4	A	LB_2.4A	Gust	Ani_Mar	Gust	KJ	Mpèh_dur	Rinorea_longifolia	Violaceae	Tree	15.5	4.9338	350	NA	NA	NA	NA	NA	NA	Dicot
La_Belgique	24/jul	2	4	A	LB_2.4A	Gust	Ani_Mar	Gust	KJ	Mpèh_dur	Rinorea_longifolia	Violaceae	Tree	10	3.1831	300	NA	NA	NA	NA	NA	NA	Dicot
La_Belgique	24/jul	2	4	A	LB_2.4A	Gust	Ani_Mar	Gust	KJ	Mpèh_dur	Rinorea_longifolia	Violaceae	Tree	11.4	3.62873	300	NA	NA	NA	NA	NA	NA	Dicot
La_Belgique	24/jul	2	4	A	LB_2.4A	Gust	Ani_Mar	Gust	KJ	Mpèh_dur	Rinorea_longifolia	Violaceae	Tree	15.5	4.9338	300	NA	NA	NA	NA	NA	NA	Dicot
La_Belgique	24/jul	2	4	A	LB_2.4A	Gust	Ani_Mar	Gust	KJ	Mpèh_dur	Rinorea_longifolia	Violaceae	Tree	2.51327	0.8	299	NA	NA	NA	NA	NA	NA	Dicot
La_Belgique	24/jul	2	4	A	LB_2.4A	Gust	Ani_Mar	Gust	KJ	Mpèh_dur	Rinorea_longifolia	Violaceae	Tree	10	3.1831	250	NA	NA	NA	NA	NA	NA	Dicot
La_Belgique	24/jul	2	4	A	LB_2.4A	Gust	Ani_Mar	Gust	KJ	Mpèh_dur	Rinorea_longifolia	Violaceae	Tree	4.08407	1.3	205	NA	NA	NA	NA	NA	NA	Dicot
La_Belgique	24/jul	2	4	A	LB_2.4A	Gust	Ani_Mar	Gust	KJ	Mpèh_dur	Rinorea_longifolia	Violaceae	Tree	5.34071	1.7	205	NA	NA	NA	NA	NA	NA	Dicot
La_Belgique	24/jul	2	4	A	LB_2.4A	Gust	Ani_Mar	Gust	KJ	Mpèh_dur	Rinorea_longifolia	Violaceae	Tree	3.76991	1.2	200	NA	NA	NA	NA	NA	NA	Dicot
La_Belgique	24/jul	2	4	A	LB_2.4A	Gust	Ani_Mar	Gust	KJ	Mpèh_dur	Rinorea_longifolia	Violaceae	Tree	13.2	4.20169	200	NA	NA	NA	NA	NA	NA	Dicot
La_Belgique	24/jul	2	4	A	LB_2.4A	Gust	Ani_Mar	Gust	KJ	Mpèh_dur	Rinorea_longifolia	Violaceae	Tree	18.2	5.79324	200	NA	NA	NA	NA	NA	NA	Dicot
La_Belgique	24/jul	2	4	A	LB_2.4A	Gust	Ani_Mar	Gust	KJ	Mpèh_dur	Rinorea_longifolia	Violaceae	Tree	3.14159	1	150	NA	NA	NA	NA	NA	NA	Dicot
La_Belgique	24/jul	2	4	A	LB_2.4A	Gust	Ani_Mar	Gust	KJ	Mpèh_dur	Rinorea_longifolia	Violaceae	Tree	3.45575	1.1	125	NA	NA	NA	NA	NA	NA	Dicot
La_Belgique	24/jul	2	4	A	LB_2.4A	Gust	Ani_Mar	Gust	KJ	Mpèh_dur	Rinorea_longifolia	Violaceae	Tree	1.5708	0.5	100	NA	NA	NA	NA	NA	NA	Dicot
La_Belgique	24/jul	2	4	A	LB_2.4A	Gust	Ani_Mar	Gust	KJ	Mpèh_dur	Rinorea_longifolia	Violaceae	Tree	1.88496	0.6	100	NA	NA	NA	NA	NA	NA	Dicot
La_Belgique	24/jul	2	4	A	LB_2.4A	Gust	Ani_Mar	Gust	KJ	Pan	Tabernaemontana_crassa	Apocynaceae	Tree	37.3	11.873	400	0	1	0	0	0	0	Dicot
La_Belgique	24/jul	2	4	A	LB_2.4A	Gust	Ani_Mar	Gust	KJ	Pan	Tabernaemontana_crassa	Apocynaceae	Tree	9.1	2.89662	300	0	1	0	0	0	0	Dicot
La_Belgique	24/jul	2	4	A	LB_2.4A	Gust	Ani_Mar	Gust	KJ	Nzouzoum	Tetracera_podotricha	Dilleniaceae	Liana	10	3.1831	NA	0	1	0	0	0	0	Dicot
La_Belgique	24/jul	2	4	A	LB_2.4A	Gust	Ani_Mar	Gust	KJ	Nzouzoum	Tetracera_podotricha	Dilleniaceae	Liana	11.4	3.62873	NA	0	1	0	0	0	0	Dicot
La_Belgique	24/jul	2	4	A	LB_2.4A	Gust	Ani_Mar	Gust	KJ	Ekum_PF	Trichilia_sp.	Meliaceae	Tree	30	9.5493	500	NA	NA	NA	NA	NA	NA	Dicot
La_Belgique	24/jul	2	4	A	LB_2.4A	Gust	Ani_Mar	Gust	KJ	Nkolinko_arbuste_feuilles_allongées	Warneckea_cinnamomoides	Melastomataceae	Tree	3.45575	1.1	250	NA	NA	NA	NA	NA	NA	Dicot
La_Belgique	24/jul	2	4	B	LB_2.4B	Gust	Ani_Mar	Gust	KJ	Ndjunou	Acacia_pennata	Mimosaceae	Liana	5.02655	1.6	NA	0	0	1	0	0	0	Dicot
La_Belgique	24/jul	2	4	B	LB_2.4B	Gust	Ani_Mar	Gust	KJ	Elane	Alchornea_floribunda	Euphorbiaceae	Tree	0.942478	0.3	100	NA	NA	NA	NA	NA	NA	Dicot
La_Belgique	24/jul	2	4	B	LB_2.4B	Gust	Ani_Mar	Gust	KJ	Bom	Anonidium_mannii	Annonaceae	Tree	103	32.7859	2000	0	1	0	0	0	0	Dicot
La_Belgique	24/jul	2	4	B	LB_2.4B	Gust	Ani_Mar	Gust	KJ	Mbol_essoum_nkol	Artabotrys_thomsonii	Annonaceae	Liana	3.45575	1.1	NA	NA	NA	NA	NA	NA	NA	Dicot
La_Belgique	24/jul	2	4	B	LB_2.4B	Gust	Ani_Mar	Gust	KJ	Ekoh_eli	Campylospermum_elongatum	Ochnaceae	Shrub	1.88496	0.6	205	NA	NA	NA	NA	NA	NA	Dicot
La_Belgique	24/jul	2	4	B	LB_2.4B	Gust	Ani_Mar	Gust	KJ	Dab	Cissus_dinklagei	Vitaceae	Liana	17.3	5.50676	NA	1	1	0	0	0	0	Dicot
La_Belgique	24/jul	2	4	B	LB_2.4B	Gust	Ani_Mar	Gust	KJ	Linou_kol	Dichapetalum_sp	Dichapetalaceae	Liana	2.51327	0.8	NA	NA	NA	NA	NA	NA	NA	Dicot
La_Belgique	24/jul	2	4	B	LB_2.4B	Gust	Ani_Mar	Gust	KJ	Bih_kol	Indigofera_sp	Fabaceae	Liana	28.2	8.97634	NA	NA	NA	NA	NA	NA	NA	Dicot
La_Belgique	24/jul	2	4	B	LB_2.4B	Gust	Ani_Mar	Gust	KJ	Linou	Lasianthera_africana	Icacinaceae	Shrub	13.2	4.20169	350	NA	NA	NA	NA	NA	NA	Dicot
La_Belgique	24/jul	2	4	B	LB_2.4B	Gust	Ani_Mar	Gust	KJ	Somo_dur	Massularia_acuminata	Rubiaceae	Tree	5.02655	1.6	300	0	1	0	0	0	0	Dicot
La_Belgique	24/jul	2	4	B	LB_2.4B	Gust	Ani_Mar	Gust	KJ	Mbol_essoum	Monodora_myristica	Annonaceae	Tree	20	6.3662	550	0	1	0	0	0	0	Dicot
La_Belgique	24/jul	2	4	B	LB_2.4B	Gust	Ani_Mar	Gust	KJ	Ntienta'a	Neuropeltis_acuminata	Convolvulaceae	Liana	4.71239	1.5	NA	NA	NA	NA	NA	NA	NA	Dicot
La_Belgique	24/jul	2	4	B	LB_2.4B	Gust	Ani_Mar	Gust	KJ	Ntienta'a	Neuropeltis_acuminata	Convolvulaceae	Liana	18.2	5.79324	NA	NA	NA	NA	NA	NA	NA	Dicot
La_Belgique	24/jul	2	4	B	LB_2.4B	Gust	Ani_Mar	Gust	KJ	Ntienta'a	Neuropeltis_acuminata	Convolvulaceae	Liana	20	6.3662	NA	NA	NA	NA	NA	NA	NA	Dicot
La_Belgique	24/jul	2	4	B	LB_2.4B	Gust	Ani_Mar	Gust	KJ	Ntienta'a	Neuropeltis_acuminata	Convolvulaceae	Liana	25.5	8.1169	900	NA	NA	NA	NA	NA	NA	Dicot
La_Belgique	24/jul	2	4	B	LB_2.4B	Gust	Ani_Mar	Gust	KJ	Ntienta'a	Neuropeltis_acuminata	Convolvulaceae	Liana	5.65487	1.8	200	NA	NA	NA	NA	NA	NA	Dicot
La_Belgique	24/jul	2	4	B	LB_2.4B	Gust	Ani_Mar	Gust	KJ	Poumo_PF_non_velu	Olax_latifolia	Olacaceae	Tree	3.45575	1.1	250	NA	NA	NA	NA	NA	NA	Dicot
La_Belgique	24/jul	2	4	B	LB_2.4B	Gust	Ani_Mar	Gust	KJ	Ebwakam_fruit_vert	Omphalocarpum_elatum	Sapotaceae	Tree	1.88496	0.6	125	0	1	0	0	0	0	Dicot
La_Belgique	24/jul	2	4	B	LB_2.4B	Gust	Ani_Mar	Gust	KJ	Bih	Petersianthus_macrocarpus	Lecythidaceae	Tree	63.7	20.2763	2000	0	1	1	0	0	0	Dicot
La_Belgique	24/jul	2	4	B	LB_2.4B	Gust	Ani_Mar	Gust	KJ	Bam	Picralima_nitida	Apocynaceae	Tree	3.76991	1.2	205	0	1	0	0	0	0	Dicot
La_Belgique	24/jul	2	4	B	LB_2.4B	Gust	Ani_Mar	Gust	KJ	Foua	Plagiostyles_africana	Euphorbiaceae	Tree	3.76991	1.2	300	0	1	0	0	0	0	Dicot
La_Belgique	24/jul	2	4	B	LB_2.4B	Gust	Ani_Mar	Gust	KJ	Mpèh_faible	Rinorea_dentata	Violaceae	Tree	13.2	4.20169	300	NA	NA	NA	NA	NA	NA	Dicot
La_Belgique	24/jul	2	4	B	LB_2.4B	Gust	Ani_Mar	Gust	KJ	Mpèh_faible	Rinorea_dentata	Violaceae	Tree	12.3	3.91521	210	NA	NA	NA	NA	NA	NA	Dicot
La_Belgique	24/jul	2	4	B	LB_2.4B	Gust	Ani_Mar	Gust	KJ	Mpèh_dur	Rinorea_longifolia	Violaceae	Tree	18.2	5.79324	500	NA	NA	NA	NA	NA	NA	Dicot
La_Belgique	24/jul	2	4	B	LB_2.4B	Gust	Ani_Mar	Gust	KJ	Mpèh_dur	Rinorea_longifolia	Violaceae	Tree	26.4	8.40338	450	NA	NA	NA	NA	NA	NA	Dicot
La_Belgique	24/jul	2	4	B	LB_2.4B	Gust	Ani_Mar	Gust	KJ	Mpèh_dur	Rinorea_longifolia	Violaceae	Tree	20	6.3662	400	NA	NA	NA	NA	NA	NA	Dicot
La_Belgique	24/jul	2	4	B	LB_2.4B	Gust	Ani_Mar	Gust	KJ	Mpèh_dur	Rinorea_longifolia	Violaceae	Tree	6.59734	2.1	300	NA	NA	NA	NA	NA	NA	Dicot
La_Belgique	24/jul	2	4	B	LB_2.4B	Gust	Ani_Mar	Gust	KJ	Mpèh_dur	Rinorea_longifolia	Violaceae	Tree	15.5	4.9338	300	NA	NA	NA	NA	NA	NA	Dicot
La_Belgique	24/jul	2	4	B	LB_2.4B	Gust	Ani_Mar	Gust	KJ	Mpèh_dur	Rinorea_longifolia	Violaceae	Tree	10	3.1831	250	NA	NA	NA	NA	NA	NA	Dicot
La_Belgique	24/jul	2	4	B	LB_2.4B	Gust	Ani_Mar	Gust	KJ	Mpèh_dur	Rinorea_longifolia	Violaceae	Tree	4.71239	1.5	200	NA	NA	NA	NA	NA	NA	Dicot
La_Belgique	24/jul	2	4	B	LB_2.4B	Gust	Ani_Mar	Gust	KJ	Mpèh_dur	Rinorea_longifolia	Violaceae	Tree	10	3.1831	200	NA	NA	NA	NA	NA	NA	Dicot
La_Belgique	24/jul	2	4	B	LB_2.4B	Gust	Ani_Mar	Gust	KJ	Poumo_GF_non_velu	Strombosia_grandifolia	Olacaceae	Tree	6.28319	2	300	1	1	0	0	0	1	Dicot
La_Belgique	24/jul	2	4	B	LB_2.4B	Gust	Ani_Mar	Gust	KJ	Nkolinko_liane	Strychnos_angolensis	Loganiaceae	Liana	18.2	5.79324	NA	NA	NA	NA	NA	NA	NA	Dicot
La_Belgique	24/jul	2	4	B	LB_2.4B	Gust	Ani_Mar	Gust	KJ	Ntom_PF	Treculia_sp	Moraceae	Tree	14.1	4.48817	NA	NA	NA	NA	NA	NA	NA	Dicot
La_Belgique	24/jul	2	4	B	LB_2.4B	Gust	Ani_Mar	Gust	KJ	Koffi_ekomo_PF	Tricalysia_oligoneura	Rubiaceae	Tree	5.02655	1.6	100	NA	NA	NA	NA	NA	NA	Dicot
La_Belgique	24/jul	2	5	A	LB_2.5A	Gust	Ani_Mar	Gust	RAP	Ebobo_(arbuste)	Anthonotha_macrophylla	Caesalpiniaceae	Tree	12.8	4.07437	300	0	0	0	0	1	0	Dicot
La_Belgique	24/jul	2	5	A	LB_2.5A	Gust	Ani_Mar	Gust	RAP	Louab	Brenania_brieyi	Rubiaceae	Tree	13.2	4.20169	300	0	1	0	0	0	0	Dicot
La_Belgique	24/jul	2	5	A	LB_2.5A	Gust	Ani_Mar	Gust	RAP	Ekoh_eli	Campylospermum_elongatum	Ochnaceae	Shrub	4.39823	1.4	250	NA	NA	NA	NA	NA	NA	Dicot
La_Belgique	24/jul	2	5	A	LB_2.5A	Gust	Ani_Mar	Gust	RAP	Odou	Celtis_mildbraedii	Ulmaceae	Tree	25.5	8.1169	600	1	1	0	0	0	0	Dicot
La_Belgique	24/jul	2	5	A	LB_2.5A	Gust	Ani_Mar	Gust	RAP	Epouh_ézam	Cordia_platythyrsa	Boraginaceae	Tree	121	38.5155	3300	1	1	0	0	0	0	Dicot
La_Belgique	24/jul	2	5	A	LB_2.5A	Gust	Ani_Mar	Gust	RAP	Dem_PF	Desplatsia_subericarpa	Tiliaceae	Tree	12.3	3.91521	208	0	1	0	0	0	0	Dicot
La_Belgique	24/jul	2	5	A	LB_2.5A	Gust	Ani_Mar	Gust	RAP	Kara	Dicranolepsis_sp	Thymelaeaceae	Shrub	4.71239	1.5	250	NA	NA	NA	NA	NA	NA	Dicot
La_Belgique	24/jul	2	5	A	LB_2.5A	Gust	Ani_Mar	Gust	RAP	Oloun	Erythrophleum_suaveolens	Caesalpiniaceae	Tree	6.28319	2	300	0	1	0	0	0	1	Dicot
La_Belgique	24/jul	2	5	A	LB_2.5A	Gust	Ani_Mar	Gust	RAP	Abikouh	Lasiodiscus_marmoratus	Rhamnaceae	Tree	19.1	6.07972	500	NA	NA	NA	NA	NA	NA	Dicot
La_Belgique	24/jul	2	5	A	LB_2.5A	Gust	Ani_Mar	Gust	RAP	Koukoho	Manniophyton_fulvum	Euphorbiaceae	Liana	5.96903	1.9	NA	0	0	0	0	1	1	Dicot
La_Belgique	24/jul	2	5	A	LB_2.5A	Gust	Ani_Mar	Gust	RAP	Poumo_PF_non_velu	Olax_latifolia	Olacaceae	Tree	5.02655	1.6	250	NA	NA	NA	NA	NA	NA	Dicot
La_Belgique	24/jul	2	5	A	LB_2.5A	Gust	Ani_Mar	Gust	RAP	Ntsimé_blanc	Pterocarpus_mildbraedii	Fabaceae	Tree	22.8	7.25747	600	0	0	1	0	0	0	Dicot
La_Belgique	24/jul	2	5	A	LB_2.5A	Gust	Ani_Mar	Gust	RAP	Ntsimé_rouge	Pterocarpus_soyauxii	Fabaceae	Tree	5.34071	1.7	300	0	0	1	0	0	0	Dicot
La_Belgique	24/jul	2	5	A	LB_2.5A	Gust	Ani_Mar	Gust	RAP	Dimé	Raphia_monbuttorum	Arecaceae	Palm	190	60.4789	700	1	0	0	0	0	0	Monocot
La_Belgique	24/jul	2	5	A	LB_2.5A	Gust	Ani_Mar	Gust	RAP	Dimé	Raphia_monbuttorum	Arecaceae	Palm	100	31.831	600	1	0	0	0	0	0	Monocot
La_Belgique	24/jul	2	5	A	LB_2.5A	Gust	Ani_Mar	Gust	RAP	Dimé	Raphia_monbuttorum	Arecaceae	Palm	90	28.6479	400	1	0	0	0	0	0	Monocot
La_Belgique	24/jul	2	5	A	LB_2.5A	Gust	Ani_Mar	Gust	RAP	Mpèh_faible	Rinorea_dentata	Violaceae	Tree	16.4	5.22028	200	NA	NA	NA	NA	NA	NA	Dicot
La_Belgique	24/jul	2	5	A	LB_2.5A	Gust	Ani_Mar	Gust	RAP	Sorkieme_zam	Trichilia_gilgiana	Meliaceae	Tree	60	19.0986	800	1	1	0	0	0	0	Dicot
La_Belgique	24/jul	2	5	A	LB_2.5A	Gust	Ani_Mar	Gust	RAP	Sorkieme_zam	Trichilia_gilgiana	Meliaceae	Tree	13.2	4.20169	300	1	1	0	0	0	0	Dicot
La_Belgique	24/jul	2	5	A	LB_2.5A	Gust	Ani_Mar	Gust	RAP	Ekum_GF	Trichilia_heudelotii	Meliaceae	Tree	12.3	3.91521	350	1	0	0	0	0	0	Dicot
La_Belgique	24/jul	2	5	A	LB_2.5A	Gust	Ani_Mar	Gust	RAP	Ossom_assapep	Uapaca_guineensis	Euphorbiaceae	Tree	20	6.3662	600	1	1	0	0	0	0	Dicot
La_Belgique	24/jul	2	5	A	LB_2.5A	Gust	Ani_Mar	Gust	RAP	Ossom_assapep	Uapaca_guineensis	Euphorbiaceae	Tree	32.8	10.4406	600	1	1	0	0	0	0	Dicot
La_Belgique	24/jul	2	5	A	LB_2.5A	Gust	Ani_Mar	Gust	RAP	Ossom_assapep	Uapaca_guineensis	Euphorbiaceae	Tree	6.9115	2.2	350	1	1	0	0	0	0	Dicot
La_Belgique	24/jul	2	5	A	LB_2.5A	Gust	Ani_Mar	Gust	RAP	Ossom_assapep	Uapaca_guineensis	Euphorbiaceae	Tree	12.3	3.91521	300	1	1	0	0	0	0	Dicot
La_Belgique	24/jul	2	5	A	LB_2.5A	Gust	Ani_Mar	Gust	RAP	Ossom_assapep	Uapaca_guineensis	Euphorbiaceae	Tree	5.02655	1.6	250	1	1	0	0	0	0	Dicot
La_Belgique	24/jul	2	5	A	LB_2.5A	Gust	Ani_Mar	Gust	RAP	Ossom_assapep	Uapaca_guineensis	Euphorbiaceae	Tree	3.76991	1.2	210	1	1	0	0	0	0	Dicot
La_Belgique	24/jul	2	5	A	LB_2.5A	Gust	Ani_Mar	Gust	RAP	Ossom_assapep	Uapaca_guineensis	Euphorbiaceae	Tree	2.82743	0.9	200	1	1	0	0	0	0	Dicot
La_Belgique	24/jul	2	5	A	LB_2.5A	Gust	Ani_Mar	Gust	RAP	Ossom_ndekobo	Uapaca_paludosa	Euphorbiaceae	Tree	3.45575	1.1	250	1	1	0	0	0	0	Dicot
La_Belgique	24/jul	2	5	A	LB_2.5A	Gust	Ani_Mar	Gust	RAP	Ossom_ndekobo	Uapaca_paludosa	Euphorbiaceae	Tree	3.76991	1.2	250	1	1	0	0	0	0	Dicot
La_Belgique	24/jul	2	5	A	LB_2.5A	Gust	Ani_Mar	Gust	RAP	Ossom_ndekobo	Uapaca_paludosa	Euphorbiaceae	Tree	5.65487	1.8	250	1	1	0	0	0	0	Dicot
La_Belgique	24/jul	2	5	A	LB_2.5A	Gust	Ani_Mar	Gust	RAP	Ossom_ndekobo	Uapaca_paludosa	Euphorbiaceae	Tree	4.39823	1.4	200	1	1	0	0	0	0	Dicot
La_Belgique	24/jul	2	5	A	LB_2.5A	Gust	Ani_Mar	Gust	RAP	Ossom_ndekobo	Uapaca_paludosa	Euphorbiaceae	Tree	2.51327	0.8	150	1	1	0	0	0	0	Dicot
La_Belgique	24/jul	2	5	A	LB_2.5A	Gust	Ani_Mar	Gust	RAP	Ossom_ndekobo	Uapaca_paludosa	Euphorbiaceae	Tree	1.88496	0.6	120	1	1	0	0	0	0	Dicot
La_Belgique	24/jul	2	5	A	LB_2.5A	Gust	Ani_Mar	Gust	RAP	Ossom_ndekobo	Uapaca_paludosa	Euphorbiaceae	Tree	2.19911	0.7	120	1	1	0	0	0	0	Dicot
La_Belgique	24/jul	2	5	A	LB_2.5A	Gust	Ani_Mar	Gust	RAP	Ossom_ndekobo	Uapaca_paludosa	Euphorbiaceae	Tree	1.5708	0.5	105	1	1	0	0	0	0	Dicot
La_Belgique	24/jul	2	5	A	LB_2.5A	Gust	Ani_Mar	Gust	RAP	Ossom_ndekobo	Uapaca_paludosa	Euphorbiaceae	Tree	0.942478	0.3	100	1	1	0	0	0	0	Dicot
La_Belgique	24/jul	2	5	A	LB_2.5A	Gust	Ani_Mar	Gust	RAP	Ossom_fonkeu'eu	Uapaca_vanhoutei	Euphorbiaceae	Tree	14.1	4.48817	400	1	1	0	0	0	0	Dicot
La_Belgique	24/jul	2	5	A	LB_2.5A	Gust	Ani_Mar	Gust	RAP	Ossom_fonkeu'eu	Uapaca_vanhoutei	Euphorbiaceae	Tree	4.71239	1.5	300	1	1	0	0	0	0	Dicot
La_Belgique	24/jul	2	5	B	LB_2.5B	Gust	Ani_Mar	Gust	RAP	Ekoh_eli	Campylospermum_elongatum	Ochnaceae	Shrub	3.76991	1.2	250	NA	NA	NA	NA	NA	NA	Dicot
La_Belgique	24/jul	2	5	B	LB_2.5B	Gust	Ani_Mar	Gust	RAP	Ekoh_Eli	Campylospermum_elongatum	Ochnaceae	Shrub	7.22566	2.3	215	NA	NA	NA	NA	NA	NA	Dicot
La_Belgique	24/jul	2	5	B	LB_2.5B	Gust	Ani_Mar	Gust	RAP	Niankeu'eu	Cola_pachycarpa	Sterculiaceae	Tree	11.4	3.62873	205	NA	NA	NA	NA	NA	NA	Dicot
La_Belgique	24/jul	2	5	B	LB_2.5B	Gust	Ani_Mar	Gust	RAP	Tobom	Gambeya_boukokoensis	Sapotaceae	Tree	4.08407	1.3	250	0	1	0	0	0	1	Dicot
La_Belgique	24/jul	2	5	B	LB_2.5B	Gust	Ani_Mar	Gust	RAP	Lomo_kol	Landolphia_violacea	Apocynaceae	Liana	14.1	4.48817	NA	NA	NA	NA	NA	NA	NA	Dicot
La_Belgique	24/jul	2	5	B	LB_2.5B	Gust	Ani_Mar	Gust	RAP	Kampa'a_PF	Lecaniodiscus_cupanioides	Sapindaceae	Tree	6.28319	2	250	0	1	0	0	0	0	Dicot
La_Belgique	24/jul	2	5	B	LB_2.5B	Gust	Ani_Mar	Gust	RAP	Essièh_ekol_non_epineux	Macaranga_sp1	Euphorbiaceae	Liana	3.45575	1.1	NA	NA	NA	NA	NA	NA	NA	Dicot
La_Belgique	24/jul	2	5	B	LB_2.5B	Gust	Ani_Mar	Gust	RAP	Obore	Mammea_africana	Clusiaceae	Tree	3.14159	1	200	0	1	0	0	0	0	Dicot
La_Belgique	24/jul	2	5	B	LB_2.5B	Gust	Ani_Mar	Gust	RAP	Koukoho	Manniophyton_fulvum	Euphorbiaceae	Liana	2.51327	0.8	NA	0	0	0	0	1	1	Dicot
La_Belgique	24/jul	2	5	B	LB_2.5B	Gust	Ani_Mar	Gust	RAP	Koukoho	Manniophyton_fulvum	Euphorbiaceae	Liana	10	3.1831	NA	0	0	0	0	1	1	Dicot
La_Belgique	24/jul	2	5	B	LB_2.5B	Gust	Ani_Mar	Gust	RAP	Koukoho	Manniophyton_fulvum	Euphorbiaceae	Liana	12.3	3.91521	NA	0	0	0	0	1	1	Dicot
La_Belgique	24/jul	2	5	B	LB_2.5B	Gust	Ani_Mar	Gust	RAP	Mbol_essoum	Monodora_myristica	Annonaceae	Tree	18.2	5.79324	300	0	1	0	0	0	0	Dicot
La_Belgique	24/jul	2	5	B	LB_2.5B	Gust	Ani_Mar	Gust	RAP	Toutono	Mucuna_flagellipes	Fabaceae	Liana	26.4	8.40338	NA	NA	NA	NA	NA	NA	NA	Dicot
La_Belgique	24/jul	2	5	B	LB_2.5B	Gust	Ani_Mar	Gust	RAP	Poumo_PF_non_velu	Olax_latifolia	Olacaceae	Tree	1.25664	0.4	100	NA	NA	NA	NA	NA	NA	Dicot
La_Belgique	24/jul	2	5	B	LB_2.5B	Gust	Ani_Mar	Gust	RAP	Koffi_zam_PF	Pauridiantha_canthiiflora	Rubiaceae	Shrub	10	3.1831	250	NA	NA	NA	NA	NA	NA	Dicot
La_Belgique	24/jul	2	5	B	LB_2.5B	Gust	Ani_Mar	Gust	RAP	Koffi_zam_PF	Pauridiantha_canthiiflora	Rubiaceae	Shrub	1.5708	0.5	200	NA	NA	NA	NA	NA	NA	Dicot
La_Belgique	24/jul	2	5	B	LB_2.5B	Gust	Ani_Mar	Gust	RAP	Bouh_á	Psychotria_densinervia	Rubiaceae	Tree	4.08407	1.3	150	NA	NA	NA	NA	NA	NA	Dicot
La_Belgique	24/jul	2	5	B	LB_2.5B	Gust	Ani_Mar	Gust	RAP	Ntsimé_rouge	Pterocarpus_soyauxii	Fabaceae	Tree	17.3	5.50676	600	0	0	1	0	0	0	Dicot
La_Belgique	24/jul	2	5	B	LB_2.5B	Gust	Ani_Mar	Gust	RAP	Mpèh_faible	Rinorea_dentata	Violaceae	Tree	6.28319	2	205	NA	NA	NA	NA	NA	NA	Dicot
La_Belgique	24/jul	2	5	B	LB_2.5B	Gust	Ani_Mar	Gust	RAP	Tim_GF	Strombosia_grandifolia	Olacaceae	Tree	84.6	26.929	2800	1	1	0	0	0	1	Dicot
La_Belgique	24/jul	2	5	B	LB_2.5B	Gust	Ani_Mar	Gust	RAP	Tim_GF	Strombosia_grandifolia	Olacaceae	Tree	97.3	30.9716	1900	1	1	0	0	0	1	Dicot
La_Belgique	24/jul	2	5	B	LB_2.5B	Gust	Ani_Mar	Gust	RAP	Poumo_GF_velu	Strombosiopsis_tetrandra	Olacaceae	Tree	15.5	4.9338	300	1	1	0	0	0	0	Dicot
La_Belgique	24/jul	2	5	B	LB_2.5B	Gust	Ani_Mar	Gust	RAP	Sorkieme_zam	Trichilia_gilgiana	Meliaceae	Tree	19.4	6.17521	700	1	1	0	0	0	0	Dicot
La_Belgique	24/jul	2	5	B	LB_2.5B	Gust	Ani_Mar	Gust	RAP	Sorkieme_zam	Trichilia_gilgiana	Meliaceae	Tree	32.3	10.2814	700	1	1	0	0	0	0	Dicot
La_Belgique	24/jul	2	5	B	LB_2.5B	Gust	Ani_Mar	Gust	RAP	Sorkieme_zam	Trichilia_gilgiana	Meliaceae	Tree	25.5	8.1169	600	1	1	0	0	0	0	Dicot
La_Belgique	24/jul	2	5	B	LB_2.5B	Gust	Ani_Mar	Gust	RAP	Ossom_assapep	Uapaca_guineensis	Euphorbiaceae	Tree	52.8	16.8068	700	1	1	0	0	0	0	Dicot
La_Belgique	24/jul	2	5	B	LB_2.5B	Gust	Ani_Mar	Gust	RAP	Ossom_assapep	Uapaca_guineensis	Euphorbiaceae	Tree	13.2	4.20169	500	1	1	0	0	0	0	Dicot
La_Belgique	24/jul	2	5	B	LB_2.5B	Gust	Ani_Mar	Gust	RAP	Ossom_assapep	Uapaca_guineensis	Euphorbiaceae	Tree	13.2	4.20169	450	1	1	0	0	0	0	Dicot
La_Belgique	24/jul	2	5	B	LB_2.5B	Gust	Ani_Mar	Gust	RAP	Ossom_assapep	Uapaca_guineensis	Euphorbiaceae	Tree	5.65487	1.8	300	1	1	0	0	0	0	Dicot
La_Belgique	24/jul	2	5	B	LB_2.5B	Gust	Ani_Mar	Gust	RAP	Ossom_assapep	Uapaca_guineensis	Euphorbiaceae	Tree	10	3.1831	300	1	1	0	0	0	0	Dicot
La_Belgique	24/jul	2	5	B	LB_2.5B	Gust	Ani_Mar	Gust	RAP	Ossom_assapep	Uapaca_guineensis	Euphorbiaceae	Tree	21.4	6.81183	300	1	1	0	0	0	0	Dicot
La_Belgique	24/jul	2	5	B	LB_2.5B	Gust	Ani_Mar	Gust	RAP	Ossom_assapep	Uapaca_guineensis	Euphorbiaceae	Tree	4.08407	1.3	200	1	1	0	0	0	0	Dicot
La_Belgique	24/jul	2	5	B	LB_2.5B	Gust	Ani_Mar	Gust	RAP	Ossom_assapep	Uapaca_guineensis	Euphorbiaceae	Tree	5.96903	1.9	200	1	1	0	0	0	0	Dicot
La_Belgique	24/jul	2	5	B	LB_2.5B	Gust	Ani_Mar	Gust	RAP	Ossom_assapep	Uapaca_guineensis	Euphorbiaceae	Tree	3.76991	1.2	150	1	1	0	0	0	0	Dicot
La_Belgique	24/jul	2	5	B	LB_2.5B	Gust	Ani_Mar	Gust	RAP	Ossom_assapep	Uapaca_guineensis	Euphorbiaceae	Tree	2.51327	0.8	110	1	1	0	0	0	0	Dicot
La_Belgique	24/jul	2	5	B	LB_2.5B	Gust	Ani_Mar	Gust	RAP	Ossom_ndekobo	Uapaca_paludosa	Euphorbiaceae	Tree	15.5	4.9338	350	1	1	0	0	0	0	Dicot
La_Belgique	24/jul	2	5	B	LB_2.5B	Gust	Ani_Mar	Gust	RAP	Ossom_ndekobo	Uapaca_paludosa	Euphorbiaceae	Tree	5.02655	1.6	300	1	1	0	0	0	0	Dicot
La_Belgique	24/jul	2	5	B	LB_2.5B	Gust	Ani_Mar	Gust	RAP	Ossom_ndekobo	Uapaca_paludosa	Euphorbiaceae	Tree	4.08407	1.3	250	1	1	0	0	0	0	Dicot
La_Belgique	24/jul	2	5	B	LB_2.5B	Gust	Ani_Mar	Gust	RAP	Ossom_ndekobo	Uapaca_paludosa	Euphorbiaceae	Tree	4.71239	1.5	250	1	1	0	0	0	0	Dicot
La_Belgique	24/jul	2	5	B	LB_2.5B	Gust	Ani_Mar	Gust	RAP	Ossom_ndekobo	Uapaca_paludosa	Euphorbiaceae	Tree	2.82743	0.9	200	1	1	0	0	0	0	Dicot
La_Belgique	24/jul	2	5	B	LB_2.5B	Gust	Ani_Mar	Gust	RAP	Ossom_ndekobo	Uapaca_paludosa	Euphorbiaceae	Tree	1.25664	0.4	150	1	1	0	0	0	0	Dicot
La_Belgique	24/jul	2	5	B	LB_2.5B	Gust	Ani_Mar	Gust	RAP	Ossom_fonkeu'eu	Uapaca_vanhoutei	Euphorbiaceae	Tree	17.3	5.50676	600	1	1	0	0	0	0	Dicot
La_Belgique	24/jul	2	5	B	LB_2.5B	Gust	Ani_Mar	Gust	RAP	Ossom_fonkeu'eu	Uapaca_vanhoutei	Euphorbiaceae	Tree	7.22566	2.3	350	1	1	0	0	0	0	Dicot
La_Belgique	24/jul	2	5	B	LB_2.5B	Gust	Ani_Mar	Gust	RAP	Kol_mouroum_1_epine	Unidentified_liana_7	NA	Liana	1.88496	0.6	NA	NA	NA	NA	NA	NA	NA	NA
La_Belgique	24/jul	2	5	B	LB_2.5B	Gust	Ani_Mar	Gust	RAP	Biyé_ezam	Unidentified_tree_2	NA	Tree	103	32.7859	2500	NA	NA	NA	NA	NA	NA	NA
La_Belgique	24/jul	2	5	B	LB_2.5B	Gust	Ani_Mar	Gust	RAP	Tibé_rouge	Xylopia_rubescens	Annonaceae	Tree	6.28319	2	250	1	1	0	0	0	1	Dicot
La_Belgique	24/jul	2	6	A	LB_2.6A	Gust	Ani_Mar	Gust	KJ	Ossah_anku	Albizia_adianthifolia	Mimosaceae	Tree	9.73894	3.1	400	0	0	1	0	0	0	Dicot
[truncated: 4,819 more rows]

## Sheet: Species_list
Local_name	Species_code	Scien_name	Genus	Species	Codes_especes	author	Family	Life_form	Monocot/dicot
[truncated: 577 more rows]
