# Supplementary material for: Defaunation is known to have pervasive, negative effects on tropical forests, but this is not the whole story
Source: PLoS One. 2023 Aug 31;18(8):e0290717. doi: 10.1371/journal.pone.0290717 (PMC10470957; doi:10.1371/journal.pone.0290717)
Supplement: S2 Data — (XLSX) [file pone.0290717.s008.xlsx]

## Sheet: Wedge
Date	Site	Local_name	Parent_tree_number	Researcher	Assistants	Longitude_(UTM)	Lattitude_(UTM_33N)	Circumf_of_parent_tree_(cm)	Height_(m)	Limits_of_the_2m_sections	Total_number_of_stems_class_1_(0,1-14,99_cm)	Under_tree_canopy_or_beyond	Total_number_of_stems_class_2_(15-100_cm)	Vegetation_type	Distance	Length_side_B	Area_(m²)	Area_(per_2m)	Density_class_1_(per_2m)	Total_Density_class_1	Density_class_2_(per_2m)	Total_density_class_2	Section_density_class_1	Section_density_class_2	Near_far
18.07.2019	La_Belgique	Obom	1	Sophie	Celestin,_Jean	373023	293073	238	45	0_2	0	U	0	NA	2	0.705308	0.705308	0.705308	0	NA	0	NA	NA	NA	Near
18.07.2019	La_Belgique	Obom	1	Sophie	Celestin,_Jean	373023	293073	238	45	2_4	2	U	0	NA	4	1.41062	2.82123	2.11592	0.945214	NA	0	NA	NA	NA	Near
18.07.2019	La_Belgique	Obom	1	Sophie	Celestin,_Jean	373023	293073	238	45	4_6	1	U	0	NA	6	2.11592	6.34777	3.52654	0.283564	NA	0	NA	NA	NA	Near
18.07.2019	La_Belgique	Obom	1	Sophie	Celestin,_Jean	373023	293073	238	45	6_8	0	U	0	NA	8	2.82123	11.2849	4.93716	0	NA	0	NA	NA	NA	Near
18.07.2019	La_Belgique	Obom	1	Sophie	Celestin,_Jean	373023	293073	238	45	8_10	1	U	1	NA	10	3.52654	17.6327	6.34777	0.157536	NA	0.157536	NA	0.226851	0.0567128	Near
18.07.2019	La_Belgique	Obom	1	Sophie	Celestin,_Jean	373023	293073	238	45	10_12	0	U	0	NA	12	4.23185	25.3911	7.75839	0	NA	0	NA	NA	NA	Far
18.07.2019	La_Belgique	Obom	1	Sophie	Celestin,_Jean	373023	293073	238	45	12_14	1	B	0	NA	14	4.93716	34.5601	9.169	0.109063	NA	0	NA	NA	NA	Far
18.07.2019	La_Belgique	Obom	1	Sophie	Celestin,_Jean	373023	293073	238	45	14_16	0	B	0	NA	16	5.64246	45.1397	10.5796	0	NA	0	NA	NA	NA	Far
18.07.2019	La_Belgique	Obom	1	Sophie	Celestin,_Jean	373023	293073	238	45	16_18	0	B	0	NA	18	6.34777	57.1299	11.9902	0	NA	0	NA	NA	NA	Far
18.07.2019	La_Belgique	Obom	1	Sophie	Celestin,_Jean	373023	293073	238	45	18_20	1	B	0	NA	20	7.05308	70.5308	13.4009	0.0746221	0.0850692	0	0.0141782	0.0378085	0	Far
19.07.2019	La_Belgique	Obom	2	Sophie	Celestin,_Jean	376080	292786	225	50	0_2	0	U	0	NA	2	0.705308	0.705308	0.705308	0	NA	0	NA	NA	NA	Near
19.07.2019	La_Belgique	Obom	2	Sophie	Celestin,_Jean	376080	292786	225	50	2_4	0	U	1	NA	4	1.41062	2.82123	2.11592	0	NA	0.472607	NA	NA	NA	Near
19.07.2019	La_Belgique	Obom	2	Sophie	Celestin,_Jean	376080	292786	225	50	4_6	0	U	1	NA	6	2.11592	6.34777	3.52654	0	NA	0.283564	NA	NA	NA	Near
19.07.2019	La_Belgique	Obom	2	Sophie	Celestin,_Jean	376080	292786	225	50	6_8	0	U	1	NA	8	2.82123	11.2849	4.93716	0	NA	0.202546	NA	NA	NA	Near
19.07.2019	La_Belgique	Obom	2	Sophie	Celestin,_Jean	376080	292786	225	50	8_10	0	U	0	NA	10	3.52654	17.6327	6.34777	0	NA	0	NA	0	0.170138	Near
19.07.2019	La_Belgique	Obom	2	Sophie	Celestin,_Jean	376080	292786	225	50	10_12	0	B	0	NA	12	4.23185	25.3911	7.75839	0	NA	0	NA	NA	NA	Far
19.07.2019	La_Belgique	Obom	2	Sophie	Celestin,_Jean	376080	292786	225	50	12_14	0	B	0	NA	14	4.93716	34.5601	9.169	0	NA	0	NA	NA	NA	Far
19.07.2019	La_Belgique	Obom	2	Sophie	Celestin,_Jean	376080	292786	225	50	14_16	0	B	1	NA	16	5.64246	45.1397	10.5796	0	NA	0.0945214	NA	NA	NA	Far
19.07.2019	La_Belgique	Obom	2	Sophie	Celestin,_Jean	376080	292786	225	50	16_18	0	B	0	NA	18	6.34777	57.1299	11.9902	0	NA	0	NA	NA	NA	Far
19.07.2019	La_Belgique	Obom	2	Sophie	Celestin,_Jean	376080	292786	225	50	18_20	0	B	0	NA	20	7.05308	70.5308	13.4009	0	0	0	0.0567128	0	0.0189043	Far
20.07.2019	La_Belgique	Obom	3	Sophie	Jean,_Serge	375439	291226	364	50	0_2	2	U	0	NA	2	0.705308	0.705308	0.705308	2.83564	NA	0	NA	NA	NA	Near
20.07.2019	La_Belgique	Obom	3	Sophie	Jean,_Serge	375439	291226	364	50	2_4	0	U	2	NA	4	1.41062	2.82123	2.11592	0	NA	0.945214	NA	NA	NA	Near
20.07.2019	La_Belgique	Obom	3	Sophie	Jean,_Serge	375439	291226	364	50	4_6	0	U	0	NA	6	2.11592	6.34777	3.52654	0	NA	0	NA	NA	NA	Near
20.07.2019	La_Belgique	Obom	3	Sophie	Jean,_Serge	375439	291226	364	50	6_8	0	U	0	NA	8	2.82123	11.2849	4.93716	0	NA	0	NA	NA	NA	Near
20.07.2019	La_Belgique	Obom	3	Sophie	Jean,_Serge	375439	291226	364	50	8_10	0	B	2	NA	10	3.52654	17.6327	6.34777	0	NA	0.315071	NA	0.113426	0.226851	Near
20.07.2019	La_Belgique	Obom	3	Sophie	Jean,_Serge	375439	291226	364	50	10_12	0	B	0	NA	12	4.23185	25.3911	7.75839	0	NA	0	NA	NA	NA	Far
20.07.2019	La_Belgique	Obom	3	Sophie	Jean,_Serge	375439	291226	364	50	12_14	1	B	0	NA	14	4.93716	34.5601	9.169	0.109063	NA	0	NA	NA	NA	Far
20.07.2019	La_Belgique	Obom	3	Sophie	Jean,_Serge	375439	291226	364	50	14_16	0	B	2	NA	16	5.64246	45.1397	10.5796	0	NA	0.189043	NA	NA	NA	Far
20.07.2019	La_Belgique	Obom	3	Sophie	Jean,_Serge	375439	291226	364	50	16_18	0	B	0	NA	18	6.34777	57.1299	11.9902	0	NA	0	NA	NA	NA	Far
20.07.2019	La_Belgique	Obom	3	Sophie	Jean,_Serge	375439	291226	364	50	18_20	0	B	0	NA	20	7.05308	70.5308	13.4009	0	0.0425346	0	0.0850692	0.0189043	0.0378085	Far
20.07.2019	La_Belgique	Obom	4	Sophie	Jean,_Serge	375490	290631	302	45	0_2	1	U	0	NA	2	0.705308	0.705308	0.705308	1.41782	NA	0	NA	NA	NA	Near
20.07.2019	La_Belgique	Obom	4	Sophie	Jean,_Serge	375490	290631	302	45	2_4	0	U	0	NA	4	1.41062	2.82123	2.11592	0	NA	0	NA	NA	NA	Near
20.07.2019	La_Belgique	Obom	4	Sophie	Jean,_Serge	375490	290631	302	45	4_6	1	U	0	NA	6	2.11592	6.34777	3.52654	0.283564	NA	0	NA	NA	NA	Near
20.07.2019	La_Belgique	Obom	4	Sophie	Jean,_Serge	375490	290631	302	45	6_8	0	U	1	NA	8	2.82123	11.2849	4.93716	0	NA	0.202546	NA	NA	NA	Near
20.07.2019	La_Belgique	Obom	4	Sophie	Jean,_Serge	375490	290631	302	45	8_10	0	U	1	NA	10	3.52654	17.6327	6.34777	0	NA	0.157536	NA	0.113426	0.113426	Near
20.07.2019	La_Belgique	Obom	4	Sophie	Jean,_Serge	375490	290631	302	45	10_12	0	U	1	NA	12	4.23185	25.3911	7.75839	0	NA	0.128893	NA	NA	NA	Far
20.07.2019	La_Belgique	Obom	4	Sophie	Jean,_Serge	375490	290631	302	45	12_14	0	B	0	NA	14	4.93716	34.5601	9.169	0	NA	0	NA	NA	NA	Far
20.07.2019	La_Belgique	Obom	4	Sophie	Jean,_Serge	375490	290631	302	45	14_16	0	B	0	NA	16	5.64246	45.1397	10.5796	0	NA	0	NA	NA	NA	Far
20.07.2019	La_Belgique	Obom	4	Sophie	Jean,_Serge	375490	290631	302	45	16_18	0	B	0	NA	18	6.34777	57.1299	11.9902	0	NA	0	NA	NA	NA	Far
20.07.2019	La_Belgique	Obom	4	Sophie	Jean,_Serge	375490	290631	302	45	18_20	0	B	0	NA	20	7.05308	70.5308	13.4009	0	0.0283564	0	0.0425346	0	0.0189043	Far
20.07.2019	La_Belgique	Obom	5	Sophie	Jean,_Serge	374404	289529	221	35	0_2	0	U	0	NA	2	0.705308	0.705308	0.705308	0	NA	0	NA	NA	NA	Near
20.07.2019	La_Belgique	Obom	5	Sophie	Jean,_Serge	374404	289529	221	35	2_4	0	U	0	NA	4	1.41062	2.82123	2.11592	0	NA	0	NA	NA	NA	Near
20.07.2019	La_Belgique	Obom	5	Sophie	Jean,_Serge	374404	289529	221	35	4_6	1	U	0	NA	6	2.11592	6.34777	3.52654	0.283564	NA	0	NA	NA	NA	Near
20.07.2019	La_Belgique	Obom	5	Sophie	Jean,_Serge	374404	289529	221	35	6_8	0	U	0	NA	8	2.82123	11.2849	4.93716	0	NA	0	NA	NA	NA	Near
20.07.2019	La_Belgique	Obom	5	Sophie	Jean,_Serge	374404	289529	221	35	8_10	0	U	3	NA	10	3.52654	17.6327	6.34777	0	NA	0.472607	NA	0.0567128	0.170138	Near
20.07.2019	La_Belgique	Obom	5	Sophie	Jean,_Serge	374404	289529	221	35	10_12	0	U	0	NA	12	4.23185	25.3911	7.75839	0	NA	0	NA	NA	NA	Far
20.07.2019	La_Belgique	Obom	5	Sophie	Jean,_Serge	374404	289529	221	35	12_14	0	B	1	NA	14	4.93716	34.5601	9.169	0	NA	0.109063	NA	NA	NA	Far
20.07.2019	La_Belgique	Obom	5	Sophie	Jean,_Serge	374404	289529	221	35	14_16	0	B	0	NA	16	5.64246	45.1397	10.5796	0	NA	0	NA	NA	NA	Far
20.07.2019	La_Belgique	Obom	5	Sophie	Jean,_Serge	374404	289529	221	35	16_18	3	B	0	NA	18	6.34777	57.1299	11.9902	0.250204	NA	0	NA	NA	NA	Far
20.07.2019	La_Belgique	Obom	5	Sophie	Jean,_Serge	374404	289529	221	35	18_20	0	B	3	NA	20	7.05308	70.5308	13.4009	0	0.0567128	0.223866	0.0992474	0.0567128	0.0756171	Far
21.07.2019	La_Belgique	Obom	6	Sophie	Jean,_Serge	373669	291485	256	40	0_2	0	U	0	NA	2	0.705308	0.705308	0.705308	0	NA	0	NA	NA	NA	Near
21.07.2019	La_Belgique	Obom	6	Sophie	Jean,_Serge	373669	291485	256	40	2_4	0	U	0	NA	4	1.41062	2.82123	2.11592	0	NA	0	NA	NA	NA	Near
21.07.2019	La_Belgique	Obom	6	Sophie	Jean,_Serge	373669	291485	256	40	4_6	0	U	1	NA	6	2.11592	6.34777	3.52654	0	NA	0.283564	NA	NA	NA	Near
21.07.2019	La_Belgique	Obom	6	Sophie	Jean,_Serge	373669	291485	256	40	6_8	0	U	0	NA	8	2.82123	11.2849	4.93716	0	NA	0	NA	NA	NA	Near
21.07.2019	La_Belgique	Obom	6	Sophie	Jean,_Serge	373669	291485	256	40	8_10	0	U	0	NA	10	3.52654	17.6327	6.34777	0	NA	0	NA	0	0.0567128	Near
21.07.2019	La_Belgique	Obom	6	Sophie	Jean,_Serge	373669	291485	256	40	10_12	1	B	0	NA	12	4.23185	25.3911	7.75839	0.128893	NA	0	NA	NA	NA	Far
21.07.2019	La_Belgique	Obom	6	Sophie	Jean,_Serge	373669	291485	256	40	12_14	0	B	1	NA	14	4.93716	34.5601	9.169	0	NA	0.109063	NA	NA	NA	Far
21.07.2019	La_Belgique	Obom	6	Sophie	Jean,_Serge	373669	291485	256	40	14_16	0	B	0	NA	16	5.64246	45.1397	10.5796	0	NA	0	NA	NA	NA	Far
21.07.2019	La_Belgique	Obom	6	Sophie	Jean,_Serge	373669	291485	256	40	16_18	0	B	0	NA	18	6.34777	57.1299	11.9902	0	NA	0	NA	NA	NA	Far
21.07.2019	La_Belgique	Obom	6	Sophie	Jean,_Serge	373669	291485	256	40	18_20	0	B	0	NA	20	7.05308	70.5308	13.4009	0	0.0141782	0	0.0283564	0.0189043	0.0189043	Far
21.07.2019	La_Belgique	Obom	7	Sophie	Jean,_Serge	372817	819666	301	40	0_2	0	U	3	NA	2	0.705308	0.705308	0.705308	0	NA	4.25346	NA	NA	NA	Near
21.07.2019	La_Belgique	Obom	7	Sophie	Jean,_Serge	372817	819666	301	40	2_4	1	U	1	NA	4	1.41062	2.82123	2.11592	0.472607	NA	0.472607	NA	NA	NA	Near
21.07.2019	La_Belgique	Obom	7	Sophie	Jean,_Serge	372817	819666	301	40	4_6	0	U	3	NA	6	2.11592	6.34777	3.52654	0	NA	0.850692	NA	NA	NA	Near
21.07.2019	La_Belgique	Obom	7	Sophie	Jean,_Serge	372817	819666	301	40	6_8	4	U	0	NA	8	2.82123	11.2849	4.93716	0.810183	NA	0	NA	NA	NA	Near
21.07.2019	La_Belgique	Obom	7	Sophie	Jean,_Serge	372817	819666	301	40	8_10	0	U	0	NA	10	3.52654	17.6327	6.34777	0	NA	0	NA	0.283564	0.39699	Near
21.07.2019	La_Belgique	Obom	7	Sophie	Jean,_Serge	372817	819666	301	40	10_12	0	B	0	NA	12	4.23185	25.3911	7.75839	0	NA	0	NA	NA	NA	Far
21.07.2019	La_Belgique	Obom	7	Sophie	Jean,_Serge	372817	819666	301	40	12_14	1	B	0	NA	14	4.93716	34.5601	9.169	0.109063	NA	0	NA	NA	NA	Far
21.07.2019	La_Belgique	Obom	7	Sophie	Jean,_Serge	372817	819666	301	40	14_16	0	B	0	NA	16	5.64246	45.1397	10.5796	0	NA	0	NA	NA	NA	Far
21.07.2019	La_Belgique	Obom	7	Sophie	Jean,_Serge	372817	819666	301	40	16_18	1	B	0	NA	18	6.34777	57.1299	11.9902	0.0834012	NA	0	NA	NA	NA	Far
21.07.2019	La_Belgique	Obom	7	Sophie	Jean,_Serge	372817	819666	301	40	18_20	0	B	1	NA	20	7.05308	70.5308	13.4009	0	0.0992474	0.0746221	0.113426	0.0378085	0.0189043	Far
22.07.2019	La_Belgique	Obom	8	Sophie	Jean,_Serge	376286	291418	277	40	0_2	0	U	0	NA	2	0.705308	0.705308	0.705308	0	NA	0	NA	NA	NA	Near
22.07.2019	La_Belgique	Obom	8	Sophie	Jean,_Serge	376286	291418	277	40	2_4	0	U	0	NA	4	1.41062	2.82123	2.11592	0	NA	0	NA	NA	NA	Near
22.07.2019	La_Belgique	Obom	8	Sophie	Jean,_Serge	376286	291418	277	40	4_6	3	U	0	NA	6	2.11592	6.34777	3.52654	0.850692	NA	0	NA	NA	NA	Near
22.07.2019	La_Belgique	Obom	8	Sophie	Jean,_Serge	376286	291418	277	40	6_8	0	U	0	NA	8	2.82123	11.2849	4.93716	0	NA	0	NA	NA	NA	Near
22.07.2019	La_Belgique	Obom	8	Sophie	Jean,_Serge	376286	291418	277	40	8_10	0	U	1	NA	10	3.52654	17.6327	6.34777	0	NA	0.157536	NA	0.170138	0.0567128	Near
22.07.2019	La_Belgique	Obom	8	Sophie	Jean,_Serge	376286	291418	277	40	10_12	0	B	3	NA	12	4.23185	25.3911	7.75839	0	NA	0.386678	NA	NA	NA	Far
22.07.2019	La_Belgique	Obom	8	Sophie	Jean,_Serge	376286	291418	277	40	12_14	0	B	1	NA	14	4.93716	34.5601	9.169	0	NA	0.109063	NA	NA	NA	Far
22.07.2019	La_Belgique	Obom	8	Sophie	Jean,_Serge	376286	291418	277	40	14_16	0	B	1	NA	16	5.64246	45.1397	10.5796	0	NA	0.0945214	NA	NA	NA	Far
22.07.2019	La_Belgique	Obom	8	Sophie	Jean,_Serge	376286	291418	277	40	16_18	0	B	2	NA	18	6.34777	57.1299	11.9902	0	NA	0.166802	NA	NA	NA	Far
22.07.2019	La_Belgique	Obom	8	Sophie	Jean,_Serge	376286	291418	277	40	18_20	0	B	1	NA	20	7.05308	70.5308	13.4009	0	0.0425346	0.0746221	0.127604	0	0.151234	Far
18.07.2019	La_Belgique	Okah	1	Sophie	Celestin,_Jean	375124	292282	847	20	0_2	0	U	0	NA	2	0.705308	0.705308	0.705308	0	NA	0	NA	NA	NA	Near
18.07.2019	La_Belgique	Okah	1	Sophie	Celestin,_Jean	375124	292282	847	20	2_4	1	B	0	NA	4	1.41062	2.82123	2.11592	0.472607	NA	0	NA	NA	NA	Near
18.07.2019	La_Belgique	Okah	1	Sophie	Celestin,_Jean	375124	292282	847	20	4_6	1	B	0	NA	6	2.11592	6.34777	3.52654	0.283564	NA	0	NA	NA	NA	Near
18.07.2019	La_Belgique	Okah	1	Sophie	Celestin,_Jean	375124	292282	847	20	6_8	1	B	1	NA	8	2.82123	11.2849	4.93716	0.202546	NA	0.202546	NA	NA	NA	Near
18.07.2019	La_Belgique	Okah	1	Sophie	Celestin,_Jean	375124	292282	847	20	8_10	3	B	0	NA	10	3.52654	17.6327	6.34777	0.472607	NA	0	NA	0.340277	0.0567128	Near
18.07.2019	La_Belgique	Okah	1	Sophie	Celestin,_Jean	375124	292282	847	20	10_12	3	B	0	NA	12	4.23185	25.3911	7.75839	0.386678	NA	0	NA	NA	NA	Far
18.07.2019	La_Belgique	Okah	1	Sophie	Celestin,_Jean	375124	292282	847	20	12_14	1	B	0	NA	14	4.93716	34.5601	9.169	0.109063	NA	0	NA	NA	NA	Far
18.07.2019	La_Belgique	Okah	1	Sophie	Celestin,_Jean	375124	292282	847	20	14_16	0	B	0	NA	16	5.64246	45.1397	10.5796	0	NA	0	NA	NA	NA	Far
18.07.2019	La_Belgique	Okah	1	Sophie	Celestin,_Jean	375124	292282	847	20	16_18	0	B	0	NA	18	6.34777	57.1299	11.9902	0	NA	0	NA	NA	NA	Far
18.07.2019	La_Belgique	Okah	1	Sophie	Celestin,_Jean	375124	292282	847	20	18_20	0	B	0	NA	20	7.05308	70.5308	13.4009	0	0.141782	0	0.0141782	0.0756171	0	Far
18.07.2019	La_Belgique	Okah	2	Sophie	Celestin,_Jean	373858	292775	835	30	0_2	3	U	0	NA	2	0.705308	0.705308	0.705308	4.25346	NA	0	NA	NA	NA	Near
18.07.2019	La_Belgique	Okah	2	Sophie	Celestin,_Jean	373858	292775	835	30	2_4	4	U	0	NA	4	1.41062	2.82123	2.11592	1.89043	NA	0	NA	NA	NA	Near
18.07.2019	La_Belgique	Okah	2	Sophie	Celestin,_Jean	373858	292775	835	30	4_6	10	U	0	NA	6	2.11592	6.34777	3.52654	2.83564	NA	0	NA	NA	NA	Near
18.07.2019	La_Belgique	Okah	2	Sophie	Celestin,_Jean	373858	292775	835	30	6_8	7	U	0	NA	8	2.82123	11.2849	4.93716	1.41782	NA	0	NA	NA	NA	Near
18.07.2019	La_Belgique	Okah	2	Sophie	Celestin,_Jean	373858	292775	835	30	8_10	11	U	0	NA	10	3.52654	17.6327	6.34777	1.73289	NA	0	NA	1.98495	0	Near
18.07.2019	La_Belgique	Okah	2	Sophie	Celestin,_Jean	373858	292775	835	30	10_12	9	U	0	NA	12	4.23185	25.3911	7.75839	1.16003	NA	0	NA	NA	NA	Far
18.07.2019	La_Belgique	Okah	2	Sophie	Celestin,_Jean	373858	292775	835	30	12_14	9	B	0	NA	14	4.93716	34.5601	9.169	0.981568	NA	0	NA	NA	NA	Far
18.07.2019	La_Belgique	Okah	2	Sophie	Celestin,_Jean	373858	292775	835	30	14_16	14	B	0	NA	16	5.64246	45.1397	10.5796	1.3233	NA	0	NA	NA	NA	Far
18.07.2019	La_Belgique	Okah	2	Sophie	Celestin,_Jean	373858	292775	835	30	16_18	9	B	0	NA	18	6.34777	57.1299	11.9902	0.750611	NA	0	NA	NA	NA	Far
18.07.2019	La_Belgique	Okah	2	Sophie	Celestin,_Jean	373858	292775	835	30	18_20	7	B	0	NA	20	7.05308	70.5308	13.4009	0.522355	1.17679	0	0	0.907405	0	Far
19.07.2019	La_Belgique	Okah	3	Sophie	Celestin,_Jean	375844	292549	310	30	0_2	18	U	0	NA	2	0.705308	0.705308	0.705308	25.5208	NA	0	NA	NA	NA	Near
19.07.2020	La_Belgique	Okah	3	Sophie	Celestin,_Jean	375844	292549	310	30	2_4	75	U	0	NA	4	1.41062	2.82123	2.11592	35.4455	NA	0	NA	NA	NA	Near
19.07.2021	La_Belgique	Okah	3	Sophie	Celestin,_Jean	375844	292549	310	30	4_6	107	U	0	NA	6	2.11592	6.34777	3.52654	30.3414	NA	0	NA	NA	NA	Near
19.07.2022	La_Belgique	Okah	3	Sophie	Celestin,_Jean	375844	292549	310	30	6_8	67	U	0	NA	8	2.82123	11.2849	4.93716	13.5706	NA	0	NA	NA	NA	Near
19.07.2023	La_Belgique	Okah	3	Sophie	Celestin,_Jean	375844	292549	310	30	8_10	32	U	0	NA	10	3.52654	17.6327	6.34777	5.04114	NA	0	NA	16.9571	0	Near
19.07.2024	La_Belgique	Okah	3	Sophie	Celestin,_Jean	375844	292549	310	30	10_12	52	U	0	NA	12	4.23185	25.3911	7.75839	6.70242	NA	0	NA	NA	NA	Far
19.07.2025	La_Belgique	Okah	3	Sophie	Celestin,_Jean	375844	292549	310	30	12_14	30	U	0	NA	14	4.93716	34.5601	9.169	3.27189	NA	0	NA	NA	NA	Far
19.07.2026	La_Belgique	Okah	3	Sophie	Celestin,_Jean	375844	292549	310	30	14_16	10	U	0	NA	16	5.64246	45.1397	10.5796	0.945214	NA	0	NA	NA	NA	Far
19.07.2027	La_Belgique	Okah	3	Sophie	Celestin,_Jean	375844	292549	310	30	16_18	8	B	0	NA	18	6.34777	57.1299	11.9902	0.66721	NA	0	NA	NA	NA	Far
19.07.2028	La_Belgique	Okah	3	Sophie	Celestin,_Jean	375844	292549	310	30	18_20	5	B	0	NA	20	7.05308	70.5308	13.4009	0.373111	5.72799	0	0	1.98495	0	Far
19.07.2019	La_Belgique	Okah	4	Sophie	Celestin,_Jean	376535	292404	265	20	0_2	0	U	0	NA	2	0.705308	0.705308	0.705308	0	NA	0	NA	NA	NA	Near
19.07.2026	La_Belgique	Okah	4	Sophie	Celestin,_Jean	376535	292404	265	20	2_4	2	U	0	NA	4	1.41062	2.82123	2.11592	0.945214	NA	0	NA	NA	NA	Near
19.07.2027	La_Belgique	Okah	4	Sophie	Celestin,_Jean	376535	292404	265	20	4_6	4	U	0	NA	6	2.11592	6.34777	3.52654	1.13426	NA	0	NA	NA	NA	Near
19.07.2028	La_Belgique	Okah	4	Sophie	Celestin,_Jean	376535	292404	265	20	6_8	0	U	0	NA	8	2.82123	11.2849	4.93716	0	NA	0	NA	NA	NA	Near
19.07.2019	La_Belgique	Okah	4	Sophie	Celestin,_Jean	376535	292404	265	20	8_10	1	U	0	NA	10	3.52654	17.6327	6.34777	0.157536	NA	0	NA	0.39699	0	Near
19.07.2026	La_Belgique	Okah	4	Sophie	Celestin,_Jean	376535	292404	265	20	10_12	0	B	0	NA	12	4.23185	25.3911	7.75839	0	NA	0	NA	NA	NA	Far
19.07.2027	La_Belgique	Okah	4	Sophie	Celestin,_Jean	376535	292404	265	20	12_14	0	B	0	NA	14	4.93716	34.5601	9.169	0	NA	0	NA	NA	NA	Far
19.07.2028	La_Belgique	Okah	4	Sophie	Celestin,_Jean	376535	292404	265	20	14_16	4	B	0	NA	16	5.64246	45.1397	10.5796	0.378085	NA	0	NA	NA	NA	Far
19.07.2019	La_Belgique	Okah	4	Sophie	Celestin,_Jean	376535	292404	265	20	16_18	0	B	0	NA	18	6.34777	57.1299	11.9902	0	NA	0	NA	NA	NA	Far
19.07.2026	La_Belgique	Okah	4	Sophie	Celestin,_Jean	376535	292404	265	20	18_20	1	B	0	NA	20	7.05308	70.5308	13.4009	0.0746221	0.170138	0	0	0.0945214	0	Far
20.07.2019	La_Belgique	Okah	5	Sophie	Jean,_Serge	373585	288678	359	30	0_2	3	U	0	NA	2	0.705308	0.705308	0.705308	4.25346	NA	0	NA	NA	NA	Near
20.07.2019	La_Belgique	Okah	5	Sophie	Jean,_Serge	373585	288678	359	30	2_4	5	U	0	NA	4	1.41062	2.82123	2.11592	2.36303	NA	0	NA	NA	NA	Near
20.07.2019	La_Belgique	Okah	5	Sophie	Jean,_Serge	373585	288678	359	30	4_6	1	U	0	NA	6	2.11592	6.34777	3.52654	0.283564	NA	0	NA	NA	NA	Near
20.07.2019	La_Belgique	Okah	5	Sophie	Jean,_Serge	373585	288678	359	30	6_8	1	U	0	NA	8	2.82123	11.2849	4.93716	0.202546	NA	0	NA	NA	NA	Near
20.07.2019	La_Belgique	Okah	5	Sophie	Jean,_Serge	373585	288678	359	30	8_10	1	U	0	NA	10	3.52654	17.6327	6.34777	0.157536	NA	0	NA	0.623841	0	Near
20.07.2019	La_Belgique	Okah	5	Sophie	Jean,_Serge	373585	288678	359	30	10_12	6	U	0	NA	12	4.23185	25.3911	7.75839	0.773357	NA	0	NA	NA	NA	Far
20.07.2019	La_Belgique	Okah	5	Sophie	Jean,_Serge	373585	288678	359	30	12_14	10	B	0	NA	14	4.93716	34.5601	9.169	1.09063	NA	0	NA	NA	NA	Far
20.07.2019	La_Belgique	Okah	5	Sophie	Jean,_Serge	373585	288678	359	30	14_16	14	B	0	NA	16	5.64246	45.1397	10.5796	1.3233	NA	0	NA	NA	NA	Far
20.07.2019	La_Belgique	Okah	5	Sophie	Jean,_Serge	373585	288678	359	30	16_18	8	B	0	NA	18	6.34777	57.1299	11.9902	0.66721	NA	0	NA	NA	NA	Far
20.07.2019	La_Belgique	Okah	5	Sophie	Jean,_Serge	373585	288678	359	30	18_20	14	B	0	NA	20	7.05308	70.5308	13.4009	1.04471	0.893227	0	0	0.983022	0	Far
21.07.2019	La_Belgique	Okah	6	Sophie	Jean,_Serge	373701	291553	173	25	0_2	1	U	0	NA	2	0.705308	0.705308	0.705308	1.41782	NA	0	NA	NA	NA	Near
21.07.2019	La_Belgique	Okah	6	Sophie	Jean,_Serge	373701	291553	173	25	2_4	10	U	0	NA	4	1.41062	2.82123	2.11592	4.72607	NA	0	NA	NA	NA	Near
21.07.2019	La_Belgique	Okah	6	Sophie	Jean,_Serge	373701	291553	173	25	4_6	5	U	0	NA	6	2.11592	6.34777	3.52654	1.41782	NA	0	NA	NA	NA	Near
21.07.2019	La_Belgique	Okah	6	Sophie	Jean,_Serge	373701	291553	173	25	6_8	16	U	0	NA	8	2.82123	11.2849	4.93716	3.24073	NA	0	NA	NA	NA	Near
21.07.2019	La_Belgique	Okah	6	Sophie	Jean,_Serge	373701	291553	173	25	8_10	12	U	0	NA	10	3.52654	17.6327	6.34777	1.89043	NA	0	NA	2.49536	0	Near
21.07.2019	La_Belgique	Okah	6	Sophie	Jean,_Serge	373701	291553	173	25	10_12	19	B	0	NA	12	4.23185	25.3911	7.75839	2.44896	NA	0	NA	NA	NA	Far
21.07.2019	La_Belgique	Okah	6	Sophie	Jean,_Serge	373701	291553	173	25	12_14	19	B	0	NA	14	4.93716	34.5601	9.169	2.0722	NA	0	NA	NA	NA	Far
21.07.2019	La_Belgique	Okah	6	Sophie	Jean,_Serge	373701	291553	173	25	14_16	12	B	0	NA	16	5.64246	45.1397	10.5796	1.13426	NA	0	NA	NA	NA	Far
21.07.2019	La_Belgique	Okah	6	Sophie	Jean,_Serge	373701	291553	173	25	16_18	9	B	0	NA	18	6.34777	57.1299	11.9902	0.750611	NA	0	NA	NA	NA	Far
21.07.2019	La_Belgique	Okah	6	Sophie	Jean,_Serge	373701	291553	173	25	18_20	11	B	0	NA	20	7.05308	70.5308	13.4009	0.820843	1.61632	0	0	1.3233	0	Far
22.07.2019	La_Belgique	Okah	7	Sophie	Jean,_Serge	377138	292202	143	30	0_2	4	U	0	NA	2	0.705308	0.705308	0.705308	5.67128	NA	0	NA	NA	NA	Near
22.07.2019	La_Belgique	Okah	7	Sophie	Jean,_Serge	377138	292202	143	30	2_4	10	U	0	NA	4	1.41062	2.82123	2.11592	4.72607	NA	0	NA	NA	NA	Near
22.07.2019	La_Belgique	Okah	7	Sophie	Jean,_Serge	377138	292202	143	30	4_6	8	U	0	NA	6	2.11592	6.34777	3.52654	2.26851	NA	0	NA	NA	NA	Near
22.07.2019	La_Belgique	Okah	7	Sophie	Jean,_Serge	377138	292202	143	30	6_8	2	B	0	NA	8	2.82123	11.2849	4.93716	0.405092	NA	0	NA	NA	NA	Near
22.07.2019	La_Belgique	Okah	7	Sophie	Jean,_Serge	377138	292202	143	30	8_10	5	B	0	NA	10	3.52654	17.6327	6.34777	0.787678	NA	0	NA	1.64467	0	Near
22.07.2019	La_Belgique	Okah	7	Sophie	Jean,_Serge	377138	292202	143	30	10_12	2	B	0	NA	12	4.23185	25.3911	7.75839	0.257786	NA	0	NA	NA	NA	Far
22.07.2019	La_Belgique	Okah	7	Sophie	Jean,_Serge	377138	292202	143	30	12_14	0	B	0	NA	14	4.93716	34.5601	9.169	0	NA	0	NA	NA	NA	Far
22.07.2019	La_Belgique	Okah	7	Sophie	Jean,_Serge	377138	292202	143	30	14_16	0	B	0	NA	16	5.64246	45.1397	10.5796	0	NA	0	NA	NA	NA	Far
22.07.2019	La_Belgique	Okah	7	Sophie	Jean,_Serge	377138	292202	143	30	16_18	0	B	0	NA	18	6.34777	57.1299	11.9902	0	NA	0	NA	NA	NA	Far
22.07.2019	La_Belgique	Okah	7	Sophie	Jean,_Serge	377138	292202	143	30	18_20	3	B	0	NA	20	7.05308	70.5308	13.4009	0.223866	0.482059	0	0	0.0945214	0	Far
23.07.2019	La_Belgique	Okah	8	Sophie	Jean,_Serge	372047	292253	304	26	0_2	1	U	0	NA	2	0.705308	0.705308	0.705308	1.41782	NA	0	NA	NA	NA	Near
23.07.2019	La_Belgique	Okah	8	Sophie	Jean,_Serge	372047	292253	304	26	2_4	3	U	0	NA	4	1.41062	2.82123	2.11592	1.41782	NA	0	NA	NA	NA	Near
23.07.2019	La_Belgique	Okah	8	Sophie	Jean,_Serge	372047	292253	304	26	4_6	2	U	0	NA	6	2.11592	6.34777	3.52654	0.567128	NA	0	NA	NA	NA	Near
23.07.2019	La_Belgique	Okah	8	Sophie	Jean,_Serge	372047	292253	304	26	6_8	0	U	0	NA	8	2.82123	11.2849	4.93716	0	NA	0	NA	NA	NA	Near
23.07.2019	La_Belgique	Okah	8	Sophie	Jean,_Serge	372047	292253	304	26	8_10	1	U	0	NA	10	3.52654	17.6327	6.34777	0.157536	NA	0	NA	0.39699	0	Near
23.07.2019	La_Belgique	Okah	8	Sophie	Jean,_Serge	372047	292253	304	26	10_12	5	U	0	NA	12	4.23185	25.3911	7.75839	0.644464	NA	0	NA	NA	NA	Far
23.07.2019	La_Belgique	Okah	8	Sophie	Jean,_Serge	372047	292253	304	26	12_14	4	B	0	NA	14	4.93716	34.5601	9.169	0.436252	NA	0	NA	NA	NA	Far
23.07.2019	La_Belgique	Okah	8	Sophie	Jean,_Serge	372047	292253	304	26	14_16	0	B	0	NA	16	5.64246	45.1397	10.5796	0	NA	0	NA	NA	NA	Far
23.07.2019	La_Belgique	Okah	8	Sophie	Jean,_Serge	372047	292253	304	26	16_18	1	B	0	NA	18	6.34777	57.1299	11.9902	0.0834012	NA	0	NA	NA	NA	Far
23.07.2019	La_Belgique	Okah	8	Sophie	Jean,_Serge	372047	292253	304	26	18_20	2	B	0	NA	20	7.05308	70.5308	13.4009	0.149244	0.269386	0	0	0.226851	0	Far
18.07.2019	La_Belgique	Odjuhe	1	Sophie	Celestin,_Jean	375093	292288	288	40	0_2	0	U	0	NA	2	0.705308	0.705308	0.705308	0	NA	0	NA	NA	NA	Near
18.07.2019	La_Belgique	Odjuhe	1	Sophie	Celestin,_Jean	375093	292288	288	40	2_4	0	U	0	NA	4	1.41062	2.82123	2.11592	0	NA	0	NA	NA	NA	Near
18.07.2019	La_Belgique	Odjuhe	1	Sophie	Celestin,_Jean	375093	292288	288	40	4_6	0	U	0	NA	6	2.11592	6.34777	3.52654	0	NA	0	NA	NA	NA	Near
18.07.2019	La_Belgique	Odjuhe	1	Sophie	Celestin,_Jean	375093	292288	288	40	6_8	0	U	0	NA	8	2.82123	11.2849	4.93716	0	NA	0	NA	NA	NA	Near
18.07.2019	La_Belgique	Odjuhe	1	Sophie	Celestin,_Jean	375093	292288	288	40	8_10	0	U	1	NA	10	3.52654	17.6327	6.34777	0	NA	0.157536	NA	0	0.0567128	Near
18.07.2019	La_Belgique	Odjuhe	1	Sophie	Celestin,_Jean	375093	292288	288	40	10_12	0	B	0	NA	12	4.23185	25.3911	7.75839	0	NA	0	NA	NA	NA	Far
18.07.2019	La_Belgique	Odjuhe	1	Sophie	Celestin,_Jean	375093	292288	288	40	12_14	0	B	0	NA	14	4.93716	34.5601	9.169	0	NA	0	NA	NA	NA	Far
18.07.2019	La_Belgique	Odjuhe	1	Sophie	Celestin,_Jean	375093	292288	288	40	14_16	0	B	0	NA	16	5.64246	45.1397	10.5796	0	NA	0	NA	NA	NA	Far
18.07.2019	La_Belgique	Odjuhe	1	Sophie	Celestin,_Jean	375093	292288	288	40	16_18	0	B	0	NA	18	6.34777	57.1299	11.9902	0	NA	0	NA	NA	NA	Far
18.07.2019	La_Belgique	Odjuhe	1	Sophie	Celestin,_Jean	375093	292288	288	40	18_20	0	B	0	NA	20	7.05308	70.5308	13.4009	0	0	0	0.0141782	0	0	Far
20.07.2019	La_Belgique	Odjuhe	2	Sophie	Jean,_Serge	375501	290601	323	40	0_2	0	U	0	NA	2	0.705308	0.705308	0.705308	0	NA	0	NA	NA	NA	Near
20.07.2019	La_Belgique	Odjuhe	2	Sophie	Jean,_Serge	375501	290601	323	40	2_4	1	U	0	NA	4	1.41062	2.82123	2.11592	0.472607	NA	0	NA	NA	NA	Near
20.07.2019	La_Belgique	Odjuhe	2	Sophie	Jean,_Serge	375501	290601	323	40	4_6	0	U	0	NA	6	2.11592	6.34777	3.52654	0	NA	0	NA	NA	NA	Near
20.07.2019	La_Belgique	Odjuhe	2	Sophie	Jean,_Serge	375501	290601	323	40	6_8	1	U	0	NA	8	2.82123	11.2849	4.93716	0.202546	NA	0	NA	NA	NA	Near
20.07.2019	La_Belgique	Odjuhe	2	Sophie	Jean,_Serge	375501	290601	323	40	8_10	0	U	0	NA	10	3.52654	17.6327	6.34777	0	NA	0	NA	0.113426	0	Near
20.07.2019	La_Belgique	Odjuhe	2	Sophie	Jean,_Serge	375501	290601	323	40	10_12	0	U	0	NA	12	4.23185	25.3911	7.75839	0	NA	0	NA	NA	NA	Far
20.07.2019	La_Belgique	Odjuhe	2	Sophie	Jean,_Serge	375501	290601	323	40	12_14	2	U	0	NA	14	4.93716	34.5601	9.169	0.218126	NA	0	NA	NA	NA	Far
20.07.2019	La_Belgique	Odjuhe	2	Sophie	Jean,_Serge	375501	290601	323	40	14_16	0	U	1	NA	16	5.64246	45.1397	10.5796	0	NA	0.0945214	NA	NA	NA	Far
20.07.2019	La_Belgique	Odjuhe	2	Sophie	Jean,_Serge	375501	290601	323	40	16_18	1	B	0	NA	18	6.34777	57.1299	11.9902	0.0834012	NA	0	NA	NA	NA	Far
20.07.2019	La_Belgique	Odjuhe	2	Sophie	Jean,_Serge	375501	290601	323	40	18_20	0	B	0	NA	20	7.05308	70.5308	13.4009	0	0.070891	0	0.0141782	0.0567128	0.0189043	Far
20.07.2019	La_Belgique	Odjuhe	3	Sophie	Jean,_Serge	373090	288180	359	35	0_2	0	U	0	NA	2	0.705308	0.705308	0.705308	0	NA	0	NA	NA	NA	Near
20.07.2019	La_Belgique	Odjuhe	3	Sophie	Jean,_Serge	373090	288180	359	35	2_4	0	U	0	NA	4	1.41062	2.82123	2.11592	0	NA	0	NA	NA	NA	Near
20.07.2019	La_Belgique	Odjuhe	3	Sophie	Jean,_Serge	373090	288180	359	35	4_6	1	U	0	NA	6	2.11592	6.34777	3.52654	0.283564	NA	0	NA	NA	NA	Near
20.07.2019	La_Belgique	Odjuhe	3	Sophie	Jean,_Serge	373090	288180	359	35	6_8	0	U	1	NA	8	2.82123	11.2849	4.93716	0	NA	0.202546	NA	NA	NA	Near
20.07.2019	La_Belgique	Odjuhe	3	Sophie	Jean,_Serge	373090	288180	359	35	8_10	0	U	0	NA	10	3.52654	17.6327	6.34777	0	NA	0	NA	0.0567128	0.0567128	Near
20.07.2019	La_Belgique	Odjuhe	3	Sophie	Jean,_Serge	373090	288180	359	35	10_12	0	U	0	NA	12	4.23185	25.3911	7.75839	0	NA	0	NA	NA	NA	Far
20.07.2019	La_Belgique	Odjuhe	3	Sophie	Jean,_Serge	373090	288180	359	35	12_14	0	B	0	NA	14	4.93716	34.5601	9.169	0	NA	0	NA	NA	NA	Far
20.07.2019	La_Belgique	Odjuhe	3	Sophie	Jean,_Serge	373090	288180	359	35	14_16	0	B	1	NA	16	5.64246	45.1397	10.5796	0	NA	0.0945214	NA	NA	NA	Far
20.07.2019	La_Belgique	Odjuhe	3	Sophie	Jean,_Serge	373090	288180	359	35	16_18	0	B	0	NA	18	6.34777	57.1299	11.9902	0	NA	0	NA	NA	NA	Far
20.07.2019	La_Belgique	Odjuhe	3	Sophie	Jean,_Serge	373090	288180	359	35	18_20	0	B	0	NA	20	7.05308	70.5308	13.4009	0	0.0141782	0	0.0283564	0	0.0189043	Far
20.07.2019	La_Belgique	Odjuhe	4	Sophie	Jean,_Serge	373168	289328	270	25	0_2	0	U	0	NA	2	0.705308	0.705308	0.705308	0	NA	0	NA	NA	NA	Near
20.07.2019	La_Belgique	Odjuhe	4	Sophie	Jean,_Serge	373168	289328	270	25	2_4	0	U	0	NA	4	1.41062	2.82123	2.11592	0	NA	0	NA	NA	NA	Near
20.07.2019	La_Belgique	Odjuhe	4	Sophie	Jean,_Serge	373168	289328	270	25	4_6	0	B	1	NA	6	2.11592	6.34777	3.52654	0	NA	0.283564	NA	NA	NA	Near
20.07.2019	La_Belgique	Odjuhe	4	Sophie	Jean,_Serge	373168	289328	270	25	6_8	0	B	0	NA	8	2.82123	11.2849	4.93716	0	NA	0	NA	NA	NA	Near
20.07.2019	La_Belgique	Odjuhe	4	Sophie	Jean,_Serge	373168	289328	270	25	8_10	0	B	0	NA	10	3.52654	17.6327	6.34777	0	NA	0	NA	0	0.0567128	Near
20.07.2019	La_Belgique	Odjuhe	4	Sophie	Jean,_Serge	373168	289328	270	25	10_12	1	B	0	NA	12	4.23185	25.3911	7.75839	0.128893	NA	0	NA	NA	NA	Far
20.07.2019	La_Belgique	Odjuhe	4	Sophie	Jean,_Serge	373168	289328	270	25	12_14	0	B	0	NA	14	4.93716	34.5601	9.169	0	NA	0	NA	NA	NA	Far
20.07.2019	La_Belgique	Odjuhe	4	Sophie	Jean,_Serge	373168	289328	270	25	14_16	0	B	0	NA	16	5.64246	45.1397	10.5796	0	NA	0	NA	NA	NA	Far
20.07.2019	La_Belgique	Odjuhe	4	Sophie	Jean,_Serge	373168	289328	270	25	16_18	0	B	1	NA	18	6.34777	57.1299	11.9902	0	NA	0.0834012	NA	NA	NA	Far
20.07.2019	La_Belgique	Odjuhe	4	Sophie	Jean,_Serge	373168	289328	270	25	18_20	0	B	0	NA	20	7.05308	70.5308	13.4009	0	0.0141782	0	0.0283564	0.0189043	0.0189043	Far
21.07.2019	La_Belgique	Odjuhe	5	Sophie	Jean,_Serge	372894	290675	214	30	0_2	0	U	0	NA	2	0.705308	0.705308	0.705308	0	NA	0	NA	NA	NA	Near
21.07.2019	La_Belgique	Odjuhe	5	Sophie	Jean,_Serge	372894	290675	214	30	2_4	0	U	1	NA	4	1.41062	2.82123	2.11592	0	NA	0.472607	NA	NA	NA	Near
21.07.2019	La_Belgique	Odjuhe	5	Sophie	Jean,_Serge	372894	290675	214	30	4_6	0	U	0	NA	6	2.11592	6.34777	3.52654	0	NA	0	NA	NA	NA	Near
21.07.2019	La_Belgique	Odjuhe	5	Sophie	Jean,_Serge	372894	290675	214	30	6_8	0	U	0	NA	8	2.82123	11.2849	4.93716	0	NA	0	NA	NA	NA	Near
21.07.2019	La_Belgique	Odjuhe	5	Sophie	Jean,_Serge	372894	290675	214	30	8_10	0	B	1	NA	10	3.52654	17.6327	6.34777	0	NA	0.157536	NA	0	0.113426	Near
21.07.2019	La_Belgique	Odjuhe	5	Sophie	Jean,_Serge	372894	290675	214	30	10_12	0	B	0	NA	12	4.23185	25.3911	7.75839	0	NA	0	NA	NA	NA	Far
21.07.2019	La_Belgique	Odjuhe	5	Sophie	Jean,_Serge	372894	290675	214	30	12_14	0	B	0	NA	14	4.93716	34.5601	9.169	0	NA	0	NA	NA	NA	Far
21.07.2019	La_Belgique	Odjuhe	5	Sophie	Jean,_Serge	372894	290675	214	30	14_16	0	B	0	NA	16	5.64246	45.1397	10.5796	0	NA	0	NA	NA	NA	Far
21.07.2019	La_Belgique	Odjuhe	5	Sophie	Jean,_Serge	372894	290675	214	30	16_18	0	B	0	NA	18	6.34777	57.1299	11.9902	0	NA	0	NA	NA	NA	Far
21.07.2019	La_Belgique	Odjuhe	5	Sophie	Jean,_Serge	372894	290675	214	30	18_20	0	B	0	NA	20	7.05308	70.5308	13.4009	0	0	0	0.0283564	0	0	Far
21.07.2019	La_Belgique	Odjuhe	6	Sophie	Jean,_Serge	373072	289876	230	35	0_2	0	U	3	NA	2	0.705308	0.705308	0.705308	0	NA	4.25346	NA	NA	NA	Near
21.07.2019	La_Belgique	Odjuhe	6	Sophie	Jean,_Serge	373072	289876	230	35	2_4	1	U	1	NA	4	1.41062	2.82123	2.11592	0.472607	NA	0.472607	NA	NA	NA	Near
21.07.2019	La_Belgique	Odjuhe	6	Sophie	Jean,_Serge	373072	289876	230	35	4_6	0	U	3	NA	6	2.11592	6.34777	3.52654	0	NA	0.850692	NA	NA	NA	Near
21.07.2019	La_Belgique	Odjuhe	6	Sophie	Jean,_Serge	373072	289876	230	35	6_8	4	U	0	NA	8	2.82123	11.2849	4.93716	0.810183	NA	0	NA	NA	NA	Near
21.07.2019	La_Belgique	Odjuhe	6	Sophie	Jean,_Serge	373072	289876	230	35	8_10	0	U	0	NA	10	3.52654	17.6327	6.34777	0	NA	0	NA	0.283564	0.39699	Near
21.07.2019	La_Belgique	Odjuhe	6	Sophie	Jean,_Serge	373072	289876	230	35	10_12	0	B	0	NA	12	4.23185	25.3911	7.75839	0	NA	0	NA	NA	NA	Far
21.07.2019	La_Belgique	Odjuhe	6	Sophie	Jean,_Serge	373072	289876	230	35	12_14	1	B	0	NA	14	4.93716	34.5601	9.169	0.109063	NA	0	NA	NA	NA	Far
21.07.2019	La_Belgique	Odjuhe	6	Sophie	Jean,_Serge	373072	289876	230	35	14_16	0	B	0	NA	16	5.64246	45.1397	10.5796	0	NA	0	NA	NA	NA	Far
21.07.2019	La_Belgique	Odjuhe	6	Sophie	Jean,_Serge	373072	289876	230	35	16_18	1	B	0	NA	18	6.34777	57.1299	11.9902	0.0834012	NA	0	NA	NA	NA	Far
21.07.2019	La_Belgique	Odjuhe	6	Sophie	Jean,_Serge	373072	289876	230	35	18_20	0	B	1	NA	20	7.05308	70.5308	13.4009	0	0.0992474	0.0746221	0.113426	0.0378085	0.0189043	Far
23.07.2019	La_Belgique	Odjuhe	7	Sophie	Jean,_Serge	371967	292185	225	40	0_2	0	U	0	NA	2	0.705308	0.705308	0.705308	0	NA	0	NA	NA	NA	Near
23.07.2019	La_Belgique	Odjuhe	7	Sophie	Jean,_Serge	371967	292185	225	40	2_4	0	U	1	NA	4	1.41062	2.82123	2.11592	0	NA	0.472607	NA	NA	NA	Near
23.07.2019	La_Belgique	Odjuhe	7	Sophie	Jean,_Serge	371967	292185	225	40	4_6	0	U	0	NA	6	2.11592	6.34777	3.52654	0	NA	0	NA	NA	NA	Near
23.07.2019	La_Belgique	Odjuhe	7	Sophie	Jean,_Serge	371967	292185	225	40	6_8	0	U	1	NA	8	2.82123	11.2849	4.93716	0	NA	0.202546	NA	NA	NA	Near
23.07.2019	La_Belgique	Odjuhe	7	Sophie	Jean,_Serge	371967	292185	225	40	8_10	1	U	0	NA	10	3.52654	17.6327	6.34777	0.157536	NA	0	NA	0.0567128	0.113426	Near
23.07.2019	La_Belgique	Odjuhe	7	Sophie	Jean,_Serge	371967	292185	225	40	10_12	1	U	0	NA	12	4.23185	25.3911	7.75839	0.128893	NA	0	NA	NA	NA	Far
23.07.2019	La_Belgique	Odjuhe	7	Sophie	Jean,_Serge	371967	292185	225	40	12_14	0	U	1	NA	14	4.93716	34.5601	9.169	0	NA	0.109063	NA	NA	NA	Far
23.07.2019	La_Belgique	Odjuhe	7	Sophie	Jean,_Serge	371967	292185	225	40	14_16	0	B	0	NA	16	5.64246	45.1397	10.5796	0	NA	0	NA	NA	NA	Far
23.07.2019	La_Belgique	Odjuhe	7	Sophie	Jean,_Serge	371967	292185	225	40	16_18	0	B	1	NA	18	6.34777	57.1299	11.9902	0	NA	0.0834012	NA	NA	NA	Far
23.07.2019	La_Belgique	Odjuhe	7	Sophie	Jean,_Serge	371967	292185	225	40	18_20	0	B	2	NA	20	7.05308	70.5308	13.4009	0	0.0283564	0.149244	0.0850692	0.0189043	0.0756171	Far
23.07.2019	La_Belgique	Odjuhe	8	Sophie	Jean,_Serge	371558	289891	206	40	0_2	1	U	1	NA	2	0.705308	0.705308	0.705308	1.41782	NA	1.41782	NA	NA	NA	Near
23.07.2019	La_Belgique	Odjuhe	8	Sophie	Jean,_Serge	371558	289891	206	40	2_4	0	U	0	NA	4	1.41062	2.82123	2.11592	0	NA	0	NA	NA	NA	Near
23.07.2019	La_Belgique	Odjuhe	8	Sophie	Jean,_Serge	371558	289891	206	40	4_6	1	U	0	NA	6	2.11592	6.34777	3.52654	0.283564	NA	0	NA	NA	NA	Near
23.07.2019	La_Belgique	Odjuhe	8	Sophie	Jean,_Serge	371558	289891	206	40	6_8	1	U	0	NA	8	2.82123	11.2849	4.93716	0.202546	NA	0	NA	NA	NA	Near
23.07.2019	La_Belgique	Odjuhe	8	Sophie	Jean,_Serge	371558	289891	206	40	8_10	0	U	1	NA	10	3.52654	17.6327	6.34777	0	NA	0.157536	NA	0.170138	0.113426	Near
23.07.2019	La_Belgique	Odjuhe	8	Sophie	Jean,_Serge	371558	289891	206	40	10_12	0	U	1	NA	12	4.23185	25.3911	7.75839	0	NA	0.128893	NA	NA	NA	Far
23.07.2019	La_Belgique	Odjuhe	8	Sophie	Jean,_Serge	371558	289891	206	40	12_14	0	B	0	NA	14	4.93716	34.5601	9.169	0	NA	0	NA	NA	NA	Far
23.07.2019	La_Belgique	Odjuhe	8	Sophie	Jean,_Serge	371558	289891	206	40	14_16	0	B	2	NA	16	5.64246	45.1397	10.5796	0	NA	0.189043	NA	NA	NA	Far
23.07.2019	La_Belgique	Odjuhe	8	Sophie	Jean,_Serge	371558	289891	206	40	16_18	0	B	0	NA	18	6.34777	57.1299	11.9902	0	NA	0	NA	NA	NA	Far
23.07.2019	La_Belgique	Odjuhe	8	Sophie	Jean,_Serge	371558	289891	206	40	18_20	1	B	0	NA	20	7.05308	70.5308	13.4009	0.0746221	0.0567128	0	0.070891	0.0189043	0.0567128	Far
18.07.2019	La_Belgique	Assah_nguh	1	Sophie	Celestin,_Jean	373217	293126	132	30	0_2	0	U	0	NA	2	0.705308	0.705308	0.705308	0	NA	0	NA	NA	NA	Near
18.07.2019	La_Belgique	Assah_nguh	1	Sophie	Celestin,_Jean	373217	293126	132	30	2_4	0	U	0	NA	4	1.41062	2.82123	2.11592	0	NA	0	NA	NA	NA	Near
18.07.2019	La_Belgique	Assah_nguh	1	Sophie	Celestin,_Jean	373217	293126	132	30	4_6	1	U	0	NA	6	2.11592	6.34777	3.52654	0.283564	NA	0	NA	NA	NA	Near
18.07.2019	La_Belgique	Assah_nguh	1	Sophie	Celestin,_Jean	373217	293126	132	30	6_8	0	U	0	NA	8	2.82123	11.2849	4.93716	0	NA	0	NA	NA	NA	Near
18.07.2019	La_Belgique	Assah_nguh	1	Sophie	Celestin,_Jean	373217	293126	132	30	8_10	2	B	0	NA	10	3.52654	17.6327	6.34777	0.315071	NA	0	NA	0.170138	0	Near
18.07.2019	La_Belgique	Assah_nguh	1	Sophie	Celestin,_Jean	373217	293126	132	30	10_12	0	B	1	NA	12	4.23185	25.3911	7.75839	0	NA	0.128893	NA	NA	NA	Far
18.07.2019	La_Belgique	Assah_nguh	1	Sophie	Celestin,_Jean	373217	293126	132	30	12_14	0	B	0	NA	14	4.93716	34.5601	9.169	0	NA	0	NA	NA	NA	Far
18.07.2019	La_Belgique	Assah_nguh	1	Sophie	Celestin,_Jean	373217	293126	132	30	14_16	0	B	0	NA	16	5.64246	45.1397	10.5796	0	NA	0	NA	NA	NA	Far
18.07.2019	La_Belgique	Assah_nguh	1	Sophie	Celestin,_Jean	373217	293126	132	30	16_18	0	B	0	NA	18	6.34777	57.1299	11.9902	0	NA	0	NA	NA	NA	Far
18.07.2019	La_Belgique	Assah_nguh	1	Sophie	Celestin,_Jean	373217	293126	132	30	18_20	0	B	0	NA	20	7.05308	70.5308	13.4009	0	0.0425346	0	0.0141782	0	0.0189043	Far
19.07.2019	La_Belgique	Assah_nguh	2	Sophie	Celestin,_Jean	376704	293429	116	25	0_2	1	U	0	NA	2	0.705308	0.705308	0.705308	1.41782	NA	0	NA	NA	NA	Near
19.07.2019	La_Belgique	Assah_nguh	2	Sophie	Celestin,_Jean	376704	293429	116	25	2_4	2	U	0	NA	4	1.41062	2.82123	2.11592	0.945214	NA	0	NA	NA	NA	Near
19.07.2019	La_Belgique	Assah_nguh	2	Sophie	Celestin,_Jean	376704	293429	116	25	4_6	3	U	0	NA	6	2.11592	6.34777	3.52654	0.850692	NA	0	NA	NA	NA	Near
19.07.2019	La_Belgique	Assah_nguh	2	Sophie	Celestin,_Jean	376704	293429	116	25	6_8	1	B	0	NA	8	2.82123	11.2849	4.93716	0.202546	NA	0	NA	NA	NA	Near
19.07.2019	La_Belgique	Assah_nguh	2	Sophie	Celestin,_Jean	376704	293429	116	25	8_10	1	B	0	NA	10	3.52654	17.6327	6.34777	0.157536	NA	0	NA	0.453703	0	Near
19.07.2019	La_Belgique	Assah_nguh	2	Sophie	Celestin,_Jean	376704	293429	116	25	10_12	0	B	0	NA	12	4.23185	25.3911	7.75839	0	NA	0	NA	NA	NA	Far
19.07.2019	La_Belgique	Assah_nguh	2	Sophie	Celestin,_Jean	376704	293429	116	25	12_14	1	B	0	NA	14	4.93716	34.5601	9.169	0.109063	NA	0	NA	NA	NA	Far
19.07.2019	La_Belgique	Assah_nguh	2	Sophie	Celestin,_Jean	376704	293429	116	25	14_16	0	B	0	NA	16	5.64246	45.1397	10.5796	0	NA	0	NA	NA	NA	Far
19.07.2019	La_Belgique	Assah_nguh	2	Sophie	Celestin,_Jean	376704	293429	116	25	16_18	0	B	0	NA	18	6.34777	57.1299	11.9902	0	NA	0	NA	NA	NA	Far
19.07.2019	La_Belgique	Assah_nguh	2	Sophie	Celestin,_Jean	376704	293429	116	25	18_20	1	B	0	NA	20	7.05308	70.5308	13.4009	0.0746221	0.141782	0	0	0.0378085	0	Far
19.07.2019	La_Belgique	Assah_nguh	3	Sophie	Celestin,_Jean	375453	292036	177	25	0_2	0	U	2	NA	2	0.705308	0.705308	0.705308	0	NA	2.83564	NA	NA	NA	Near
19.07.2019	La_Belgique	Assah_nguh	3	Sophie	Celestin,_Jean	375453	292036	177	25	2_4	0	U	0	NA	4	1.41062	2.82123	2.11592	0	NA	0	NA	NA	NA	Near
19.07.2019	La_Belgique	Assah_nguh	3	Sophie	Celestin,_Jean	375453	292036	177	25	4_6	0	U	0	NA	6	2.11592	6.34777	3.52654	0	NA	0	NA	NA	NA	Near
19.07.2019	La_Belgique	Assah_nguh	3	Sophie	Celestin,_Jean	375453	292036	177	25	6_8	3	U	0	NA	8	2.82123	11.2849	4.93716	0.607637	NA	0	NA	NA	NA	Near
19.07.2019	La_Belgique	Assah_nguh	3	Sophie	Celestin,_Jean	375453	292036	177	25	8_10	2	B	0	NA	10	3.52654	17.6327	6.34777	0.315071	NA	0	NA	0.283564	0.113426	Near
19.07.2019	La_Belgique	Assah_nguh	3	Sophie	Celestin,_Jean	375453	292036	177	25	10_12	4	B	0	NA	12	4.23185	25.3911	7.75839	0.515571	NA	0	NA	NA	NA	Far
19.07.2019	La_Belgique	Assah_nguh	3	Sophie	Celestin,_Jean	375453	292036	177	25	12_14	3	B	0	NA	14	4.93716	34.5601	9.169	0.327189	NA	0	NA	NA	NA	Far
19.07.2019	La_Belgique	Assah_nguh	3	Sophie	Celestin,_Jean	375453	292036	177	25	14_16	0	B	0	NA	16	5.64246	45.1397	10.5796	0	NA	0	NA	NA	NA	Far
19.07.2019	La_Belgique	Assah_nguh	3	Sophie	Celestin,_Jean	375453	292036	177	25	16_18	1	B	0	NA	18	6.34777	57.1299	11.9902	0.0834012	NA	0	NA	NA	NA	Far
19.07.2019	La_Belgique	Assah_nguh	3	Sophie	Celestin,_Jean	375453	292036	177	25	18_20	0	B	1	NA	20	7.05308	70.5308	13.4009	0	0.184317	0.0746221	0.0425346	0.151234	0.0189043	Far
21.07.2019	La_Belgique	Assah_nguh	4	Sophie	Jean,_Serge	372624	290301	130	33	0_2	1	U	0	NA	2	0.705308	0.705308	0.705308	1.41782	NA	0	NA	NA	NA	Near
21.07.2019	La_Belgique	Assah_nguh	4	Sophie	Jean,_Serge	372624	290301	130	33	2_4	0	U	0	NA	4	1.41062	2.82123	2.11592	0	NA	0	NA	NA	NA	Near
21.07.2019	La_Belgique	Assah_nguh	4	Sophie	Jean,_Serge	372624	290301	130	33	4_6	0	B	0	NA	6	2.11592	6.34777	3.52654	0	NA	0	NA	NA	NA	Near
21.07.2019	La_Belgique	Assah_nguh	4	Sophie	Jean,_Serge	372624	290301	130	33	6_8	2	B	0	NA	8	2.82123	11.2849	4.93716	0.405092	NA	0	NA	NA	NA	Near
21.07.2019	La_Belgique	Assah_nguh	4	Sophie	Jean,_Serge	372624	290301	130	33	8_10	0	B	0	NA	10	3.52654	17.6327	6.34777	0	NA	0	NA	0.170138	0	Near
21.07.2019	La_Belgique	Assah_nguh	4	Sophie	Jean,_Serge	372624	290301	130	33	10_12	1	B	0	NA	12	4.23185	25.3911	7.75839	0.128893	NA	0	NA	NA	NA	Far
21.07.2019	La_Belgique	Assah_nguh	4	Sophie	Jean,_Serge	372624	290301	130	33	12_14	3	B	0	NA	14	4.93716	34.5601	9.169	0.327189	NA	0	NA	NA	NA	Far
21.07.2019	La_Belgique	Assah_nguh	4	Sophie	Jean,_Serge	372624	290301	130	33	14_16	1	B	0	NA	16	5.64246	45.1397	10.5796	0.0945214	NA	0	NA	NA	NA	Far
21.07.2019	La_Belgique	Assah_nguh	4	Sophie	Jean,_Serge	372624	290301	130	33	16_18	0	B	0	NA	18	6.34777	57.1299	11.9902	0	NA	0	NA	NA	NA	Far
21.07.2019	La_Belgique	Assah_nguh	4	Sophie	Jean,_Serge	372624	290301	130	33	18_20	1	B	0	NA	20	7.05308	70.5308	13.4009	0.0746221	0.127604	0	0	0.113426	0	Far
21.07.2019	La_Belgique	Assah_nguh	5	Sophie	Jean,_Serge	373438	290273	198	25	0_2	0	U	0	NA	2	0.705308	0.705308	0.705308	0	NA	0	NA	NA	NA	Near
21.07.2019	La_Belgique	Assah_nguh	5	Sophie	Jean,_Serge	373438	290273	198	25	2_4	2	U	0	NA	4	1.41062	2.82123	2.11592	0.945214	NA	0	NA	NA	NA	Near
21.07.2019	La_Belgique	Assah_nguh	5	Sophie	Jean,_Serge	373438	290273	198	25	4_6	2	U	0	NA	6	2.11592	6.34777	3.52654	0.567128	NA	0	NA	NA	NA	Near
21.07.2019	La_Belgique	Assah_nguh	5	Sophie	Jean,_Serge	373438	290273	198	25	6_8	1	U	0	NA	8	2.82123	11.2849	4.93716	0.202546	NA	0	NA	NA	NA	Near
21.07.2019	La_Belgique	Assah_nguh	5	Sophie	Jean,_Serge	373438	290273	198	25	8_10	0	U	0	NA	10	3.52654	17.6327	6.34777	0	NA	0	NA	0.283564	0	Near
21.07.2019	La_Belgique	Assah_nguh	5	Sophie	Jean,_Serge	373438	290273	198	25	10_12	0	B	0	NA	12	4.23185	25.3911	7.75839	0	NA	0	NA	NA	NA	Far
21.07.2019	La_Belgique	Assah_nguh	5	Sophie	Jean,_Serge	373438	290273	198	25	12_14	0	B	0	NA	14	4.93716	34.5601	9.169	0	NA	0	NA	NA	NA	Far
21.07.2019	La_Belgique	Assah_nguh	5	Sophie	Jean,_Serge	373438	290273	198	25	14_16	0	B	2	NA	16	5.64246	45.1397	10.5796	0	NA	0.189043	NA	NA	NA	Far
21.07.2019	La_Belgique	Assah_nguh	5	Sophie	Jean,_Serge	373438	290273	198	25	16_18	0	B	0	NA	18	6.34777	57.1299	11.9902	0	NA	0	NA	NA	NA	Far
21.07.2019	La_Belgique	Assah_nguh	5	Sophie	Jean,_Serge	373438	290273	198	25	18_20	1	B	0	NA	20	7.05308	70.5308	13.4009	0.0746221	0.0850692	0	0.0283564	0.0189043	0.0378085	Far
22.07.2019	La_Belgique	Assah_nguh	6	Sophie	Jean,_Serge	376481	291617	130	30	0_2	2	U	0	NA	2	0.705308	0.705308	0.705308	2.83564	NA	0	NA	NA	NA	Near
22.07.2019	La_Belgique	Assah_nguh	6	Sophie	Jean,_Serge	376481	291617	130	30	2_4	0	U	0	NA	4	1.41062	2.82123	2.11592	0	NA	0	NA	NA	NA	Near
22.07.2019	La_Belgique	Assah_nguh	6	Sophie	Jean,_Serge	376481	291617	130	30	4_6	0	U	0	NA	6	2.11592	6.34777	3.52654	0	NA	0	NA	NA	NA	Near
22.07.2019	La_Belgique	Assah_nguh	6	Sophie	Jean,_Serge	376481	291617	130	30	6_8	1	U	0	NA	8	2.82123	11.2849	4.93716	0.202546	NA	0	NA	NA	NA	Near
22.07.2019	La_Belgique	Assah_nguh	6	Sophie	Jean,_Serge	376481	291617	130	30	8_10	1	U	0	NA	10	3.52654	17.6327	6.34777	0.157536	NA	0	NA	0.226851	0	Near
22.07.2019	La_Belgique	Assah_nguh	6	Sophie	Jean,_Serge	376481	291617	130	30	10_12	0	B	1	NA	12	4.23185	25.3911	7.75839	0	NA	0.128893	NA	NA	NA	Far
22.07.2019	La_Belgique	Assah_nguh	6	Sophie	Jean,_Serge	376481	291617	130	30	12_14	2	B	0	NA	14	4.93716	34.5601	9.169	0.218126	NA	0	NA	NA	NA	Far
22.07.2019	La_Belgique	Assah_nguh	6	Sophie	Jean,_Serge	376481	291617	130	30	14_16	0	B	0	NA	16	5.64246	45.1397	10.5796	0	NA	0	NA	NA	NA	Far
22.07.2019	La_Belgique	Assah_nguh	6	Sophie	Jean,_Serge	376481	291617	130	30	16_18	1	B	0	NA	18	6.34777	57.1299	11.9902	0.0834012	NA	0	NA	NA	NA	Far
22.07.2019	La_Belgique	Assah_nguh	6	Sophie	Jean,_Serge	376481	291617	130	30	18_20	1	B	0	NA	20	7.05308	70.5308	13.4009	0.0746221	0.113426	0	0.0141782	0.0756171	0.0189043	Far
22.07.2019	La_Belgique	Assah_nguh	7	Sophie	Jean,_Serge	377238	291748	159	38	0_2	2	U	0	NA	2	0.705308	0.705308	0.705308	2.83564	NA	0	NA	NA	NA	Near
22.07.2019	La_Belgique	Assah_nguh	7	Sophie	Jean,_Serge	377238	291748	159	38	2_4	2	U	0	NA	4	1.41062	2.82123	2.11592	0.945214	NA	0	NA	NA	NA	Near
22.07.2019	La_Belgique	Assah_nguh	7	Sophie	Jean,_Serge	377238	291748	159	38	4_6	0	U	0	NA	6	2.11592	6.34777	3.52654	0	NA	0	NA	NA	NA	Near
22.07.2019	La_Belgique	Assah_nguh	7	Sophie	Jean,_Serge	377238	291748	159	38	6_8	4	U	0	NA	8	2.82123	11.2849	4.93716	0.810183	NA	0	NA	NA	NA	Near
22.07.2019	La_Belgique	Assah_nguh	7	Sophie	Jean,_Serge	377238	291748	159	38	8_10	0	U	0	NA	10	3.52654	17.6327	6.34777	0	NA	0	NA	0.453703	0	Near
22.07.2019	La_Belgique	Assah_nguh	7	Sophie	Jean,_Serge	377238	291748	159	38	10_12	4	B	0	NA	12	4.23185	25.3911	7.75839	0.515571	NA	0	NA	NA	NA	Far
22.07.2019	La_Belgique	Assah_nguh	7	Sophie	Jean,_Serge	377238	291748	159	38	12_14	0	B	0	NA	14	4.93716	34.5601	9.169	0	NA	0	NA	NA	NA	Far
22.07.2019	La_Belgique	Assah_nguh	7	Sophie	Jean,_Serge	377238	291748	159	38	14_16	3	B	0	NA	16	5.64246	45.1397	10.5796	0.283564	NA	0	NA	NA	NA	Far
22.07.2019	La_Belgique	Assah_nguh	7	Sophie	Jean,_Serge	377238	291748	159	38	16_18	2	B	0	NA	18	6.34777	57.1299	11.9902	0.166802	NA	0	NA	NA	NA	Far
22.07.2019	La_Belgique	Assah_nguh	7	Sophie	Jean,_Serge	377238	291748	159	38	18_20	0	B	0	NA	20	7.05308	70.5308	13.4009	0	0.241029	0	0	0.170138	0	Far
22.07.2019	La_Belgique	Assah_nguh	8	Sophie	Jean,_Serge	376991	291452	205	35	0_2	0	U	0	NA	2	0.705308	0.705308	0.705308	0	NA	0	NA	NA	NA	Near
22.07.2019	La_Belgique	Assah_nguh	8	Sophie	Jean,_Serge	376991	291452	205	35	2_4	1	U	0	NA	4	1.41062	2.82123	2.11592	0.472607	NA	0	NA	NA	NA	Near
22.07.2019	La_Belgique	Assah_nguh	8	Sophie	Jean,_Serge	376991	291452	205	35	4_6	1	U	0	NA	6	2.11592	6.34777	3.52654	0.283564	NA	0	NA	NA	NA	Near
22.07.2019	La_Belgique	Assah_nguh	8	Sophie	Jean,_Serge	376991	291452	205	35	6_8	0	U	0	NA	8	2.82123	11.2849	4.93716	0	NA	0	NA	NA	NA	Near
22.07.2019	La_Belgique	Assah_nguh	8	Sophie	Jean,_Serge	376991	291452	205	35	8_10	0	U	2	NA	10	3.52654	17.6327	6.34777	0	NA	0.315071	NA	0.113426	0.113426	Near
22.07.2019	La_Belgique	Assah_nguh	8	Sophie	Jean,_Serge	376991	291452	205	35	10_12	1	B	0	NA	12	4.23185	25.3911	7.75839	0.128893	NA	0	NA	NA	NA	Far
22.07.2019	La_Belgique	Assah_nguh	8	Sophie	Jean,_Serge	376991	291452	205	35	12_14	2	B	0	NA	14	4.93716	34.5601	9.169	0.218126	NA	0	NA	NA	NA	Far
22.07.2019	La_Belgique	Assah_nguh	8	Sophie	Jean,_Serge	376991	291452	205	35	14_16	3	B	0	NA	16	5.64246	45.1397	10.5796	0.283564	NA	0	NA	NA	NA	Far
22.07.2019	La_Belgique	Assah_nguh	8	Sophie	Jean,_Serge	376991	291452	205	35	16_18	1	B	0	NA	18	6.34777	57.1299	11.9902	0.0834012	NA	0	NA	NA	NA	Far
22.07.2019	La_Belgique	Assah_nguh	8	Sophie	Jean,_Serge	376991	291452	205	35	18_20	3	B	0	NA	20	7.05308	70.5308	13.4009	0.223866	0.170138	0	0.0283564	0.189043	0	Far
19.07.2019	La_Belgique	Onkingkor	1	Sophie	Celestin,_Jean	375563	292212	435	50	0_2	0	U	0	NA	2	0.705308	0.705308	0.705308	0	NA	0	NA	NA	NA	Near
19.07.2019	La_Belgique	Onkingkor	1	Sophie	Celestin,_Jean	375563	292212	435	50	2_4	0	U	1	NA	4	1.41062	2.82123	2.11592	0	NA	0.472607	NA	NA	NA	Near
19.07.2019	La_Belgique	Onkingkor	1	Sophie	Celestin,_Jean	375563	292212	435	50	4_6	2	U	0	NA	6	2.11592	6.34777	3.52654	0.567128	NA	0	NA	NA	NA	Near
19.07.2019	La_Belgique	Onkingkor	1	Sophie	Celestin,_Jean	375563	292212	435	50	6_8	0	U	0	NA	8	2.82123	11.2849	4.93716	0	NA	0	NA	NA	NA	Near
19.07.2019	La_Belgique	Onkingkor	1	Sophie	Celestin,_Jean	375563	292212	435	50	8_10	0	U	0	NA	10	3.52654	17.6327	6.34777	0	NA	0	NA	0.113426	0.0567128	Near
19.07.2019	La_Belgique	Onkingkor	1	Sophie	Celestin,_Jean	375563	292212	435	50	10_12	1	B	0	NA	12	4.23185	25.3911	7.75839	0.128893	NA	0	NA	NA	NA	Far
19.07.2019	La_Belgique	Onkingkor	1	Sophie	Celestin,_Jean	375563	292212	435	50	12_14	1	B	0	NA	14	4.93716	34.5601	9.169	0.109063	NA	0	NA	NA	NA	Far
19.07.2019	La_Belgique	Onkingkor	1	Sophie	Celestin,_Jean	375563	292212	435	50	14_16	0	B	0	NA	16	5.64246	45.1397	10.5796	0	NA	0	NA	NA	NA	Far
19.07.2019	La_Belgique	Onkingkor	1	Sophie	Celestin,_Jean	375563	292212	435	50	16_18	2	B	0	NA	18	6.34777	57.1299	11.9902	0.166802	NA	0	NA	NA	NA	Far
19.07.2019	La_Belgique	Onkingkor	1	Sophie	Celestin,_Jean	375563	292212	435	50	18_20	0	B	0	NA	20	7.05308	70.5308	13.4009	0	0.0850692	0	0.0141782	0.0756171	0	Far
21.07.2019	La_Belgique	Onkingkor	2	Sophie	Jean,_Serge	371999	289617	271	35	0_2	0	U	0	NA	2	0.705308	0.705308	0.705308	0	NA	0	NA	NA	NA	Near
21.07.2019	La_Belgique	Onkingkor	2	Sophie	Jean,_Serge	371999	289617	271	35	2_4	0	U	0	NA	4	1.41062	2.82123	2.11592	0	NA	0	NA	NA	NA	Near
21.07.2019	La_Belgique	Onkingkor	2	Sophie	Jean,_Serge	371999	289617	271	35	4_6	1	U	1	NA	6	2.11592	6.34777	3.52654	0.283564	NA	0.283564	NA	NA	NA	Near
21.07.2019	La_Belgique	Onkingkor	2	Sophie	Jean,_Serge	371999	289617	271	35	6_8	1	U	0	NA	8	2.82123	11.2849	4.93716	0.202546	NA	0	NA	NA	NA	Near
21.07.2019	La_Belgique	Onkingkor	2	Sophie	Jean,_Serge	371999	289617	271	35	8_10	2	U	0	NA	10	3.52654	17.6327	6.34777	0.315071	NA	0	NA	0.226851	0.0567128	Near
21.07.2019	La_Belgique	Onkingkor	2	Sophie	Jean,_Serge	371999	289617	271	35	10_12	1	B	0	NA	12	4.23185	25.3911	7.75839	0.128893	NA	0	NA	NA	NA	Far
21.07.2019	La_Belgique	Onkingkor	2	Sophie	Jean,_Serge	371999	289617	271	35	12_14	0	B	0	NA	14	4.93716	34.5601	9.169	0	NA	0	NA	NA	NA	Far
21.07.2019	La_Belgique	Onkingkor	2	Sophie	Jean,_Serge	371999	289617	271	35	14_16	1	B	0	NA	16	5.64246	45.1397	10.5796	0.0945214	NA	0	NA	NA	NA	Far
21.07.2019	La_Belgique	Onkingkor	2	Sophie	Jean,_Serge	371999	289617	271	35	16_18	2	B	0	NA	18	6.34777	57.1299	11.9902	0.166802	NA	0	NA	NA	NA	Far
21.07.2019	La_Belgique	Onkingkor	2	Sophie	Jean,_Serge	371999	289617	271	35	18_20	0	B	0	NA	20	7.05308	70.5308	13.4009	0	0.113426	0	0.0141782	0.0756171	0	Far
21.07.2019	La_Belgique	Onkingkor	3	Sophie	Jean,_Serge	372029	289578	287	35	0_2	0	U	0	NA	2	0.705308	0.705308	0.705308	0	NA	0	NA	NA	NA	Near
21.07.2019	La_Belgique	Onkingkor	3	Sophie	Jean,_Serge	372029	289578	287	35	2_4	2	U	0	NA	4	1.41062	2.82123	2.11592	0.945214	NA	0	NA	NA	NA	Near
21.07.2019	La_Belgique	Onkingkor	3	Sophie	Jean,_Serge	372029	289578	287	35	4_6	0	U	3	NA	6	2.11592	6.34777	3.52654	0	NA	0.850692	NA	NA	NA	Near
21.07.2019	La_Belgique	Onkingkor	3	Sophie	Jean,_Serge	372029	289578	287	35	6_8	1	U	1	NA	8	2.82123	11.2849	4.93716	0.202546	NA	0.202546	NA	NA	NA	Near
21.07.2019	La_Belgique	Onkingkor	3	Sophie	Jean,_Serge	372029	289578	287	35	8_10	5	U	0	NA	10	3.52654	17.6327	6.34777	0.787678	NA	0	NA	0.453703	0.226851	Near
21.07.2019	La_Belgique	Onkingkor	3	Sophie	Jean,_Serge	372029	289578	287	35	10_12	0	B	10	NA	12	4.23185	25.3911	7.75839	0	NA	1.28893	NA	NA	NA	Far
21.07.2019	La_Belgique	Onkingkor	3	Sophie	Jean,_Serge	372029	289578	287	35	12_14	9	B	2	NA	14	4.93716	34.5601	9.169	0.981568	NA	0.218126	NA	NA	NA	Far
21.07.2019	La_Belgique	Onkingkor	3	Sophie	Jean,_Serge	372029	289578	287	35	14_16	0	B	4	NA	16	5.64246	45.1397	10.5796	0	NA	0.378085	NA	NA	NA	Far
21.07.2019	La_Belgique	Onkingkor	3	Sophie	Jean,_Serge	372029	289578	287	35	16_18	0	B	1	NA	18	6.34777	57.1299	11.9902	0	NA	0.0834012	NA	NA	NA	Far
21.07.2019	La_Belgique	Onkingkor	3	Sophie	Jean,_Serge	372029	289578	287	35	18_20	0	B	9	NA	20	7.05308	70.5308	13.4009	0	0.241029	0.671599	0.425346	0.170138	0.491511	Far
23.07.2019	La_Belgique	Onkingkor	4	Sophie	Jean,_Serge	371754	290059	259	44	0_2	0	U	0	NA	2	0.705308	0.705308	0.705308	0	NA	0	NA	NA	NA	Near
23.07.2019	La_Belgique	Onkingkor	4	Sophie	Jean,_Serge	371754	290059	259	44	2_4	0	U	2	NA	4	1.41062	2.82123	2.11592	0	NA	0.945214	NA	NA	NA	Near
23.07.2019	La_Belgique	Onkingkor	4	Sophie	Jean,_Serge	371754	290059	259	44	4_6	1	B	1	NA	6	2.11592	6.34777	3.52654	0.283564	NA	0.283564	NA	NA	NA	Near
23.07.2019	La_Belgique	Onkingkor	4	Sophie	Jean,_Serge	371754	290059	259	44	6_8	2	B	0	NA	8	2.82123	11.2849	4.93716	0.405092	NA	0	NA	NA	NA	Near
23.07.2019	La_Belgique	Onkingkor	4	Sophie	Jean,_Serge	371754	290059	259	44	8_10	0	B	1	NA	10	3.52654	17.6327	6.34777	0	NA	0.157536	NA	0.170138	0.226851	Near
23.07.2019	La_Belgique	Onkingkor	4	Sophie	Jean,_Serge	371754	290059	259	44	10_12	1	B	0	NA	12	4.23185	25.3911	7.75839	0.128893	NA	0	NA	NA	NA	Far
23.07.2019	La_Belgique	Onkingkor	4	Sophie	Jean,_Serge	371754	290059	259	44	12_14	6	B	0	NA	14	4.93716	34.5601	9.169	0.654379	NA	0	NA	NA	NA	Far
23.07.2019	La_Belgique	Onkingkor	4	Sophie	Jean,_Serge	371754	290059	259	44	14_16	0	B	2	NA	16	5.64246	45.1397	10.5796	0	NA	0.189043	NA	NA	NA	Far
23.07.2019	La_Belgique	Onkingkor	4	Sophie	Jean,_Serge	371754	290059	259	44	16_18	0	B	1	NA	18	6.34777	57.1299	11.9902	0	NA	0.0834012	NA	NA	NA	Far
23.07.2019	La_Belgique	Onkingkor	4	Sophie	Jean,_Serge	371754	290059	259	44	18_20	4	B	0	NA	20	7.05308	70.5308	13.4009	0.298489	0.198495	0	0.0992474	0.207947	0.0567128	Far
24.07.2019	La_Belgique	Onkingkor	5	Sophie	Jean,_Serge	372935	291998	313	30	0_2	0	U	0	NA	2	0.705308	0.705308	0.705308	0	NA	0	NA	NA	NA	Near
24.07.2019	La_Belgique	Onkingkor	5	Sophie	Jean,_Serge	372935	291998	313	30	2_4	1	U	0	NA	4	1.41062	2.82123	2.11592	0.472607	NA	0	NA	NA	NA	Near
24.07.2019	La_Belgique	Onkingkor	5	Sophie	Jean,_Serge	372935	291998	313	30	4_6	0	U	0	NA	6	2.11592	6.34777	3.52654	0	NA	0	NA	NA	NA	Near
24.07.2019	La_Belgique	Onkingkor	5	Sophie	Jean,_Serge	372935	291998	313	30	6_8	1	U	0	NA	8	2.82123	11.2849	4.93716	0.202546	NA	0	NA	NA	NA	Near
24.07.2019	La_Belgique	Onkingkor	5	Sophie	Jean,_Serge	372935	291998	313	30	8_10	0	B	2	NA	10	3.52654	17.6327	6.34777	0	NA	0.315071	NA	0.113426	0.113426	Near
24.07.2019	La_Belgique	Onkingkor	5	Sophie	Jean,_Serge	372935	291998	313	30	10_12	0	B	0	NA	12	4.23185	25.3911	7.75839	0	NA	0	NA	NA	NA	Far
24.07.2019	La_Belgique	Onkingkor	5	Sophie	Jean,_Serge	372935	291998	313	30	12_14	0	B	1	NA	14	4.93716	34.5601	9.169	0	NA	0.109063	NA	NA	NA	Far
24.07.2019	La_Belgique	Onkingkor	5	Sophie	Jean,_Serge	372935	291998	313	30	14_16	0	B	0	NA	16	5.64246	45.1397	10.5796	0	NA	0	NA	NA	NA	Far
24.07.2019	La_Belgique	Onkingkor	5	Sophie	Jean,_Serge	372935	291998	313	30	16_18	1	B	0	NA	18	6.34777	57.1299	11.9902	0.0834012	NA	0	NA	NA	NA	Far
24.07.2019	La_Belgique	Onkingkor	5	Sophie	Jean,_Serge	372935	291998	313	30	18_20	0	B	1	NA	20	7.05308	70.5308	13.4009	0	0.0425346	0.0746221	0.0567128	0.0189043	0.0378085	Far
24.07.2019	La_Belgique	Onkingkor	6	Sophie	Jean,_Serge	375305	291839	234	32	0_2	0	U	0	NA	2	0.705308	0.705308	0.705308	0	NA	0	NA	NA	NA	Near
24.07.2019	La_Belgique	Onkingkor	6	Sophie	Jean,_Serge	375305	291839	234	32	2_4	1	U	0	NA	4	1.41062	2.82123	2.11592	0.472607	NA	0	NA	NA	NA	Near
24.07.2019	La_Belgique	Onkingkor	6	Sophie	Jean,_Serge	375305	291839	234	32	4_6	2	U	0	NA	6	2.11592	6.34777	3.52654	0.567128	NA	0	NA	NA	NA	Near
24.07.2019	La_Belgique	Onkingkor	6	Sophie	Jean,_Serge	375305	291839	234	32	6_8	0	U	0	NA	8	2.82123	11.2849	4.93716	0	NA	0	NA	NA	NA	Near
24.07.2019	La_Belgique	Onkingkor	6	Sophie	Jean,_Serge	375305	291839	234	32	8_10	2	U	0	NA	10	3.52654	17.6327	6.34777	0.315071	NA	0	NA	0.283564	0	Near
24.07.2019	La_Belgique	Onkingkor	6	Sophie	Jean,_Serge	375305	291839	234	32	10_12	1	U	0	NA	12	4.23185	25.3911	7.75839	0.128893	NA	0	NA	NA	NA	Far
24.07.2019	La_Belgique	Onkingkor	6	Sophie	Jean,_Serge	375305	291839	234	32	12_14	1	U	0	NA	14	4.93716	34.5601	9.169	0.109063	NA	0	NA	NA	NA	Far
24.07.2019	La_Belgique	Onkingkor	6	Sophie	Jean,_Serge	375305	291839	234	32	14_16	0	U	0	NA	16	5.64246	45.1397	10.5796	0	NA	0	NA	NA	NA	Far
24.07.2019	La_Belgique	Onkingkor	6	Sophie	Jean,_Serge	375305	291839	234	32	16_18	0	B	1	NA	18	6.34777	57.1299	11.9902	0	NA	0.0834012	NA	NA	NA	Far
24.07.2019	La_Belgique	Onkingkor	6	Sophie	Jean,_Serge	375305	291839	234	32	18_20	1	B	0	NA	20	7.05308	70.5308	13.4009	0.0746221	0.113426	0	0.0141782	0.0567128	0.0189043	Far
25.07.2019	La_Belgique	Onkingkor	7	Sophie	Jean,_Serge	378235	291833	412	45	0_2	0	U	0	NA	2	0.705308	0.705308	0.705308	0	NA	0	NA	NA	NA	Near
25.07.2019	La_Belgique	Onkingkor	7	Sophie	Jean,_Serge	378235	291833	412	45	2_4	1	U	0	NA	4	1.41062	2.82123	2.11592	0.472607	NA	0	NA	NA	NA	Near
25.07.2019	La_Belgique	Onkingkor	7	Sophie	Jean,_Serge	378235	291833	412	45	4_6	0	U	1	NA	6	2.11592	6.34777	3.52654	0	NA	0.283564	NA	NA	NA	Near
25.07.2019	La_Belgique	Onkingkor	7	Sophie	Jean,_Serge	378235	291833	412	45	6_8	4	U	0	NA	8	2.82123	11.2849	4.93716	0.810183	NA	0	NA	NA	NA	Near
25.07.2019	La_Belgique	Onkingkor	7	Sophie	Jean,_Serge	378235	291833	412	45	8_10	3	U	0	NA	10	3.52654	17.6327	6.34777	0.472607	NA	0	NA	0.453703	0.0567128	Near
25.07.2019	La_Belgique	Onkingkor	7	Sophie	Jean,_Serge	378235	291833	412	45	10_12	0	U	1	NA	12	4.23185	25.3911	7.75839	0	NA	0.128893	NA	NA	NA	Far
25.07.2019	La_Belgique	Onkingkor	7	Sophie	Jean,_Serge	378235	291833	412	45	12_14	2	U	0	NA	14	4.93716	34.5601	9.169	0.218126	NA	0	NA	NA	NA	Far
25.07.2019	La_Belgique	Onkingkor	7	Sophie	Jean,_Serge	378235	291833	412	45	14_16	1	B	0	NA	16	5.64246	45.1397	10.5796	0.0945214	NA	0	NA	NA	NA	Far
25.07.2019	La_Belgique	Onkingkor	7	Sophie	Jean,_Serge	378235	291833	412	45	16_18	0	B	2	NA	18	6.34777	57.1299	11.9902	0	NA	0.166802	NA	NA	NA	Far
25.07.2019	La_Belgique	Onkingkor	7	Sophie	Jean,_Serge	378235	291833	412	45	18_20	0	B	1	NA	20	7.05308	70.5308	13.4009	0	0.15596	0.0746221	0.070891	0.0567128	0.0756171	Far
25.07.2019	La_Belgique	Onkingkor	8	Sophie	Jean,_Serge	378556	291965	243	40	0_2	0	U	0	NA	2	0.705308	0.705308	0.705308	0	NA	0	NA	NA	NA	Near
25.07.2019	La_Belgique	Onkingkor	8	Sophie	Jean,_Serge	378556	291965	243	40	2_4	1	B	0	NA	4	1.41062	2.82123	2.11592	0.472607	NA	0	NA	NA	NA	Near
25.07.2019	La_Belgique	Onkingkor	8	Sophie	Jean,_Serge	378556	291965	243	40	4_6	1	B	0	NA	6	2.11592	6.34777	3.52654	0.283564	NA	0	NA	NA	NA	Near
25.07.2019	La_Belgique	Onkingkor	8	Sophie	Jean,_Serge	378556	291965	243	40	6_8	1	B	0	NA	8	2.82123	11.2849	4.93716	0.202546	NA	0	NA	NA	NA	Near
25.07.2019	La_Belgique	Onkingkor	8	Sophie	Jean,_Serge	378556	291965	243	40	8_10	2	B	0	NA	10	3.52654	17.6327	6.34777	0.315071	NA	0	NA	0.283564	0	Near
25.07.2019	La_Belgique	Onkingkor	8	Sophie	Jean,_Serge	378556	291965	243	40	10_12	0	B	0	NA	12	4.23185	25.3911	7.75839	0	NA	0	NA	NA	NA	Far
25.07.2019	La_Belgique	Onkingkor	8	Sophie	Jean,_Serge	378556	291965	243	40	12_14	3	B	0	NA	14	4.93716	34.5601	9.169	0.327189	NA	0	NA	NA	NA	Far
25.07.2019	La_Belgique	Onkingkor	8	Sophie	Jean,_Serge	378556	291965	243	40	14_16	0	B	0	NA	16	5.64246	45.1397	10.5796	0	NA	0	NA	NA	NA	Far
25.07.2019	La_Belgique	Onkingkor	8	Sophie	Jean,_Serge	378556	291965	243	40	16_18	1	B	0	NA	18	6.34777	57.1299	11.9902	0.0834012	NA	0	NA	NA	NA	Far
25.07.2019	La_Belgique	Onkingkor	8	Sophie	Jean,_Serge	378556	291965	243	40	18_20	0	B	1	NA	20	7.05308	70.5308	13.4009	0	0.127604	0.0746221	0.0141782	0.0756171	0.0189043	Far
2019-08-27	Palestine	Obom	1	Sophie	Celestin,_Jean	384302	281851	NA	50	0_2	1	U	0	NA	2	0.705308	0.705308	0.705308	1.41782	NA	0	NA	NA	NA	Near
2019-08-27	Palestine	Obom	1	Sophie	Celestin,_Jean	384302	281851	NA	50	2_4	5	U	0	NA	4	1.41062	2.82123	2.11592	2.36303	NA	0	NA	NA	NA	Near
2019-08-27	Palestine	Obom	1	Sophie	Celestin,_Jean	384302	281851	NA	50	4_6	3	U	0	NA	6	2.11592	6.34777	3.52654	0.850692	NA	0	NA	NA	NA	Near
2019-08-27	Palestine	Obom	1	Sophie	Celestin,_Jean	384302	281851	NA	50	6_8	2	U	0	NA	8	2.82123	11.2849	4.93716	0.405092	NA	0	NA	NA	NA	Near
2019-08-27	Palestine	Obom	1	Sophie	Celestin,_Jean	384302	281851	NA	50	8_10	0	B	0	NA	10	3.52654	17.6327	6.34777	0	NA	0	NA	0.623841	0	Near
2019-08-27	Palestine	Obom	1	Sophie	Celestin,_Jean	384302	281851	NA	50	10_12	1	B	0	NA	12	4.23185	25.3911	7.75839	0.128893	NA	0	NA	NA	NA	Far
2019-08-27	Palestine	Obom	1	Sophie	Celestin,_Jean	384302	281851	NA	50	12_14	1	B	0	NA	14	4.93716	34.5601	9.169	0.109063	NA	0	NA	NA	NA	Far
2019-08-27	Palestine	Obom	1	Sophie	Celestin,_Jean	384302	281851	NA	50	14_16	3	B	1	NA	16	5.64246	45.1397	10.5796	0.283564	NA	0.0945214	NA	NA	NA	Far
2019-08-27	Palestine	Obom	1	Sophie	Celestin,_Jean	384302	281851	NA	50	16_18	2	B	0	NA	18	6.34777	57.1299	11.9902	0.166802	NA	0	NA	NA	NA	Far
2019-08-27	Palestine	Obom	1	Sophie	Celestin,_Jean	384302	281851	NA	50	18_20	1	B	0	NA	20	7.05308	70.5308	13.4009	0.0746221	0.269386	0	0.0141782	0.151234	0.0189043	Far
2019-08-25	Palestine	Okah	1	Sophie	Celestin,_Jean	384553	283844	NA	32	0_2	1	U	0	NA	2	0.705308	0.705308	0.705308	1.41782	NA	0	NA	NA	NA	Near
2019-08-25	Palestine	Okah	1	Sophie	Celestin,_Jean	384553	283844	NA	32	2_4	4	U	0	NA	4	1.41062	2.82123	2.11592	1.89043	NA	0	NA	NA	NA	Near
2019-08-25	Palestine	Okah	1	Sophie	Celestin,_Jean	384553	283844	NA	32	4_6	5	U	0	NA	6	2.11592	6.34777	3.52654	1.41782	NA	0	NA	NA	NA	Near
2019-08-25	Palestine	Okah	1	Sophie	Celestin,_Jean	384553	283844	NA	32	6_8	2	U	0	NA	8	2.82123	11.2849	4.93716	0.405092	NA	0	NA	NA	NA	Near
2019-08-25	Palestine	Okah	1	Sophie	Celestin,_Jean	384553	283844	NA	32	8_10	0	U	0	NA	10	3.52654	17.6327	6.34777	0	NA	0	NA	0.680554	0	Near
2019-08-25	Palestine	Okah	1	Sophie	Celestin,_Jean	384553	283844	NA	32	10_12	6	U	0	NA	12	4.23185	25.3911	7.75839	0.773357	NA	0	NA	NA	NA	Far
2019-08-25	Palestine	Okah	1	Sophie	Celestin,_Jean	384553	283844	NA	32	12_14	0	U	0	NA	14	4.93716	34.5601	9.169	0	NA	0	NA	NA	NA	Far
2019-08-25	Palestine	Okah	1	Sophie	Celestin,_Jean	384553	283844	NA	32	14_16	3	U	0	NA	16	5.64246	45.1397	10.5796	0.283564	NA	0	NA	NA	NA	Far
2019-08-25	Palestine	Okah	1	Sophie	Celestin,_Jean	384553	283844	NA	32	16_18	0	B	0	NA	18	6.34777	57.1299	11.9902	0	NA	0	NA	NA	NA	Far
2019-08-25	Palestine	Okah	1	Sophie	Celestin,_Jean	384553	283844	NA	32	18_20	2	B	0	NA	20	7.05308	70.5308	13.4009	0.149244	0.326099	0	0	0.207947	0	Far
2019-08-25	Palestine	Odjuhe	1	Sophie	Celestin,_Jean	386585	282614	296	34	0_2	0	U	0	NA	2	0.705308	0.705308	0.705308	0	NA	0	NA	NA	NA	Near
2019-08-25	Palestine	Odjuhe	1	Sophie	Celestin,_Jean	386585	282614	296	34	2_4	0	U	1	NA	4	1.41062	2.82123	2.11592	0	NA	0.472607	NA	NA	NA	Near
2019-08-25	Palestine	Odjuhe	1	Sophie	Celestin,_Jean	386585	282614	296	34	4_6	0	U	0	NA	6	2.11592	6.34777	3.52654	0	NA	0	NA	NA	NA	Near
2019-08-25	Palestine	Odjuhe	1	Sophie	Celestin,_Jean	386585	282614	296	34	6_8	0	U	1	NA	8	2.82123	11.2849	4.93716	0	NA	0.202546	NA	NA	NA	Near
2019-08-25	Palestine	Odjuhe	1	Sophie	Celestin,_Jean	386585	282614	296	34	8_10	0	U	0	NA	10	3.52654	17.6327	6.34777	0	NA	0	NA	0	0.113426	Near
2019-08-25	Palestine	Odjuhe	1	Sophie	Celestin,_Jean	386585	282614	296	34	10_12	0	U	1	NA	12	4.23185	25.3911	7.75839	0	NA	0.128893	NA	NA	NA	Far
2019-08-25	Palestine	Odjuhe	1	Sophie	Celestin,_Jean	386585	282614	296	34	12_14	0	U	0	NA	14	4.93716	34.5601	9.169	0	NA	0	NA	NA	NA	Far
2019-08-25	Palestine	Odjuhe	1	Sophie	Celestin,_Jean	386585	282614	296	34	14_16	0	U	0	NA	16	5.64246	45.1397	10.5796	0	NA	0	NA	NA	NA	Far
2019-08-25	Palestine	Odjuhe	1	Sophie	Celestin,_Jean	386585	282614	296	34	16_18	0	U	0	NA	18	6.34777	57.1299	11.9902	0	NA	0	NA	NA	NA	Far
2019-08-25	Palestine	Odjuhe	1	Sophie	Celestin,_Jean	386585	282614	296	34	18_20	0	B	0	NA	20	7.05308	70.5308	13.4009	0	0	0	0.0425346	0	0.0189043	Far
2019-08-26	Palestine	Odjuhe	2	Sophie	Celestin,_Jean	384829	283965	180	45	0_2	2	U	0	NA	2	0.705308	0.705308	0.705308	2.83564	NA	0	NA	NA	NA	Near
2019-08-26	Palestine	Odjuhe	2	Sophie	Celestin,_Jean	384829	283965	180	45	2_4	1	U	0	NA	4	1.41062	2.82123	2.11592	0.472607	NA	0	NA	NA	NA	Near
2019-08-26	Palestine	Odjuhe	2	Sophie	Celestin,_Jean	384829	283965	180	45	4_6	5	U	0	NA	6	2.11592	6.34777	3.52654	1.41782	NA	0	NA	NA	NA	Near
2019-08-26	Palestine	Odjuhe	2	Sophie	Celestin,_Jean	384829	283965	180	45	6_8	3	B	0	NA	8	2.82123	11.2849	4.93716	0.607637	NA	0	NA	NA	NA	Near
2019-08-26	Palestine	Odjuhe	2	Sophie	Celestin,_Jean	384829	283965	180	45	8_10	5	B	0	NA	10	3.52654	17.6327	6.34777	0.787678	NA	0	NA	0.907405	0	Near
2019-08-26	Palestine	Odjuhe	2	Sophie	Celestin,_Jean	384829	283965	180	45	10_12	8	B	0	NA	12	4.23185	25.3911	7.75839	1.03114	NA	0	NA	NA	NA	Far
2019-08-26	Palestine	Odjuhe	2	Sophie	Celestin,_Jean	384829	283965	180	45	12_14	7	B	0	NA	14	4.93716	34.5601	9.169	0.763442	NA	0	NA	NA	NA	Far
2019-08-26	Palestine	Odjuhe	2	Sophie	Celestin,_Jean	384829	283965	180	45	14_16	8	B	0	NA	16	5.64246	45.1397	10.5796	0.756171	NA	0	NA	NA	NA	Far
2019-08-26	Palestine	Odjuhe	2	Sophie	Celestin,_Jean	384829	283965	180	45	16_18	16	B	0	NA	18	6.34777	57.1299	11.9902	1.33442	NA	0	NA	NA	NA	Far
2019-08-26	Palestine	Odjuhe	2	Sophie	Celestin,_Jean	384829	283965	180	45	18_20	17	B	0	NA	20	7.05308	70.5308	13.4009	1.26858	1.02083	0	0	1.05864	0	Far
2019-08-26	Palestine	Odjuhe	3	Sophie	Celestin,_Jean	384564	284158	NA	40	0_2	0	U	0	NA	2	0.705308	0.705308	0.705308	0	NA	0	NA	NA	NA	Near
2019-08-26	Palestine	Odjuhe	3	Sophie	Celestin,_Jean	384564	284158	NA	40	2_4	0	U	0	NA	4	1.41062	2.82123	2.11592	0	NA	0	NA	NA	NA	Near
2019-08-26	Palestine	Odjuhe	3	Sophie	Celestin,_Jean	384564	284158	NA	40	4_6	2	U	0	NA	6	2.11592	6.34777	3.52654	0.567128	NA	0	NA	NA	NA	Near
2019-08-26	Palestine	Odjuhe	3	Sophie	Celestin,_Jean	384564	284158	NA	40	6_8	0	U	0	NA	8	2.82123	11.2849	4.93716	0	NA	0	NA	NA	NA	Near
2019-08-26	Palestine	Odjuhe	3	Sophie	Celestin,_Jean	384564	284158	NA	40	8_10	2	B	0	NA	10	3.52654	17.6327	6.34777	0.315071	NA	0	NA	0.226851	0	Near
2019-08-26	Palestine	Odjuhe	3	Sophie	Celestin,_Jean	384564	284158	NA	40	10_12	1	B	0	NA	12	4.23185	25.3911	7.75839	0.128893	NA	0	NA	NA	NA	Far
2019-08-26	Palestine	Odjuhe	3	Sophie	Celestin,_Jean	384564	284158	NA	40	12_14	2	B	0	NA	14	4.93716	34.5601	9.169	0.218126	NA	0	NA	NA	NA	Far
2019-08-26	Palestine	Odjuhe	3	Sophie	Celestin,_Jean	384564	284158	NA	40	14_16	7	B	0	NA	16	5.64246	45.1397	10.5796	0.66165	NA	0	NA	NA	NA	Far
2019-08-26	Palestine	Odjuhe	3	Sophie	Celestin,_Jean	384564	284158	NA	40	16_18	8	B	0	NA	18	6.34777	57.1299	11.9902	0.66721	NA	0	NA	NA	NA	Far
2019-08-26	Palestine	Odjuhe	3	Sophie	Celestin,_Jean	384564	284158	NA	40	18_20	13	B	0	NA	20	7.05308	70.5308	13.4009	0.970088	0.496237	0	0	0.586032	0	Far
2019-08-26	Palestine	Odjuhe	4	Sophie	Celestin,_Jean	386470	283257	411	32	0_2	0	U	0	NA	2	0.705308	0.705308	0.705308	0	NA	0	NA	NA	NA	Near
2019-08-26	Palestine	Odjuhe	4	Sophie	Celestin,_Jean	386470	283257	411	32	2_4	0	U	0	NA	4	1.41062	2.82123	2.11592	0	NA	0	NA	NA	NA	Near
2019-08-26	Palestine	Odjuhe	4	Sophie	Celestin,_Jean	386470	283257	411	32	4_6	0	U	1	NA	6	2.11592	6.34777	3.52654	0	NA	0.283564	NA	NA	NA	Near
2019-08-26	Palestine	Odjuhe	4	Sophie	Celestin,_Jean	386470	283257	411	32	6_8	2	U	0	NA	8	2.82123	11.2849	4.93716	0.405092	NA	0	NA	NA	NA	Near
2019-08-26	Palestine	Odjuhe	4	Sophie	Celestin,_Jean	386470	283257	411	32	8_10	0	U	0	NA	10	3.52654	17.6327	6.34777	0	NA	0	NA	0.113426	0.0567128	Near
2019-08-26	Palestine	Odjuhe	4	Sophie	Celestin,_Jean	386470	283257	411	32	10_12	0	U	0	NA	12	4.23185	25.3911	7.75839	0	NA	0	NA	NA	NA	Far
2019-08-26	Palestine	Odjuhe	4	Sophie	Celestin,_Jean	386470	283257	411	32	12_14	1	U	0	NA	14	4.93716	34.5601	9.169	0.109063	NA	0	NA	NA	NA	Far
2019-08-26	Palestine	Odjuhe	4	Sophie	Celestin,_Jean	386470	283257	411	32	14_16	0	U	0	NA	16	5.64246	45.1397	10.5796	0	NA	0	NA	NA	NA	Far
2019-08-26	Palestine	Odjuhe	4	Sophie	Celestin,_Jean	386470	283257	411	32	16_18	0	U	0	NA	18	6.34777	57.1299	11.9902	0	NA	0	NA	NA	NA	Far
2019-08-26	Palestine	Odjuhe	4	Sophie	Celestin,_Jean	386470	283257	411	32	18_20	0	B	0	NA	20	7.05308	70.5308	13.4009	0	0.0425346	0	0.0141782	0.0189043	0	Far
2019-08-27	Palestine	Odjuhe	5	Sophie	Celestin,_Jean	383134	282491	NA	39	0_2	0	U	0	NA	2	0.705308	0.705308	0.705308	0	NA	0	NA	NA	NA	Near
2019-08-27	Palestine	Odjuhe	5	Sophie	Celestin,_Jean	383134	282491	NA	39	2_4	0	U	1	NA	4	1.41062	2.82123	2.11592	0	NA	0.472607	NA	NA	NA	Near
2019-08-27	Palestine	Odjuhe	5	Sophie	Celestin,_Jean	383134	282491	NA	39	4_6	1	U	0	NA	6	2.11592	6.34777	3.52654	0.283564	NA	0	NA	NA	NA	Near
2019-08-27	Palestine	Odjuhe	5	Sophie	Celestin,_Jean	383134	282491	NA	39	6_8	0	U	0	NA	8	2.82123	11.2849	4.93716	0	NA	0	NA	NA	NA	Near
2019-08-27	Palestine	Odjuhe	5	Sophie	Celestin,_Jean	383134	282491	NA	39	8_10	2	U	0	NA	10	3.52654	17.6327	6.34777	0.315071	NA	0	NA	0.170138	0.0567128	Near
2019-08-27	Palestine	Odjuhe	5	Sophie	Celestin,_Jean	383134	282491	NA	39	10_12	0	B	0	NA	12	4.23185	25.3911	7.75839	0	NA	0	NA	NA	NA	Far
2019-08-27	Palestine	Odjuhe	5	Sophie	Celestin,_Jean	383134	282491	NA	39	12_14	0	B	0	NA	14	4.93716	34.5601	9.169	0	NA	0	NA	NA	NA	Far
2019-08-27	Palestine	Odjuhe	5	Sophie	Celestin,_Jean	383134	282491	NA	39	14_16	0	B	2	NA	16	5.64246	45.1397	10.5796	0	NA	0.189043	NA	NA	NA	Far
2019-08-27	Palestine	Odjuhe	5	Sophie	Celestin,_Jean	383134	282491	NA	39	16_18	0	B	0	NA	18	6.34777	57.1299	11.9902	0	NA	0	NA	NA	NA	Far
2019-08-27	Palestine	Odjuhe	5	Sophie	Celestin,_Jean	383134	282491	NA	39	18_20	0	B	0	NA	20	7.05308	70.5308	13.4009	0	0.0425346	0	0.0425346	0	0.0378085	Far
2019-08-25	Palestine	Assah_nguh	1	Sophie	Celestin,_Jean	387162	282288	159	22	0_2	0	U	0	NA	2	0.705308	0.705308	0.705308	0	NA	0	NA	NA	NA	Near
2019-08-25	Palestine	Assah_nguh	1	Sophie	Celestin,_Jean	387162	282288	159	22	2_4	1	U	0	NA	4	1.41062	2.82123	2.11592	0.472607	NA	0	NA	NA	NA	Near
2019-08-25	Palestine	Assah_nguh	1	Sophie	Celestin,_Jean	387162	282288	159	22	4_6	1	U	0	NA	6	2.11592	6.34777	3.52654	0.283564	NA	0	NA	NA	NA	Near
2019-08-25	Palestine	Assah_nguh	1	Sophie	Celestin,_Jean	387162	282288	159	22	6_8	0	U	0	NA	8	2.82123	11.2849	4.93716	0	NA	0	NA	NA	NA	Near
2019-08-25	Palestine	Assah_nguh	1	Sophie	Celestin,_Jean	387162	282288	159	22	8_10	0	B	0	NA	10	3.52654	17.6327	6.34777	0	NA	0	NA	0.113426	0	Near
2019-08-25	Palestine	Assah_nguh	1	Sophie	Celestin,_Jean	387162	282288	159	22	10_12	1	B	0	NA	12	4.23185	25.3911	7.75839	0.128893	NA	0	NA	NA	NA	Far
2019-08-25	Palestine	Assah_nguh	1	Sophie	Celestin,_Jean	387162	282288	159	22	12_14	2	B	0	NA	14	4.93716	34.5601	9.169	0.218126	NA	0	NA	NA	NA	Far
2019-08-25	Palestine	Assah_nguh	1	Sophie	Celestin,_Jean	387162	282288	159	22	14_16	1	B	0	NA	16	5.64246	45.1397	10.5796	0.0945214	NA	0	NA	NA	NA	Far
2019-08-25	Palestine	Assah_nguh	1	Sophie	Celestin,_Jean	387162	282288	159	22	16_18	0	B	0	NA	18	6.34777	57.1299	11.9902	0	NA	0	NA	NA	NA	Far
2019-08-25	Palestine	Assah_nguh	1	Sophie	Celestin,_Jean	387162	282288	159	22	18_20	1	B	0	NA	20	7.05308	70.5308	13.4009	0.0746221	0.0992474	0	0	0.0945214	0	Far
2019-08-25	Palestine	Assah_nguh	2	Sophie	Celestin,_Jean	385018	283583	129	25	0_2	1	U	0	NA	2	0.705308	0.705308	0.705308	1.41782	NA	0	NA	NA	NA	Near
2019-08-25	Palestine	Assah_nguh	2	Sophie	Celestin,_Jean	385018	283583	129	25	2_4	0	U	0	NA	4	1.41062	2.82123	2.11592	0	NA	0	NA	NA	NA	Near
2019-08-25	Palestine	Assah_nguh	2	Sophie	Celestin,_Jean	385018	283583	129	25	4_6	1	U	0	NA	6	2.11592	6.34777	3.52654	0.283564	NA	0	NA	NA	NA	Near
2019-08-25	Palestine	Assah_nguh	2	Sophie	Celestin,_Jean	385018	283583	129	25	6_8	0	U	0	NA	8	2.82123	11.2849	4.93716	0	NA	0	NA	NA	NA	Near
2019-08-25	Palestine	Assah_nguh	2	Sophie	Celestin,_Jean	385018	283583	129	25	8_10	1	B	1	NA	10	3.52654	17.6327	6.34777	0.157536	NA	0.157536	NA	0.170138	0.0567128	Near
2019-08-25	Palestine	Assah_nguh	2	Sophie	Celestin,_Jean	385018	283583	129	25	10_12	0	B	0	NA	12	4.23185	25.3911	7.75839	0	NA	0	NA	NA	NA	Far
2019-08-25	Palestine	Assah_nguh	2	Sophie	Celestin,_Jean	385018	283583	129	25	12_14	0	B	3	NA	14	4.93716	34.5601	9.169	0	NA	0.327189	NA	NA	NA	Far
2019-08-25	Palestine	Assah_nguh	2	Sophie	Celestin,_Jean	385018	283583	129	25	14_16	0	B	0	NA	16	5.64246	45.1397	10.5796	0	NA	0	NA	NA	NA	Far
2019-08-25	Palestine	Assah_nguh	2	Sophie	Celestin,_Jean	385018	283583	129	25	16_18	2	B	0	NA	18	6.34777	57.1299	11.9902	0.166802	NA	0	NA	NA	NA	Far
2019-08-25	Palestine	Assah_nguh	2	Sophie	Celestin,_Jean	385018	283583	129	25	18_20	1	B	0	NA	20	7.05308	70.5308	13.4009	0.0746221	0.0850692	0	0.0567128	0.0567128	0.0567128	Far
2019-08-26	Palestine	Assah_nguh	3	Sophie	Celestin,_Jean	386789	283097	650	16	0_2	1	U	0	NA	2	0.705308	0.705308	0.705308	1.41782	NA	0	NA	NA	NA	Near
2019-08-26	Palestine	Assah_nguh	3	Sophie	Celestin,_Jean	386789	283097	650	16	2_4	1	U	0	NA	4	1.41062	2.82123	2.11592	0.472607	NA	0	NA	NA	NA	Near
2019-08-26	Palestine	Assah_nguh	3	Sophie	Celestin,_Jean	386789	283097	650	16	4_6	0	U	0	NA	6	2.11592	6.34777	3.52654	0	NA	0	NA	NA	NA	Near
2019-08-26	Palestine	Assah_nguh	3	Sophie	Celestin,_Jean	386789	283097	650	16	6_8	1	B	1	NA	8	2.82123	11.2849	4.93716	0.202546	NA	0.202546	NA	NA	NA	Near
2019-08-26	Palestine	Assah_nguh	3	Sophie	Celestin,_Jean	386789	283097	650	16	8_10	0	B	0	NA	10	3.52654	17.6327	6.34777	0	NA	0	NA	0.170138	0.0567128	Near
2019-08-26	Palestine	Assah_nguh	3	Sophie	Celestin,_Jean	386789	283097	650	16	10_12	1	B	0	NA	12	4.23185	25.3911	7.75839	0.128893	NA	0	NA	NA	NA	Far
2019-08-26	Palestine	Assah_nguh	3	Sophie	Celestin,_Jean	386789	283097	650	16	12_14	1	B	1	NA	14	4.93716	34.5601	9.169	0.109063	NA	0.109063	NA	NA	NA	Far
2019-08-26	Palestine	Assah_nguh	3	Sophie	Celestin,_Jean	386789	283097	650	16	14_16	0	B	0	NA	16	5.64246	45.1397	10.5796	0	NA	0	NA	NA	NA	Far
2019-08-26	Palestine	Assah_nguh	3	Sophie	Celestin,_Jean	386789	283097	650	16	16_18	0	B	0	NA	18	6.34777	57.1299	11.9902	0	NA	0	NA	NA	NA	Far
2019-08-26	Palestine	Assah_nguh	3	Sophie	Celestin,_Jean	386789	283097	650	16	18_20	0	B	0	NA	20	7.05308	70.5308	13.4009	0	0.070891	0	0.0283564	0.0378085	0.0189043	Far
2019-08-27	Palestine	Assah_nguh	4	Sophie	Celestin,_Jean	NA	NA	170	29	0_2	0	U	0	NA	2	0.705308	0.705308	0.705308	0	NA	0	NA	NA	NA	Near
2019-08-27	Palestine	Assah_nguh	4	Sophie	Celestin,_Jean	NA	NA	170	29	2_4	0	U	0	NA	4	1.41062	2.82123	2.11592	0	NA	0	NA	NA	NA	Near
2019-08-27	Palestine	Assah_nguh	4	Sophie	Celestin,_Jean	NA	NA	170	29	4_6	1	U	0	NA	6	2.11592	6.34777	3.52654	0.283564	NA	0	NA	NA	NA	Near
2019-08-27	Palestine	Assah_nguh	4	Sophie	Celestin,_Jean	NA	NA	170	29	6_8	2	U	0	NA	8	2.82123	11.2849	4.93716	0.405092	NA	0	NA	NA	NA	Near
2019-08-27	Palestine	Assah_nguh	4	Sophie	Celestin,_Jean	NA	NA	170	29	8_10	1	B	0	NA	10	3.52654	17.6327	6.34777	0.157536	NA	0	NA	0.226851	0	Near
2019-08-27	Palestine	Assah_nguh	4	Sophie	Celestin,_Jean	NA	NA	170	29	10_12	1	B	0	NA	12	4.23185	25.3911	7.75839	0.128893	NA	0	NA	NA	NA	Far
2019-08-27	Palestine	Assah_nguh	4	Sophie	Celestin,_Jean	NA	NA	170	29	12_14	0	B	0	NA	14	4.93716	34.5601	9.169	0	NA	0	NA	NA	NA	Far
2019-08-27	Palestine	Assah_nguh	4	Sophie	Celestin,_Jean	NA	NA	170	29	14_16	2	B	0	NA	16	5.64246	45.1397	10.5796	0.189043	NA	0	NA	NA	NA	Far
2019-08-27	Palestine	Assah_nguh	4	Sophie	Celestin,_Jean	NA	NA	170	29	16_18	2	B	0	NA	18	6.34777	57.1299	11.9902	0.166802	NA	0	NA	NA	NA	Far
2019-08-27	Palestine	Assah_nguh	4	Sophie	Celestin,_Jean	NA	NA	170	29	18_20	1	B	0	NA	20	7.05308	70.5308	13.4009	0.0746221	0.141782	0	0	0.113426	0	Far
2019-08-27	Palestine	Assah_nguh	5	Sophie	Celestin,_Jean	383149	282489	122	34	0_2	0	U	0	NA	2	0.705308	0.705308	0.705308	0	NA	0	NA	NA	NA	Near
2019-08-27	Palestine	Assah_nguh	5	Sophie	Celestin,_Jean	383149	282489	122	34	2_4	0	U	0	NA	4	1.41062	2.82123	2.11592	0	NA	0	NA	NA	NA	Near
2019-08-27	Palestine	Assah_nguh	5	Sophie	Celestin,_Jean	383149	282489	122	34	4_6	1	U	0	NA	6	2.11592	6.34777	3.52654	0.283564	NA	0	NA	NA	NA	Near
2019-08-27	Palestine	Assah_nguh	5	Sophie	Celestin,_Jean	383149	282489	122	34	6_8	2	B	0	NA	8	2.82123	11.2849	4.93716	0.405092	NA	0	NA	NA	NA	Near
2019-08-27	Palestine	Assah_nguh	5	Sophie	Celestin,_Jean	383149	282489	122	34	8_10	0	B	0	NA	10	3.52654	17.6327	6.34777	0	NA	0	NA	0.170138	0	Near
2019-08-27	Palestine	Assah_nguh	5	Sophie	Celestin,_Jean	383149	282489	122	34	10_12	1	B	0	NA	12	4.23185	25.3911	7.75839	0.128893	NA	0	NA	NA	NA	Far
2019-08-27	Palestine	Assah_nguh	5	Sophie	Celestin,_Jean	383149	282489	122	34	12_14	1	B	1	NA	14	4.93716	34.5601	9.169	0.109063	NA	0.109063	NA	NA	NA	Far
2019-08-27	Palestine	Assah_nguh	5	Sophie	Celestin,_Jean	383149	282489	122	34	14_16	0	B	1	NA	16	5.64246	45.1397	10.5796	0	NA	0.0945214	NA	NA	NA	Far
2019-08-27	Palestine	Assah_nguh	5	Sophie	Celestin,_Jean	383149	282489	122	34	16_18	1	B	0	NA	18	6.34777	57.1299	11.9902	0.0834012	NA	0	NA	NA	NA	Far
2019-08-27	Palestine	Assah_nguh	5	Sophie	Celestin,_Jean	383149	282489	122	34	18_20	0	B	0	NA	20	7.05308	70.5308	13.4009	0	0.0850692	0	0.0283564	0.0567128	0.0378085	Far
2019-08-28	Palestine	Assah_nguh	6	Sophie	Celestin,_Jean	384828	282899	116	26	0_2	0	U	0	NA	2	0.705308	0.705308	0.705308	0	NA	0	NA	NA	NA	Near
2019-08-28	Palestine	Assah_nguh	6	Sophie	Celestin,_Jean	384828	282899	116	26	2_4	2	U	0	NA	4	1.41062	2.82123	2.11592	0.945214	NA	0	NA	NA	NA	Near
2019-08-28	Palestine	Assah_nguh	6	Sophie	Celestin,_Jean	384828	282899	116	26	4_6	1	B	0	NA	6	2.11592	6.34777	3.52654	0.283564	NA	0	NA	NA	NA	Near
2019-08-28	Palestine	Assah_nguh	6	Sophie	Celestin,_Jean	384828	282899	116	26	6_8	0	B	1	NA	8	2.82123	11.2849	4.93716	0	NA	0.202546	NA	NA	NA	Near
2019-08-28	Palestine	Assah_nguh	6	Sophie	Celestin,_Jean	384828	282899	116	26	8_10	1	B	0	NA	10	3.52654	17.6327	6.34777	0.157536	NA	0	NA	0.226851	0.0567128	Near
2019-08-28	Palestine	Assah_nguh	6	Sophie	Celestin,_Jean	384828	282899	116	26	10_12	1	B	0	NA	12	4.23185	25.3911	7.75839	0.128893	NA	0	NA	NA	NA	Far
2019-08-28	Palestine	Assah_nguh	6	Sophie	Celestin,_Jean	384828	282899	116	26	12_14	0	B	0	NA	14	4.93716	34.5601	9.169	0	NA	0	NA	NA	NA	Far
2019-08-28	Palestine	Assah_nguh	6	Sophie	Celestin,_Jean	384828	282899	116	26	14_16	0	B	1	NA	16	5.64246	45.1397	10.5796	0	NA	0.0945214	NA	NA	NA	Far
2019-08-28	Palestine	Assah_nguh	6	Sophie	Celestin,_Jean	384828	282899	116	26	16_18	0	B	1	NA	18	6.34777	57.1299	11.9902	0	NA	0.0834012	NA	NA	NA	Far
2019-08-28	Palestine	Assah_nguh	6	Sophie	Celestin,_Jean	384828	282899	116	26	18_20	0	B	0	NA	20	7.05308	70.5308	13.4009	0	0.070891	0	0.0425346	0.0189043	0.0378085	Far
2019-08-28	Palestine	Assah_nguh	7	Sophie	Celestin,_Jean	387430	282533	146	28	0_2	2	U	0	NA	2	0.705308	0.705308	0.705308	2.83564	NA	0	NA	NA	NA	Near
2019-08-28	Palestine	Assah_nguh	7	Sophie	Celestin,_Jean	387430	282533	146	28	2_4	2	U	0	NA	4	1.41062	2.82123	2.11592	0.945214	NA	0	NA	NA	NA	Near
2019-08-28	Palestine	Assah_nguh	7	Sophie	Celestin,_Jean	387430	282533	146	28	4_6	1	U	1	NA	6	2.11592	6.34777	3.52654	0.283564	NA	0.283564	NA	NA	NA	Near
2019-08-28	Palestine	Assah_nguh	7	Sophie	Celestin,_Jean	387430	282533	146	28	6_8	0	U	0	NA	8	2.82123	11.2849	4.93716	0	NA	0	NA	NA	NA	Near
2019-08-28	Palestine	Assah_nguh	7	Sophie	Celestin,_Jean	387430	282533	146	28	8_10	2	U	0	NA	10	3.52654	17.6327	6.34777	0.315071	NA	0	NA	0.39699	0.0567128	Near
2019-08-28	Palestine	Assah_nguh	7	Sophie	Celestin,_Jean	387430	282533	146	28	10_12	0	B	0	NA	12	4.23185	25.3911	7.75839	0	NA	0	NA	NA	NA	Far
2019-08-28	Palestine	Assah_nguh	7	Sophie	Celestin,_Jean	387430	282533	146	28	12_14	1	B	1	NA	14	4.93716	34.5601	9.169	0.109063	NA	0.109063	NA	NA	NA	Far
2019-08-28	Palestine	Assah_nguh	7	Sophie	Celestin,_Jean	387430	282533	146	28	14_16	1	B	0	NA	16	5.64246	45.1397	10.5796	0.0945214	NA	0	NA	NA	NA	Far
2019-08-28	Palestine	Assah_nguh	7	Sophie	Celestin,_Jean	387430	282533	146	28	16_18	0	B	0	NA	18	6.34777	57.1299	11.9902	0	NA	0	NA	NA	NA	Far
2019-08-28	Palestine	Assah_nguh	7	Sophie	Celestin,_Jean	387430	282533	146	28	18_20	1	B	0	NA	20	7.05308	70.5308	13.4009	0.0746221	0.141782	0	0.0283564	0.0567128	0.0189043	Far
2019-08-25	Palestine	Onkingkor	1	Sophie	Celestin,_Jean	NA	NA	246	29	0_2	0	U	0	NA	2	0.705308	0.705308	0.705308	0	NA	0	NA	NA	NA	Near
2019-08-25	Palestine	Onkingkor	1	Sophie	Celestin,_Jean	NA	NA	246	29	2_4	2	U	0	NA	4	1.41062	2.82123	2.11592	0.945214	NA	0	NA	NA	NA	Near
2019-08-25	Palestine	Onkingkor	1	Sophie	Celestin,_Jean	NA	NA	246	29	4_6	0	U	0	NA	6	2.11592	6.34777	3.52654	0	NA	0	NA	NA	NA	Near
2019-08-25	Palestine	Onkingkor	1	Sophie	Celestin,_Jean	NA	NA	246	29	6_8	1	U	0	NA	8	2.82123	11.2849	4.93716	0.202546	NA	0	NA	NA	NA	Near
2019-08-25	Palestine	Onkingkor	1	Sophie	Celestin,_Jean	NA	NA	246	29	8_10	0	U	0	NA	10	3.52654	17.6327	6.34777	0	NA	0	NA	0.170138	0	Near
2019-08-25	Palestine	Onkingkor	1	Sophie	Celestin,_Jean	NA	NA	246	29	10_12	0	U	0	NA	12	4.23185	25.3911	7.75839	0	NA	0	NA	NA	NA	Far
2019-08-25	Palestine	Onkingkor	1	Sophie	Celestin,_Jean	NA	NA	246	29	12_14	1	U	0	NA	14	4.93716	34.5601	9.169	0.109063	NA	0	NA	NA	NA	Far
2019-08-25	Palestine	Onkingkor	1	Sophie	Celestin,_Jean	NA	NA	246	29	14_16	2	B	0	NA	16	5.64246	45.1397	10.5796	0.189043	NA	0	NA	NA	NA	Far
2019-08-25	Palestine	Onkingkor	1	Sophie	Celestin,_Jean	NA	NA	246	29	16_18	0	B	1	NA	18	6.34777	57.1299	11.9902	0	NA	0.0834012	NA	NA	NA	Far
2019-08-25	Palestine	Onkingkor	1	Sophie	Celestin,_Jean	NA	NA	246	29	18_20	0	B	1	NA	20	7.05308	70.5308	13.4009	0	0.0850692	0.0746221	0.0283564	0.0567128	0.0378085	Far
2019-08-26	Palestine	Onkingkor	2	Sophie	Celestin,_Jean	NA	NA	125	20	0_2	1	U	0	NA	2	0.705308	0.705308	0.705308	1.41782	NA	0	NA	NA	NA	Near
2019-08-26	Palestine	Onkingkor	2	Sophie	Celestin,_Jean	NA	NA	125	20	2_4	0	U	0	NA	4	1.41062	2.82123	2.11592	0	NA	0	NA	NA	NA	Near
2019-08-26	Palestine	Onkingkor	2	Sophie	Celestin,_Jean	NA	NA	125	20	4_6	2	B	0	NA	6	2.11592	6.34777	3.52654	0.567128	NA	0	NA	NA	NA	Near
2019-08-26	Palestine	Onkingkor	2	Sophie	Celestin,_Jean	NA	NA	125	20	6_8	0	B	0	NA	8	2.82123	11.2849	4.93716	0	NA	0	NA	NA	NA	Near
2019-08-26	Palestine	Onkingkor	2	Sophie	Celestin,_Jean	NA	NA	125	20	8_10	0	B	1	NA	10	3.52654	17.6327	6.34777	0	NA	0.157536	NA	0.170138	0.0567128	Near
2019-08-26	Palestine	Onkingkor	2	Sophie	Celestin,_Jean	NA	NA	125	20	10_12	0	B	0	NA	12	4.23185	25.3911	7.75839	0	NA	0	NA	NA	NA	Far
2019-08-26	Palestine	Onkingkor	2	Sophie	Celestin,_Jean	NA	NA	125	20	12_14	1	B	0	NA	14	4.93716	34.5601	9.169	0.109063	NA	0	NA	NA	NA	Far
2019-08-26	Palestine	Onkingkor	2	Sophie	Celestin,_Jean	NA	NA	125	20	14_16	0	B	0	NA	16	5.64246	45.1397	10.5796	0	NA	0	NA	NA	NA	Far
2019-08-26	Palestine	Onkingkor	2	Sophie	Celestin,_Jean	NA	NA	125	20	16_18	0	B	0	NA	18	6.34777	57.1299	11.9902	0	NA	0	NA	NA	NA	Far
2019-08-26	Palestine	Onkingkor	2	Sophie	Celestin,_Jean	NA	NA	125	20	18_20	0	B	0	NA	20	7.05308	70.5308	13.4009	0	0.0567128	0	0.0141782	0.0189043	0	Far
2019-08-27	Palestine	Onkingkor	3	Sophie	Celestin,_Jean	281916	384107	294	30	0_2	5	U	1	NA	2	0.705308	0.705308	0.705308	7.0891	NA	1.41782	NA	NA	NA	Near
2019-08-27	Palestine	Onkingkor	3	Sophie	Celestin,_Jean	281916	384107	294	30	2_4	39	U	0	NA	4	1.41062	2.82123	2.11592	18.4317	NA	0	NA	NA	NA	Near
2019-08-27	Palestine	Onkingkor	3	Sophie	Celestin,_Jean	281916	384107	294	30	4_6	23	U	0	NA	6	2.11592	6.34777	3.52654	6.52197	NA	0	NA	NA	NA	Near
2019-08-27	Palestine	Onkingkor	3	Sophie	Celestin,_Jean	281916	384107	294	30	6_8	31	U	0	NA	8	2.82123	11.2849	4.93716	6.27892	NA	0	NA	NA	NA	Near
2019-08-27	Palestine	Onkingkor	3	Sophie	Celestin,_Jean	281916	384107	294	30	8_10	24	U	0	NA	10	3.52654	17.6327	6.34777	3.78085	NA	0	NA	6.91896	0.0567128	Near
2019-08-27	Palestine	Onkingkor	3	Sophie	Celestin,_Jean	281916	384107	294	30	10_12	37	B	0	NA	12	4.23185	25.3911	7.75839	4.76903	NA	0	NA	NA	NA	Far
2019-08-27	Palestine	Onkingkor	3	Sophie	Celestin,_Jean	281916	384107	294	30	12_14	23	B	0	NA	14	4.93716	34.5601	9.169	2.50845	NA	0	NA	NA	NA	Far
2019-08-27	Palestine	Onkingkor	3	Sophie	Celestin,_Jean	281916	384107	294	30	14_16	7	B	7	NA	16	5.64246	45.1397	10.5796	0.66165	NA	0.66165	NA	NA	NA	Far
2019-08-27	Palestine	Onkingkor	3	Sophie	Celestin,_Jean	281916	384107	294	30	16_18	13	B	0	NA	18	6.34777	57.1299	11.9902	1.08422	NA	0	NA	NA	NA	Far
2019-08-27	Palestine	Onkingkor	3	Sophie	Celestin,_Jean	281916	384107	294	30	18_20	4	B	3	NA	20	7.05308	70.5308	13.4009	0.298489	2.92071	0.223866	0.15596	1.58796	0.189043	Far
2019-08-28	Palestine	Onkingkor	4	Sophie	Celestin,_Jean	384118	283276	215	26	0_2	1	U	0	NA	2	0.705308	0.705308	0.705308	1.41782	NA	0	NA	NA	NA	Near
2019-08-28	Palestine	Onkingkor	4	Sophie	Celestin,_Jean	384118	283276	215	26	2_4	2	U	1	NA	4	1.41062	2.82123	2.11592	0.945214	NA	0.472607	NA	NA	NA	Near
2019-08-28	Palestine	Onkingkor	4	Sophie	Celestin,_Jean	384118	283276	215	26	4_6	5	U	0	NA	6	2.11592	6.34777	3.52654	1.41782	NA	0	NA	NA	NA	Near
2019-08-28	Palestine	Onkingkor	4	Sophie	Celestin,_Jean	384118	283276	215	26	6_8	5	B	0	NA	8	2.82123	11.2849	4.93716	1.01273	NA	0	NA	NA	NA	Near
2019-08-28	Palestine	Onkingkor	4	Sophie	Celestin,_Jean	384118	283276	215	26	8_10	12	B	0	NA	10	3.52654	17.6327	6.34777	1.89043	NA	0	NA	1.41782	0.0567128	Near
2019-08-28	Palestine	Onkingkor	4	Sophie	Celestin,_Jean	384118	283276	215	26	10_12	10	B	0	NA	12	4.23185	25.3911	7.75839	1.28893	NA	0	NA	NA	NA	Far
2019-08-28	Palestine	Onkingkor	4	Sophie	Celestin,_Jean	384118	283276	215	26	12_14	9	B	0	NA	14	4.93716	34.5601	9.169	0.981568	NA	0	NA	NA	NA	Far
2019-08-28	Palestine	Onkingkor	4	Sophie	Celestin,_Jean	384118	283276	215	26	14_16	9	B	0	NA	16	5.64246	45.1397	10.5796	0.850692	NA	0	NA	NA	NA	Far
2019-08-28	Palestine	Onkingkor	4	Sophie	Celestin,_Jean	384118	283276	215	26	16_18	13	B	0	NA	18	6.34777	57.1299	11.9902	1.08422	NA	0	NA	NA	NA	Far
2019-08-28	Palestine	Onkingkor	4	Sophie	Celestin,_Jean	384118	283276	215	26	18_20	8	B	0	NA	20	7.05308	70.5308	13.4009	0.596977	1.04919	0	0.0141782	0.926309	0	Far
2019-09-13	Ngouleminanga	Obom	1	Gust	Anicet,_Blaise	390585	265791	255	47	0_2	0	U	0	KJ	2	0.705308	0.705308	0.705308	0	NA	0	NA	NA	NA	Near
2019-09-13	Ngouleminanga	Obom	1	Gust	Anicet,_Blaise	390585	265791	255	47	2_4	0	U	0	KJ	4	1.41062	2.82123	2.11592	0	NA	0	NA	NA	NA	Near
2019-09-13	Ngouleminanga	Obom	1	Gust	Anicet,_Blaise	390585	265791	255	47	4_6	0	U	0	KJ	6	2.11592	6.34777	3.52654	0	NA	0	NA	NA	NA	Near
2019-09-13	Ngouleminanga	Obom	1	Gust	Anicet,_Blaise	390585	265791	255	47	6_8	0	U	0	KJ	8	2.82123	11.2849	4.93716	0	NA	0	NA	NA	NA	Near
2019-09-13	Ngouleminanga	Obom	1	Gust	Anicet,_Blaise	390585	265791	255	47	8_10	1	B	0	KJ	10	3.52654	17.6327	6.34777	0.157536	NA	0	NA	0.0567128	0	Near
2019-09-13	Ngouleminanga	Obom	1	Gust	Anicet,_Blaise	390585	265791	255	47	10_12	0	B	0	KJ	12	4.23185	25.3911	7.75839	0	NA	0	NA	NA	NA	Far
2019-09-13	Ngouleminanga	Obom	1	Gust	Anicet,_Blaise	390585	265791	255	47	12_14	0	B	0	KJ	14	4.93716	34.5601	9.169	0	NA	0	NA	NA	NA	Far
2019-09-13	Ngouleminanga	Obom	1	Gust	Anicet,_Blaise	390585	265791	255	47	14_16	2	B	0	KJ	16	5.64246	45.1397	10.5796	0.189043	NA	0	NA	NA	NA	Far
2019-09-13	Ngouleminanga	Obom	1	Gust	Anicet,_Blaise	390585	265791	255	47	16_18	0	B	0	KJ	18	6.34777	57.1299	11.9902	0	NA	0	NA	NA	NA	Far
2019-09-13	Ngouleminanga	Obom	1	Gust	Anicet,_Blaise	390585	265791	255	47	18_20	1	B	0	KJ	20	7.05308	70.5308	13.4009	0.0746221	0.0567128	0	0	0.0567128	0	Far
2019-09-15	Ngouleminanga	Obom	2	Gust	Anicet,_Blaise	389253	265719	180	47	0_2	0	U	0	KA	2	0.705308	0.705308	0.705308	0	NA	0	NA	NA	NA	Near
2019-09-15	Ngouleminanga	Obom	2	Gust	Anicet,_Blaise	389253	265719	180	47	2_4	0	U	0	KA	4	1.41062	2.82123	2.11592	0	NA	0	NA	NA	NA	Near
2019-09-15	Ngouleminanga	Obom	2	Gust	Anicet,_Blaise	389253	265719	180	47	4_6	0	U	0	KA	6	2.11592	6.34777	3.52654	0	NA	0	NA	NA	NA	Near
2019-09-15	Ngouleminanga	Obom	2	Gust	Anicet,_Blaise	389253	265719	180	47	6_8	1	U	1	KA	8	2.82123	11.2849	4.93716	0.202546	NA	0.202546	NA	NA	NA	Near
2019-09-15	Ngouleminanga	Obom	2	Gust	Anicet,_Blaise	389253	265719	180	47	8_10	1	U	0	KA	10	3.52654	17.6327	6.34777	0.157536	NA	0	NA	0.113426	0.0567128	Near
2019-09-15	Ngouleminanga	Obom	2	Gust	Anicet,_Blaise	389253	265719	180	47	10_12	2	B	0	KA	12	4.23185	25.3911	7.75839	0.257786	NA	0	NA	NA	NA	Far
2019-09-15	Ngouleminanga	Obom	2	Gust	Anicet,_Blaise	389253	265719	180	47	12_14	3	B	0	KA	14	4.93716	34.5601	9.169	0.327189	NA	0	NA	NA	NA	Far
2019-09-15	Ngouleminanga	Obom	2	Gust	Anicet,_Blaise	389253	265719	180	47	14_16	3	B	0	KA	16	5.64246	45.1397	10.5796	0.283564	NA	0	NA	NA	NA	Far
2019-09-15	Ngouleminanga	Obom	2	Gust	Anicet,_Blaise	389253	265719	180	47	16_18	1	B	0	KA	18	6.34777	57.1299	11.9902	0.0834012	NA	0	NA	NA	NA	Far
2019-09-15	Ngouleminanga	Obom	2	Gust	Anicet,_Blaise	389253	265719	180	47	18_20	5	B	0	KA	20	7.05308	70.5308	13.4009	0.373111	0.226851	0	0.0141782	0.26466	0	Far
2019-09-15	Ngouleminanga	Obom	3	Gust	Anicet,_Blaise	391344	266659	202	43	0_2	0	U	0	KJ	2	0.705308	0.705308	0.705308	0	NA	0	NA	NA	NA	Near
2019-09-15	Ngouleminanga	Obom	3	Gust	Anicet,_Blaise	391344	266659	202	43	2_4	1	U	0	KJ	4	1.41062	2.82123	2.11592	0.472607	NA	0	NA	NA	NA	Near
2019-09-15	Ngouleminanga	Obom	3	Gust	Anicet,_Blaise	391344	266659	202	43	4_6	0	U	0	KJ	6	2.11592	6.34777	3.52654	0	NA	0	NA	NA	NA	Near
2019-09-15	Ngouleminanga	Obom	3	Gust	Anicet,_Blaise	391344	266659	202	43	6_8	0	U	0	KJ	8	2.82123	11.2849	4.93716	0	NA	0	NA	NA	NA	Near
2019-09-15	Ngouleminanga	Obom	3	Gust	Anicet,_Blaise	391344	266659	202	43	8_10	1	U	1	KJ	10	3.52654	17.6327	6.34777	0.157536	NA	0.157536	NA	0.113426	0.0567128	Near
2019-09-15	Ngouleminanga	Obom	3	Gust	Anicet,_Blaise	391344	266659	202	43	10_12	2	B	0	KJ	12	4.23185	25.3911	7.75839	0.257786	NA	0	NA	NA	NA	Far
2019-09-15	Ngouleminanga	Obom	3	Gust	Anicet,_Blaise	391344	266659	202	43	12_14	1	B	0	KJ	14	4.93716	34.5601	9.169	0.109063	NA	0	NA	NA	NA	Far
2019-09-15	Ngouleminanga	Obom	3	Gust	Anicet,_Blaise	391344	266659	202	43	14_16	3	B	0	KJ	16	5.64246	45.1397	10.5796	0.283564	NA	0	NA	NA	NA	Far
2019-09-15	Ngouleminanga	Obom	3	Gust	Anicet,_Blaise	391344	266659	202	43	16_18	0	B	0	KJ	18	6.34777	57.1299	11.9902	0	NA	0	NA	NA	NA	Far
2019-09-15	Ngouleminanga	Obom	3	Gust	Anicet,_Blaise	391344	266659	202	43	18_20	1	B	1	KJ	20	7.05308	70.5308	13.4009	0.0746221	0.127604	0.0746221	0.0283564	0.13233	0.0189043	Far
2019-09-07	Ngouleminanga	Okah	1	Gust	Anicet,_Blaise	390741	265439	140	39	0_2	0	U	0	KA	2	0.705308	0.705308	0.705308	0	NA	0	NA	NA	NA	Near
2019-09-07	Ngouleminanga	Okah	1	Gust	Anicet,_Blaise	390741	265439	140	39	2_4	0	U	0	KA	4	1.41062	2.82123	2.11592	0	NA	0	NA	NA	NA	Near
2019-09-07	Ngouleminanga	Okah	1	Gust	Anicet,_Blaise	390741	265439	140	39	4_6	0	U	0	KA	6	2.11592	6.34777	3.52654	0	NA	0	NA	NA	NA	Near
2019-09-07	Ngouleminanga	Okah	1	Gust	Anicet,_Blaise	390741	265439	140	39	6_8	1	U	0	KA	8	2.82123	11.2849	4.93716	0.202546	NA	0	NA	NA	NA	Near
2019-09-07	Ngouleminanga	Okah	1	Gust	Anicet,_Blaise	390741	265439	140	39	8_10	2	U	0	KA	10	3.52654	17.6327	6.34777	0.315071	NA	0	NA	0.170138	0	Near
2019-09-07	Ngouleminanga	Okah	1	Gust	Anicet,_Blaise	390741	265439	140	39	10_12	1	U	0	KA	12	4.23185	25.3911	7.75839	0.128893	NA	0	NA	NA	NA	Far
2019-09-07	Ngouleminanga	Okah	1	Gust	Anicet,_Blaise	390741	265439	140	39	12_14	3	B	0	KA	14	4.93716	34.5601	9.169	0.327189	NA	0	NA	NA	NA	Far
2019-09-07	Ngouleminanga	Okah	1	Gust	Anicet,_Blaise	390741	265439	140	39	14_16	0	B	0	KA	16	5.64246	45.1397	10.5796	0	NA	0	NA	NA	NA	Far
2019-09-07	Ngouleminanga	Okah	1	Gust	Anicet,_Blaise	390741	265439	140	39	16_18	1	B	0	KA	18	6.34777	57.1299	11.9902	0.0834012	NA	0	NA	NA	NA	Far
2019-09-07	Ngouleminanga	Okah	1	Gust	Anicet,_Blaise	390741	265439	140	39	18_20	1	B	0	KA	20	7.05308	70.5308	13.4009	0.0746221	0.127604	0	0	0.113426	0	Far
2019-09-12	Ngouleminanga	Okah	2	Gust	Anicet,_Blaise	388216	265939	210	22	0_2	0	U	0	KJ	2	0.705308	0.705308	0.705308	0	NA	0	NA	NA	NA	Near
2019-09-12	Ngouleminanga	Okah	2	Gust	Anicet,_Blaise	388216	265939	210	22	2_4	1	U	0	KJ	4	1.41062	2.82123	2.11592	0.472607	NA	0	NA	NA	NA	Near
2019-09-12	Ngouleminanga	Okah	2	Gust	Anicet,_Blaise	388216	265939	210	22	4_6	2	U	0	KJ	6	2.11592	6.34777	3.52654	0.567128	NA	0	NA	NA	NA	Near
2019-09-12	Ngouleminanga	Okah	2	Gust	Anicet,_Blaise	388216	265939	210	22	6_8	2	U	0	KJ	8	2.82123	11.2849	4.93716	0.405092	NA	0	NA	NA	NA	Near
2019-09-12	Ngouleminanga	Okah	2	Gust	Anicet,_Blaise	388216	265939	210	22	8_10	1	U	0	KJ	10	3.52654	17.6327	6.34777	0.157536	NA	0	NA	0.340277	0	Near
2019-09-12	Ngouleminanga	Okah	2	Gust	Anicet,_Blaise	388216	265939	210	22	10_12	2	B	0	KJ	12	4.23185	25.3911	7.75839	0.257786	NA	0	NA	NA	NA	Far
2019-09-12	Ngouleminanga	Okah	2	Gust	Anicet,_Blaise	388216	265939	210	22	12_14	0	B	0	KJ	14	4.93716	34.5601	9.169	0	NA	0	NA	NA	NA	Far
2019-09-12	Ngouleminanga	Okah	2	Gust	Anicet,_Blaise	388216	265939	210	22	14_16	1	B	0	KJ	16	5.64246	45.1397	10.5796	0.0945214	NA	0	NA	NA	NA	Far
2019-09-12	Ngouleminanga	Okah	2	Gust	Anicet,_Blaise	388216	265939	210	22	16_18	0	B	0	KJ	18	6.34777	57.1299	11.9902	0	NA	0	NA	NA	NA	Far
2019-09-12	Ngouleminanga	Okah	2	Gust	Anicet,_Blaise	388216	265939	210	22	18_20	1	B	0	KJ	20	7.05308	70.5308	13.4009	0.0746221	0.141782	0	0	0.0756171	0	Far
2019-09-13	Ngouleminanga	Okah	3	Gust	Anicet,_Blaise	388122	265627	200	38	0_2	0	U	0	KA	2	0.705308	0.705308	0.705308	0	NA	0	NA	NA	NA	Near
2019-09-13	Ngouleminanga	Okah	3	Gust	Anicet,_Blaise	388122	265627	200	38	2_4	0	U	0	KA	4	1.41062	2.82123	2.11592	0	NA	0	NA	NA	NA	Near
2019-09-13	Ngouleminanga	Okah	3	Gust	Anicet,_Blaise	388122	265627	200	38	4_6	0	U	0	KA	6	2.11592	6.34777	3.52654	0	NA	0	NA	NA	NA	Near
2019-09-13	Ngouleminanga	Okah	3	Gust	Anicet,_Blaise	388122	265627	200	38	6_8	2	U	0	KA	8	2.82123	11.2849	4.93716	0.405092	NA	0	NA	NA	NA	Near
2019-09-13	Ngouleminanga	Okah	3	Gust	Anicet,_Blaise	388122	265627	200	38	8_10	1	B	0	KA	10	3.52654	17.6327	6.34777	0.157536	NA	0	NA	0.170138	0	Near
2019-09-13	Ngouleminanga	Okah	3	Gust	Anicet,_Blaise	388122	265627	200	38	10_12	0	B	0	KA	12	4.23185	25.3911	7.75839	0	NA	0	NA	NA	NA	Far
2019-09-13	Ngouleminanga	Okah	3	Gust	Anicet,_Blaise	388122	265627	200	38	12_14	0	B	0	KA	14	4.93716	34.5601	9.169	0	NA	0	NA	NA	NA	Far
2019-09-13	Ngouleminanga	Okah	3	Gust	Anicet,_Blaise	388122	265627	200	38	14_16	0	B	0	KA	16	5.64246	45.1397	10.5796	0	NA	0	NA	NA	NA	Far
2019-09-13	Ngouleminanga	Okah	3	Gust	Anicet,_Blaise	388122	265627	200	38	16_18	2	B	0	KA	18	6.34777	57.1299	11.9902	0.166802	NA	0	NA	NA	NA	Far
2019-09-13	Ngouleminanga	Okah	3	Gust	Anicet,_Blaise	388122	265627	200	38	18_20	4	B	0	KA	20	7.05308	70.5308	13.4009	0.298489	0.127604	0	0	0.113426	0	Far
2019-09-14	Ngouleminanga	Okah	4	Gust	Anicet,_Blaise	387347	265170	300	35	0_2	0	U	0	KA	2	0.705308	0.705308	0.705308	0	NA	0	NA	NA	NA	Near
2019-09-14	Ngouleminanga	Okah	4	Gust	Anicet,_Blaise	387347	265170	300	35	2_4	0	U	0	KA	4	1.41062	2.82123	2.11592	0	NA	0	NA	NA	NA	Near
2019-09-14	Ngouleminanga	Okah	4	Gust	Anicet,_Blaise	387347	265170	300	35	4_6	3	U	0	KA	6	2.11592	6.34777	3.52654	0.850692	NA	0	NA	NA	NA	Near
2019-09-14	Ngouleminanga	Okah	4	Gust	Anicet,_Blaise	387347	265170	300	35	6_8	0	U	0	KA	8	2.82123	11.2849	4.93716	0	NA	0	NA	NA	NA	Near
2019-09-14	Ngouleminanga	Okah	4	Gust	Anicet,_Blaise	387347	265170	300	35	8_10	2	U	0	KA	10	3.52654	17.6327	6.34777	0.315071	NA	0	NA	0.283564	0	Near
2019-09-14	Ngouleminanga	Okah	4	Gust	Anicet,_Blaise	387347	265170	300	35	10_12	4	U	0	KA	12	4.23185	25.3911	7.75839	0.515571	NA	0	NA	NA	NA	Far
2019-09-14	Ngouleminanga	Okah	4	Gust	Anicet,_Blaise	387347	265170	300	35	12_14	2	B	0	KA	14	4.93716	34.5601	9.169	0.218126	NA	0	NA	NA	NA	Far
2019-09-14	Ngouleminanga	Okah	4	Gust	Anicet,_Blaise	387347	265170	300	35	14_16	3	B	0	KA	16	5.64246	45.1397	10.5796	0.283564	NA	0	NA	NA	NA	Far
2019-09-14	Ngouleminanga	Okah	4	Gust	Anicet,_Blaise	387347	265170	300	35	16_18	2	B	0	KA	18	6.34777	57.1299	11.9902	0.166802	NA	0	NA	NA	NA	Far
2019-09-14	Ngouleminanga	Okah	4	Gust	Anicet,_Blaise	387347	265170	300	35	18_20	4	B	0	KA	20	7.05308	70.5308	13.4009	0.298489	0.283564	0	0	0.283564	0	Far
2019-09-14	Ngouleminanga	Okah	5	Gust	Anicet,_Blaise	387256	265102	160	37	0_2	0	U	0	KA	2	0.705308	0.705308	0.705308	0	NA	0	NA	NA	NA	Near
2019-09-14	Ngouleminanga	Okah	5	Gust	Anicet,_Blaise	387256	265102	160	37	2_4	1	U	0	KA	4	1.41062	2.82123	2.11592	0.472607	NA	0	NA	NA	NA	Near
2019-09-14	Ngouleminanga	Okah	5	Gust	Anicet,_Blaise	387256	265102	160	37	4_6	0	U	0	KA	6	2.11592	6.34777	3.52654	0	NA	0	NA	NA	NA	Near
2019-09-14	Ngouleminanga	Okah	5	Gust	Anicet,_Blaise	387256	265102	160	37	6_8	1	U	0	KA	8	2.82123	11.2849	4.93716	0.202546	NA	0	NA	NA	NA	Near
2019-09-14	Ngouleminanga	Okah	5	Gust	Anicet,_Blaise	387256	265102	160	37	8_10	2	B	0	KA	10	3.52654	17.6327	6.34777	0.315071	NA	0	NA	0.226851	0	Near
2019-09-14	Ngouleminanga	Okah	5	Gust	Anicet,_Blaise	387256	265102	160	37	10_12	0	B	0	KA	12	4.23185	25.3911	7.75839	0	NA	0	NA	NA	NA	Far
2019-09-14	Ngouleminanga	Okah	5	Gust	Anicet,_Blaise	387256	265102	160	37	12_14	2	B	0	KA	14	4.93716	34.5601	9.169	0.218126	NA	0	NA	NA	NA	Far
2019-09-14	Ngouleminanga	Okah	5	Gust	Anicet,_Blaise	387256	265102	160	37	14_16	1	B	0	KA	16	5.64246	45.1397	10.5796	0.0945214	NA	0	NA	NA	NA	Far
2019-09-14	Ngouleminanga	Okah	5	Gust	Anicet,_Blaise	387256	265102	160	37	16_18	1	B	0	KA	18	6.34777	57.1299	11.9902	0.0834012	NA	0	NA	NA	NA	Far
2019-09-14	Ngouleminanga	Okah	5	Gust	Anicet,_Blaise	387256	265102	160	37	18_20	1	B	0	KA	20	7.05308	70.5308	13.4009	0.0746221	0.127604	0	0	0.0945214	0	Far
2019-09-14	Ngouleminanga	Okah	6	Gust	Anicet,_Blaise	386322	264403	305	35	0_2	0	U	0	KJ	2	0.705308	0.705308	0.705308	0	NA	0	NA	NA	NA	Near
2019-09-14	Ngouleminanga	Okah	6	Gust	Anicet,_Blaise	386322	264403	305	35	2_4	1	U	0	KJ	4	1.41062	2.82123	2.11592	0.472607	NA	0	NA	NA	NA	Near
2019-09-14	Ngouleminanga	Okah	6	Gust	Anicet,_Blaise	386322	264403	305	35	4_6	1	U	0	KJ	6	2.11592	6.34777	3.52654	0.283564	NA	0	NA	NA	NA	Near
2019-09-14	Ngouleminanga	Okah	6	Gust	Anicet,_Blaise	386322	264403	305	35	6_8	2	U	0	KJ	8	2.82123	11.2849	4.93716	0.405092	NA	0	NA	NA	NA	Near
2019-09-14	Ngouleminanga	Okah	6	Gust	Anicet,_Blaise	386322	264403	305	35	8_10	1	U	0	KJ	10	3.52654	17.6327	6.34777	0.157536	NA	0	NA	0.283564	0	Near
2019-09-14	Ngouleminanga	Okah	6	Gust	Anicet,_Blaise	386322	264403	305	35	10_12	3	U	0	KJ	12	4.23185	25.3911	7.75839	0.386678	NA	0	NA	NA	NA	Far
2019-09-14	Ngouleminanga	Okah	6	Gust	Anicet,_Blaise	386322	264403	305	35	12_14	2	B	0	KJ	14	4.93716	34.5601	9.169	0.218126	NA	0	NA	NA	NA	Far
2019-09-14	Ngouleminanga	Okah	6	Gust	Anicet,_Blaise	386322	264403	305	35	14_16	2	B	0	KJ	16	5.64246	45.1397	10.5796	0.189043	NA	0	NA	NA	NA	Far
2019-09-14	Ngouleminanga	Okah	6	Gust	Anicet,_Blaise	386322	264403	305	35	16_18	2	B	0	KJ	18	6.34777	57.1299	11.9902	0.166802	NA	0	NA	NA	NA	Far
2019-09-14	Ngouleminanga	Okah	6	Gust	Anicet,_Blaise	386322	264403	305	35	18_20	2	B	0	KJ	20	7.05308	70.5308	13.4009	0.149244	0.226851	0	0	0.207947	0	Far
2019-09-14	Ngouleminanga	Okah	7	Gust	Anicet,_Blaise	386273	264262	260	36	0_2	0	U	0	KA	2	0.705308	0.705308	0.705308	0	NA	0	NA	NA	NA	Near
2019-09-14	Ngouleminanga	Okah	7	Gust	Anicet,_Blaise	386273	264262	260	36	2_4	4	U	0	KA	4	1.41062	2.82123	2.11592	1.89043	NA	0	NA	NA	NA	Near
2019-09-14	Ngouleminanga	Okah	7	Gust	Anicet,_Blaise	386273	264262	260	36	4_6	2	U	0	KA	6	2.11592	6.34777	3.52654	0.567128	NA	0	NA	NA	NA	Near
2019-09-14	Ngouleminanga	Okah	7	Gust	Anicet,_Blaise	386273	264262	260	36	6_8	2	B	0	KA	8	2.82123	11.2849	4.93716	0.405092	NA	0	NA	NA	NA	Near
2019-09-14	Ngouleminanga	Okah	7	Gust	Anicet,_Blaise	386273	264262	260	36	8_10	4	B	0	KA	10	3.52654	17.6327	6.34777	0.630142	NA	0	NA	0.680554	0	Near
2019-09-14	Ngouleminanga	Okah	7	Gust	Anicet,_Blaise	386273	264262	260	36	10_12	6	B	0	KA	12	4.23185	25.3911	7.75839	0.773357	NA	0	NA	NA	NA	Far
2019-09-14	Ngouleminanga	Okah	7	Gust	Anicet,_Blaise	386273	264262	260	36	12_14	7	B	0	KA	14	4.93716	34.5601	9.169	0.763442	NA	0	NA	NA	NA	Far
2019-09-14	Ngouleminanga	Okah	7	Gust	Anicet,_Blaise	386273	264262	260	36	14_16	4	B	0	KA	16	5.64246	45.1397	10.5796	0.378085	NA	0	NA	NA	NA	Far
2019-09-14	Ngouleminanga	Okah	7	Gust	Anicet,_Blaise	386273	264262	260	36	16_18	2	B	0	KA	18	6.34777	57.1299	11.9902	0.166802	NA	0	NA	NA	NA	Far
2019-09-14	Ngouleminanga	Okah	7	Gust	Anicet,_Blaise	386273	264262	260	36	18_20	3	B	0	KA	20	7.05308	70.5308	13.4009	0.223866	0.482059	0	0	0.415894	0	Far
2019-09-14	Ngouleminanga	Okah	8	Gust	Anicet,_Blaise	385921	264763	155	30	0_2	1	U	0	KJ	2	0.705308	0.705308	0.705308	1.41782	NA	0	NA	NA	NA	Near
2019-09-14	Ngouleminanga	Okah	8	Gust	Anicet,_Blaise	385921	264763	155	30	2_4	2	U	0	KJ	4	1.41062	2.82123	2.11592	0.945214	NA	0	NA	NA	NA	Near
2019-09-14	Ngouleminanga	Okah	8	Gust	Anicet,_Blaise	385921	264763	155	30	4_6	3	U	0	KJ	6	2.11592	6.34777	3.52654	0.850692	NA	0	NA	NA	NA	Near
2019-09-14	Ngouleminanga	Okah	8	Gust	Anicet,_Blaise	385921	264763	155	30	6_8	0	U	0	KJ	8	2.82123	11.2849	4.93716	0	NA	0	NA	NA	NA	Near
2019-09-14	Ngouleminanga	Okah	8	Gust	Anicet,_Blaise	385921	264763	155	30	8_10	0	B	0	KJ	10	3.52654	17.6327	6.34777	0	NA	0	NA	0.340277	0	Near
2019-09-14	Ngouleminanga	Okah	8	Gust	Anicet,_Blaise	385921	264763	155	30	10_12	4	B	0	KJ	12	4.23185	25.3911	7.75839	0.515571	NA	0	NA	NA	NA	Far
2019-09-14	Ngouleminanga	Okah	8	Gust	Anicet,_Blaise	385921	264763	155	30	12_14	5	B	0	KJ	14	4.93716	34.5601	9.169	0.545316	NA	0	NA	NA	NA	Far
2019-09-14	Ngouleminanga	Okah	8	Gust	Anicet,_Blaise	385921	264763	155	30	14_16	7	B	0	KJ	16	5.64246	45.1397	10.5796	0.66165	NA	0	NA	NA	NA	Far
2019-09-14	Ngouleminanga	Okah	8	Gust	Anicet,_Blaise	385921	264763	155	30	16_18	5	B	0	KJ	18	6.34777	57.1299	11.9902	0.417006	NA	0	NA	NA	NA	Far
2019-09-14	Ngouleminanga	Okah	8	Gust	Anicet,_Blaise	385921	264763	155	30	18_20	4	B	0	KJ	20	7.05308	70.5308	13.4009	0.298489	0.439524	0	0	0.472607	0	Far
2019-09-07	Ngouleminanga	Odjuhe	1	Gust	Anicet,_Blaise	388937	264685	240	46	0_2	0	U	0	KA	2	0.705308	0.705308	0.705308	0	NA	0	NA	NA	NA	Near
2019-09-07	Ngouleminanga	Odjuhe	1	Gust	Anicet,_Blaise	388937	264685	240	46	2_4	0	U	0	KA	4	1.41062	2.82123	2.11592	0	NA	0	NA	NA	NA	Near
2019-09-07	Ngouleminanga	Odjuhe	1	Gust	Anicet,_Blaise	388937	264685	240	46	4_6	1	U	0	KA	6	2.11592	6.34777	3.52654	0.283564	NA	0	NA	NA	NA	Near
2019-09-07	Ngouleminanga	Odjuhe	1	Gust	Anicet,_Blaise	388937	264685	240	46	6_8	2	U	0	KA	8	2.82123	11.2849	4.93716	0.405092	NA	0	NA	NA	NA	Near
2019-09-07	Ngouleminanga	Odjuhe	1	Gust	Anicet,_Blaise	388937	264685	240	46	8_10	2	U	0	KA	10	3.52654	17.6327	6.34777	0.315071	NA	0	NA	0.283564	0	Near
2019-09-07	Ngouleminanga	Odjuhe	1	Gust	Anicet,_Blaise	388937	264685	240	46	10_12	3	U	0	KA	12	4.23185	25.3911	7.75839	0.386678	NA	0	NA	NA	NA	Far
2019-09-07	Ngouleminanga	Odjuhe	1	Gust	Anicet,_Blaise	388937	264685	240	46	12_14	1	U	0	KA	14	4.93716	34.5601	9.169	0.109063	NA	0	NA	NA	NA	Far
2019-09-07	Ngouleminanga	Odjuhe	1	Gust	Anicet,_Blaise	388937	264685	240	46	14_16	3	U	0	KA	16	5.64246	45.1397	10.5796	0.283564	NA	0	NA	NA	NA	Far
2019-09-07	Ngouleminanga	Odjuhe	1	Gust	Anicet,_Blaise	388937	264685	240	46	16_18	1	U	0	KA	18	6.34777	57.1299	11.9902	0.0834012	NA	0	NA	NA	NA	Far
2019-09-07	Ngouleminanga	Odjuhe	1	Gust	Anicet,_Blaise	388937	264685	240	46	18_20	4	U	0	KA	20	7.05308	70.5308	13.4009	0.298489	0.241029	0	0	0.226851	0	Far
2019-09-07	Ngouleminanga	Odjuhe	2	Gust	Anicet,_Blaise	388984	264763	220	48	0_2	0	U	0	KA	2	0.705308	0.705308	0.705308	0	NA	0	NA	NA	NA	Near
2019-09-07	Ngouleminanga	Odjuhe	2	Gust	Anicet,_Blaise	388984	264763	220	48	2_4	0	U	0	KA	4	1.41062	2.82123	2.11592	0	NA	0	NA	NA	NA	Near
2019-09-07	Ngouleminanga	Odjuhe	2	Gust	Anicet,_Blaise	388984	264763	220	48	4_6	0	U	0	KA	6	2.11592	6.34777	3.52654	0	NA	0	NA	NA	NA	Near
2019-09-07	Ngouleminanga	Odjuhe	2	Gust	Anicet,_Blaise	388984	264763	220	48	6_8	2	U	0	KA	8	2.82123	11.2849	4.93716	0.405092	NA	0	NA	NA	NA	Near
2019-09-07	Ngouleminanga	Odjuhe	2	Gust	Anicet,_Blaise	388984	264763	220	48	8_10	0	B	0	KA	10	3.52654	17.6327	6.34777	0	NA	0	NA	0.113426	0	Near
2019-09-07	Ngouleminanga	Odjuhe	2	Gust	Anicet,_Blaise	388984	264763	220	48	10_12	2	B	0	KA	12	4.23185	25.3911	7.75839	0.257786	NA	0	NA	NA	NA	Far
2019-09-07	Ngouleminanga	Odjuhe	2	Gust	Anicet,_Blaise	388984	264763	220	48	12_14	1	B	0	KA	14	4.93716	34.5601	9.169	0.109063	NA	0	NA	NA	NA	Far
2019-09-07	Ngouleminanga	Odjuhe	2	Gust	Anicet,_Blaise	388984	264763	220	48	14_16	2	B	0	KA	16	5.64246	45.1397	10.5796	0.189043	NA	0	NA	NA	NA	Far
2019-09-07	Ngouleminanga	Odjuhe	2	Gust	Anicet,_Blaise	388984	264763	220	48	16_18	1	B	0	KA	18	6.34777	57.1299	11.9902	0.0834012	NA	0	NA	NA	NA	Far
2019-09-07	Ngouleminanga	Odjuhe	2	Gust	Anicet,_Blaise	388984	264763	220	48	18_20	1	B	0	KA	20	7.05308	70.5308	13.4009	0.0746221	0.127604	0	0	0.13233	0	Far
2019-09-07	Ngouleminanga	Odjuhe	3	Gust	Anicet,_Blaise	389068	264762	180	44	0_2	0	U	0	KA	2	0.705308	0.705308	0.705308	0	NA	0	NA	NA	NA	Near
2019-09-07	Ngouleminanga	Odjuhe	3	Gust	Anicet,_Blaise	389068	264762	180	44	2_4	0	U	0	KA	4	1.41062	2.82123	2.11592	0	NA	0	NA	NA	NA	Near
2019-09-07	Ngouleminanga	Odjuhe	3	Gust	Anicet,_Blaise	389068	264762	180	44	4_6	1	U	0	KA	6	2.11592	6.34777	3.52654	0.283564	NA	0	NA	NA	NA	Near
2019-09-07	Ngouleminanga	Odjuhe	3	Gust	Anicet,_Blaise	389068	264762	180	44	6_8	2	U	0	KA	8	2.82123	11.2849	4.93716	0.405092	NA	0	NA	NA	NA	Near
2019-09-07	Ngouleminanga	Odjuhe	3	Gust	Anicet,_Blaise	389068	264762	180	44	8_10	2	B	0	KA	10	3.52654	17.6327	6.34777	0.315071	NA	0	NA	0.283564	0	Near
2019-09-07	Ngouleminanga	Odjuhe	3	Gust	Anicet,_Blaise	389068	264762	180	44	10_12	1	B	0	KA	12	4.23185	25.3911	7.75839	0.128893	NA	0	NA	NA	NA	Far
2019-09-07	Ngouleminanga	Odjuhe	3	Gust	Anicet,_Blaise	389068	264762	180	44	12_14	3	B	0	KA	14	4.93716	34.5601	9.169	0.327189	NA	0	NA	NA	NA	Far
2019-09-07	Ngouleminanga	Odjuhe	3	Gust	Anicet,_Blaise	389068	264762	180	44	14_16	1	B	0	KA	16	5.64246	45.1397	10.5796	0.0945214	NA	0	NA	NA	NA	Far
2019-09-07	Ngouleminanga	Odjuhe	3	Gust	Anicet,_Blaise	389068	264762	180	44	16_18	3	B	0	KA	18	6.34777	57.1299	11.9902	0.250204	NA	0	NA	NA	NA	Far
2019-09-07	Ngouleminanga	Odjuhe	3	Gust	Anicet,_Blaise	389068	264762	180	44	18_20	0	B	0	KA	20	7.05308	70.5308	13.4009	0	0.184317	0	0	0.151234	0	Far
2019-09-07	Ngouleminanga	Odjuhe	4	Gust	Anicet,_Blaise	390137	265179	205	40	0_2	0	U	0	KA	2	0.705308	0.705308	0.705308	0	NA	0	NA	NA	NA	Near
2019-09-07	Ngouleminanga	Odjuhe	4	Gust	Anicet,_Blaise	390137	265179	205	40	2_4	0	U	0	KA	4	1.41062	2.82123	2.11592	0	NA	0	NA	NA	NA	Near
2019-09-07	Ngouleminanga	Odjuhe	4	Gust	Anicet,_Blaise	390137	265179	205	40	4_6	0	U	0	KA	6	2.11592	6.34777	3.52654	0	NA	0	NA	NA	NA	Near
2019-09-07	Ngouleminanga	Odjuhe	4	Gust	Anicet,_Blaise	390137	265179	205	40	6_8	1	U	0	KA	8	2.82123	11.2849	4.93716	0.202546	NA	0	NA	NA	NA	Near
2019-09-07	Ngouleminanga	Odjuhe	4	Gust	Anicet,_Blaise	390137	265179	205	40	8_10	0	U	0	KA	10	3.52654	17.6327	6.34777	0	NA	0	NA	0.0567128	0	Near
2019-09-07	Ngouleminanga	Odjuhe	4	Gust	Anicet,_Blaise	390137	265179	205	40	10_12	2	U	0	KA	12	4.23185	25.3911	7.75839	0.257786	NA	0	NA	NA	NA	Far
2019-09-07	Ngouleminanga	Odjuhe	4	Gust	Anicet,_Blaise	390137	265179	205	40	12_14	2	U	0	KA	14	4.93716	34.5601	9.169	0.218126	NA	0	NA	NA	NA	Far
2019-09-07	Ngouleminanga	Odjuhe	4	Gust	Anicet,_Blaise	390137	265179	205	40	14_16	3	B	0	KA	16	5.64246	45.1397	10.5796	0.283564	NA	0	NA	NA	NA	Far
2019-09-07	Ngouleminanga	Odjuhe	4	Gust	Anicet,_Blaise	390137	265179	205	40	16_18	0	B	0	KA	18	6.34777	57.1299	11.9902	0	NA	0	NA	NA	NA	Far
2019-09-07	Ngouleminanga	Odjuhe	4	Gust	Anicet,_Blaise	390137	265179	205	40	18_20	0	B	0	KA	20	7.05308	70.5308	13.4009	0	0.113426	0	0	0.13233	0	Far
2019-09-11	Ngouleminanga	Odjuhe	5	Gust	Anicet,_Blaise	390213	266569	300	48	0_2	0	U	0	KA	2	0.705308	0.705308	0.705308	0	NA	0	NA	NA	NA	Near
2019-09-11	Ngouleminanga	Odjuhe	5	Gust	Anicet,_Blaise	390213	266569	300	48	2_4	0	U	0	KA	4	1.41062	2.82123	2.11592	0	NA	0	NA	NA	NA	Near
2019-09-11	Ngouleminanga	Odjuhe	5	Gust	Anicet,_Blaise	390213	266569	300	48	4_6	0	U	0	KA	6	2.11592	6.34777	3.52654	0	NA	0	NA	NA	NA	Near
2019-09-11	Ngouleminanga	Odjuhe	5	Gust	Anicet,_Blaise	390213	266569	300	48	6_8	1	U	0	KA	8	2.82123	11.2849	4.93716	0.202546	NA	0	NA	NA	NA	Near
2019-09-11	Ngouleminanga	Odjuhe	5	Gust	Anicet,_Blaise	390213	266569	300	48	8_10	2	U	0	KA	10	3.52654	17.6327	6.34777	0.315071	NA	0	NA	0.170138	0	Near
2019-09-11	Ngouleminanga	Odjuhe	5	Gust	Anicet,_Blaise	390213	266569	300	48	10_12	1	U	0	KA	12	4.23185	25.3911	7.75839	0.128893	NA	0	NA	NA	NA	Far
2019-09-11	Ngouleminanga	Odjuhe	5	Gust	Anicet,_Blaise	390213	266569	300	48	12_14	0	U	0	KA	14	4.93716	34.5601	9.169	0	NA	0	NA	NA	NA	Far
2019-09-11	Ngouleminanga	Odjuhe	5	Gust	Anicet,_Blaise	390213	266569	300	48	14_16	3	U	0	KA	16	5.64246	45.1397	10.5796	0.283564	NA	0	NA	NA	NA	Far
2019-09-11	Ngouleminanga	Odjuhe	5	Gust	Anicet,_Blaise	390213	266569	300	48	16_18	0	B	0	KA	18	6.34777	57.1299	11.9902	0	NA	0	NA	NA	NA	Far
2019-09-11	Ngouleminanga	Odjuhe	5	Gust	Anicet,_Blaise	390213	266569	300	48	18_20	1	B	0	KA	20	7.05308	70.5308	13.4009	0.0746221	0.113426	0	0	0.0945214	0	Far
2019-09-11	Ngouleminanga	Assah_nguh	1	Gust	Anicet,_Blaise	390048	267417	175	30	0_2	0	U	0	KA	2	0.705308	0.705308	0.705308	0	NA	0	NA	NA	NA	Near
2019-09-11	Ngouleminanga	Assah_nguh	1	Gust	Anicet,_Blaise	390048	267417	175	30	2_4	0	U	0	KA	4	1.41062	2.82123	2.11592	0	NA	0	NA	NA	NA	Near
2019-09-11	Ngouleminanga	Assah_nguh	1	Gust	Anicet,_Blaise	390048	267417	175	30	4_6	1	U	0	KA	6	2.11592	6.34777	3.52654	0.283564	NA	0	NA	NA	NA	Near
2019-09-11	Ngouleminanga	Assah_nguh	1	Gust	Anicet,_Blaise	390048	267417	175	30	6_8	0	U	0	KA	8	2.82123	11.2849	4.93716	0	NA	0	NA	NA	NA	Near
2019-09-11	Ngouleminanga	Assah_nguh	1	Gust	Anicet,_Blaise	390048	267417	175	30	8_10	1	U	0	KA	10	3.52654	17.6327	6.34777	0.157536	NA	0	NA	0.113426	0	Near
2019-09-11	Ngouleminanga	Assah_nguh	1	Gust	Anicet,_Blaise	390048	267417	175	30	10_12	0	B	0	KA	12	4.23185	25.3911	7.75839	0	NA	0	NA	NA	NA	Far
2019-09-11	Ngouleminanga	Assah_nguh	1	Gust	Anicet,_Blaise	390048	267417	175	30	12_14	0	B	1	KA	14	4.93716	34.5601	9.169	0	NA	0.109063	NA	NA	NA	Far
2019-09-11	Ngouleminanga	Assah_nguh	1	Gust	Anicet,_Blaise	390048	267417	175	30	14_16	0	B	1	KA	16	5.64246	45.1397	10.5796	0	NA	0.0945214	NA	NA	NA	Far
2019-09-11	Ngouleminanga	Assah_nguh	1	Gust	Anicet,_Blaise	390048	267417	175	30	16_18	0	B	0	KA	18	6.34777	57.1299	11.9902	0	NA	0	NA	NA	NA	Far
2019-09-11	Ngouleminanga	Assah_nguh	1	Gust	Anicet,_Blaise	390048	267417	175	30	18_20	1	B	0	KA	20	7.05308	70.5308	13.4009	0.0746221	0.0425346	0	0.0283564	0.0189043	0.0378085	Far
2019-09-12	Ngouleminanga	Assah_nguh	2	Gust	Anicet,_Blaise	389217	266501	104	30	0_2	0	U	0	KA	2	0.705308	0.705308	0.705308	0	NA	0	NA	NA	NA	Near
2019-09-12	Ngouleminanga	Assah_nguh	2	Gust	Anicet,_Blaise	389217	266501	104	30	2_4	0	B	0	KA	4	1.41062	2.82123	2.11592	0	NA	0	NA	NA	NA	Near
2019-09-12	Ngouleminanga	Assah_nguh	2	Gust	Anicet,_Blaise	389217	266501	104	30	4_6	0	B	0	KA	6	2.11592	6.34777	3.52654	0	NA	0	NA	NA	NA	Near
2019-09-12	Ngouleminanga	Assah_nguh	2	Gust	Anicet,_Blaise	389217	266501	104	30	6_8	1	B	0	KA	8	2.82123	11.2849	4.93716	0.202546	NA	0	NA	NA	NA	Near
2019-09-12	Ngouleminanga	Assah_nguh	2	Gust	Anicet,_Blaise	389217	266501	104	30	8_10	0	B	0	KA	10	3.52654	17.6327	6.34777	0	NA	0	NA	0.0567128	0	Near
2019-09-12	Ngouleminanga	Assah_nguh	2	Gust	Anicet,_Blaise	389217	266501	104	30	10_12	2	B	0	KA	12	4.23185	25.3911	7.75839	0.257786	NA	0	NA	NA	NA	Far
2019-09-12	Ngouleminanga	Assah_nguh	2	Gust	Anicet,_Blaise	389217	266501	104	30	12_14	1	B	0	KA	14	4.93716	34.5601	9.169	0.109063	NA	0	NA	NA	NA	Far
2019-09-12	Ngouleminanga	Assah_nguh	2	Gust	Anicet,_Blaise	389217	266501	104	30	14_16	3	B	0	KA	16	5.64246	45.1397	10.5796	0.283564	NA	0	NA	NA	NA	Far
2019-09-12	Ngouleminanga	Assah_nguh	2	Gust	Anicet,_Blaise	389217	266501	104	30	16_18	1	B	2	KA	18	6.34777	57.1299	11.9902	0.0834012	NA	0.166802	NA	NA	NA	Far
2019-09-12	Ngouleminanga	Assah_nguh	2	Gust	Anicet,_Blaise	389217	266501	104	30	18_20	0	B	0	KA	20	7.05308	70.5308	13.4009	0	0.113426	0	0.0283564	0.13233	0.0378085	Far
2019-09-12	Ngouleminanga	Assah_nguh	3	Gust	Anicet,_Blaise	389132	266465	145	33	0_2	0	U	0	KA	2	0.705308	0.705308	0.705308	0	NA	0	NA	NA	NA	Near
2019-09-12	Ngouleminanga	Assah_nguh	3	Gust	Anicet,_Blaise	389132	266465	145	33	2_4	0	U	0	KA	4	1.41062	2.82123	2.11592	0	NA	0	NA	NA	NA	Near
2019-09-12	Ngouleminanga	Assah_nguh	3	Gust	Anicet,_Blaise	389132	266465	145	33	4_6	0	U	0	KA	6	2.11592	6.34777	3.52654	0	NA	0	NA	NA	NA	Near
2019-09-12	Ngouleminanga	Assah_nguh	3	Gust	Anicet,_Blaise	389132	266465	145	33	6_8	0	U	0	KA	8	2.82123	11.2849	4.93716	0	NA	0	NA	NA	NA	Near
2019-09-12	Ngouleminanga	Assah_nguh	3	Gust	Anicet,_Blaise	389132	266465	145	33	8_10	0	U	0	KA	10	3.52654	17.6327	6.34777	0	NA	0	NA	0	0	Near
2019-09-12	Ngouleminanga	Assah_nguh	3	Gust	Anicet,_Blaise	389132	266465	145	33	10_12	0	B	0	KA	12	4.23185	25.3911	7.75839	0	NA	0	NA	NA	NA	Far
2019-09-12	Ngouleminanga	Assah_nguh	3	Gust	Anicet,_Blaise	389132	266465	145	33	12_14	0	B	2	KA	14	4.93716	34.5601	9.169	0	NA	0.218126	NA	NA	NA	Far
2019-09-12	Ngouleminanga	Assah_nguh	3	Gust	Anicet,_Blaise	389132	266465	145	33	14_16	0	B	0	KA	16	5.64246	45.1397	10.5796	0	NA	0	NA	NA	NA	Far
2019-09-12	Ngouleminanga	Assah_nguh	3	Gust	Anicet,_Blaise	389132	266465	145	33	16_18	0	B	0	KA	18	6.34777	57.1299	11.9902	0	NA	0	NA	NA	NA	Far
2019-09-12	Ngouleminanga	Assah_nguh	3	Gust	Anicet,_Blaise	389132	266465	145	33	18_20	0	B	0	KA	20	7.05308	70.5308	13.4009	0	0	0	0.0283564	0	0.0378085	Far
2019-09-13	Ngouleminanga	Assah_nguh	4	Gust	Anicet,_Blaise	388167	265596	215	34	0_2	0	U	0	KA	2	0.705308	0.705308	0.705308	0	NA	0	NA	NA	NA	Near
2019-09-13	Ngouleminanga	Assah_nguh	4	Gust	Anicet,_Blaise	388167	265596	215	34	2_4	0	U	0	KA	4	1.41062	2.82123	2.11592	0	NA	0	NA	NA	NA	Near
2019-09-13	Ngouleminanga	Assah_nguh	4	Gust	Anicet,_Blaise	388167	265596	215	34	4_6	1	U	0	KA	6	2.11592	6.34777	3.52654	0.283564	NA	0	NA	NA	NA	Near
2019-09-13	Ngouleminanga	Assah_nguh	4	Gust	Anicet,_Blaise	388167	265596	215	34	6_8	1	U	0	KA	8	2.82123	11.2849	4.93716	0.202546	NA	0	NA	NA	NA	Near
2019-09-13	Ngouleminanga	Assah_nguh	4	Gust	Anicet,_Blaise	388167	265596	215	34	8_10	1	B	0	KA	10	3.52654	17.6327	6.34777	0.157536	NA	0	NA	0.170138	0	Near
2019-09-13	Ngouleminanga	Assah_nguh	4	Gust	Anicet,_Blaise	388167	265596	215	34	10_12	0	B	0	KA	12	4.23185	25.3911	7.75839	0	NA	0	NA	NA	NA	Far
2019-09-13	Ngouleminanga	Assah_nguh	4	Gust	Anicet,_Blaise	388167	265596	215	34	12_14	0	B	0	KA	14	4.93716	34.5601	9.169	0	NA	0	NA	NA	NA	Far
2019-09-13	Ngouleminanga	Assah_nguh	4	Gust	Anicet,_Blaise	388167	265596	215	34	14_16	1	B	1	KA	16	5.64246	45.1397	10.5796	0.0945214	NA	0.0945214	NA	NA	NA	Far
2019-09-13	Ngouleminanga	Assah_nguh	4	Gust	Anicet,_Blaise	388167	265596	215	34	16_18	0	B	0	KA	18	6.34777	57.1299	11.9902	0	NA	0	NA	NA	NA	Far
2019-09-13	Ngouleminanga	Assah_nguh	4	Gust	Anicet,_Blaise	388167	265596	215	34	18_20	1	B	1	KA	20	7.05308	70.5308	13.4009	0.0746221	0.070891	0.0746221	0.0283564	0.0378085	0.0378085	Far
2019-09-13	Ngouleminanga	Assah_nguh	5	Gust	Anicet,_Jean-Marc	390472	266179	253	27	0_2	0	U	0	EB	2	0.705308	0.705308	0.705308	0	NA	0	NA	NA	NA	Near
2019-09-13	Ngouleminanga	Assah_nguh	5	Gust	Anicet,_Jean-Marc	390472	266179	253	27	2_4	0	U	0	EB	4	1.41062	2.82123	2.11592	0	NA	0	NA	NA	NA	Near
2019-09-13	Ngouleminanga	Assah_nguh	5	Gust	Anicet,_Jean-Marc	390472	266179	253	27	4_6	0	U	2	EB	6	2.11592	6.34777	3.52654	0	NA	0.567128	NA	NA	NA	Near
2019-09-13	Ngouleminanga	Assah_nguh	5	Gust	Anicet,_Jean-Marc	390472	266179	253	27	6_8	0	U	0	EB	8	2.82123	11.2849	4.93716	0	NA	0	NA	NA	NA	Near
2019-09-13	Ngouleminanga	Assah_nguh	5	Gust	Anicet,_Jean-Marc	390472	266179	253	27	8_10	0	U	1	EB	10	3.52654	17.6327	6.34777	0	NA	0.157536	NA	0	0.170138	Near
2019-09-13	Ngouleminanga	Assah_nguh	5	Gust	Anicet,_Jean-Marc	390472	266179	253	27	10_12	0	B	0	EB	12	4.23185	25.3911	7.75839	0	NA	0	NA	NA	NA	Far
2019-09-13	Ngouleminanga	Assah_nguh	5	Gust	Anicet,_Jean-Marc	390472	266179	253	27	12_14	1	B	0	EB	14	4.93716	34.5601	9.169	0.109063	NA	0	NA	NA	NA	Far
2019-09-13	Ngouleminanga	Assah_nguh	5	Gust	Anicet,_Jean-Marc	390472	266179	253	27	14_16	4	B	4	EB	16	5.64246	45.1397	10.5796	0.378085	NA	0.378085	NA	NA	NA	Far
2019-09-13	Ngouleminanga	Assah_nguh	5	Gust	Anicet,_Jean-Marc	390472	266179	253	27	16_18	9	B	0	EB	18	6.34777	57.1299	11.9902	0.750611	NA	0	NA	NA	NA	Far
2019-09-13	Ngouleminanga	Assah_nguh	5	Gust	Anicet,_Jean-Marc	390472	266179	253	27	18_20	5	B	9	EB	20	7.05308	70.5308	13.4009	0.373111	0.269386	0.671599	0.226851	0.359181	0.245756	Far
2019-09-14	Ngouleminanga	Assah_nguh	6	Gust	Anicet,_Blaise	386390	264510	112	34	0_2	0	U	0	KA	2	0.705308	0.705308	0.705308	0	NA	0	NA	NA	NA	Near
2019-09-14	Ngouleminanga	Assah_nguh	6	Gust	Anicet,_Blaise	386390	264510	112	34	2_4	0	U	0	KA	4	1.41062	2.82123	2.11592	0	NA	0	NA	NA	NA	Near
2019-09-14	Ngouleminanga	Assah_nguh	6	Gust	Anicet,_Blaise	386390	264510	112	34	4_6	1	U	0	KA	6	2.11592	6.34777	3.52654	0.283564	NA	0	NA	NA	NA	Near
2019-09-14	Ngouleminanga	Assah_nguh	6	Gust	Anicet,_Blaise	386390	264510	112	34	6_8	0	U	0	KA	8	2.82123	11.2849	4.93716	0	NA	0	NA	NA	NA	Near
2019-09-14	Ngouleminanga	Assah_nguh	6	Gust	Anicet,_Blaise	386390	264510	112	34	8_10	0	U	0	KA	10	3.52654	17.6327	6.34777	0	NA	0	NA	0.0567128	0	Near
2019-09-14	Ngouleminanga	Assah_nguh	6	Gust	Anicet,_Blaise	386390	264510	112	34	10_12	0	B	0	KA	12	4.23185	25.3911	7.75839	0	NA	0	NA	NA	NA	Far
2019-09-14	Ngouleminanga	Assah_nguh	6	Gust	Anicet,_Blaise	386390	264510	112	34	12_14	0	B	0	KA	14	4.93716	34.5601	9.169	0	NA	0	NA	NA	NA	Far
2019-09-14	Ngouleminanga	Assah_nguh	6	Gust	Anicet,_Blaise	386390	264510	112	34	14_16	0	B	0	KA	16	5.64246	45.1397	10.5796	0	NA	0	NA	NA	NA	Far
2019-09-14	Ngouleminanga	Assah_nguh	6	Gust	Anicet,_Blaise	386390	264510	112	34	16_18	0	B	0	KA	18	6.34777	57.1299	11.9902	0	NA	0	NA	NA	NA	Far
2019-09-14	Ngouleminanga	Assah_nguh	6	Gust	Anicet,_Blaise	386390	264510	112	34	18_20	0	B	0	KA	20	7.05308	70.5308	13.4009	0	0.0141782	0	0	0	0	Far
2019-09-14	Ngouleminanga	Assah_nguh	7	Gust	Anicet,_Blaise	385799	264845	116	30	0_2	0	U	0	KJ	2	0.705308	0.705308	0.705308	0	NA	0	NA	NA	NA	Near
2019-09-14	Ngouleminanga	Assah_nguh	7	Gust	Anicet,_Blaise	385799	264845	116	30	2_4	0	U	0	KJ	4	1.41062	2.82123	2.11592	0	NA	0	NA	NA	NA	Near
2019-09-14	Ngouleminanga	Assah_nguh	7	Gust	Anicet,_Blaise	385799	264845	116	30	4_6	0	U	0	KJ	6	2.11592	6.34777	3.52654	0	NA	0	NA	NA	NA	Near
2019-09-14	Ngouleminanga	Assah_nguh	7	Gust	Anicet,_Blaise	385799	264845	116	30	6_8	0	U	0	KJ	8	2.82123	11.2849	4.93716	0	NA	0	NA	NA	NA	Near
2019-09-14	Ngouleminanga	Assah_nguh	7	Gust	Anicet,_Blaise	385799	264845	116	30	8_10	0	U	0	KJ	10	3.52654	17.6327	6.34777	0	NA	0	NA	0	0	Near
2019-09-14	Ngouleminanga	Assah_nguh	7	Gust	Anicet,_Blaise	385799	264845	116	30	10_12	0	U	0	KJ	12	4.23185	25.3911	7.75839	0	NA	0	NA	NA	NA	Far
2019-09-14	Ngouleminanga	Assah_nguh	7	Gust	Anicet,_Blaise	385799	264845	116	30	12_14	0	B	1	KJ	14	4.93716	34.5601	9.169	0	NA	0.109063	NA	NA	NA	Far
2019-09-14	Ngouleminanga	Assah_nguh	7	Gust	Anicet,_Blaise	385799	264845	116	30	14_16	0	B	1	KJ	16	5.64246	45.1397	10.5796	0	NA	0.0945214	NA	NA	NA	Far
2019-09-14	Ngouleminanga	Assah_nguh	7	Gust	Anicet,_Blaise	385799	264845	116	30	16_18	1	B	1	KJ	18	6.34777	57.1299	11.9902	0.0834012	NA	0.0834012	NA	NA	NA	Far
2019-09-14	Ngouleminanga	Assah_nguh	7	Gust	Anicet,_Blaise	385799	264845	116	30	18_20	0	B	0	KJ	20	7.05308	70.5308	13.4009	0	0.0141782	0	0.0425346	0.0189043	0.0567128	Far
2019-09-15	Ngouleminanga	Assah_nguh	8	Gust	Anicet,_Blaise	389050	266534	200	36	0_2	0	U	0	KA	2	0.705308	0.705308	0.705308	0	NA	0	NA	NA	NA	Near
2019-09-15	Ngouleminanga	Assah_nguh	8	Gust	Anicet,_Blaise	389050	266534	200	36	2_4	0	U	0	KA	4	1.41062	2.82123	2.11592	0	NA	0	NA	NA	NA	Near
2019-09-15	Ngouleminanga	Assah_nguh	8	Gust	Anicet,_Blaise	389050	266534	200	36	4_6	0	U	0	KA	6	2.11592	6.34777	3.52654	0	NA	0	NA	NA	NA	Near
2019-09-15	Ngouleminanga	Assah_nguh	8	Gust	Anicet,_Blaise	389050	266534	200	36	6_8	0	U	0	KA	8	2.82123	11.2849	4.93716	0	NA	0	NA	NA	NA	Near
2019-09-15	Ngouleminanga	Assah_nguh	8	Gust	Anicet,_Blaise	389050	266534	200	36	8_10	1	U	0	KA	10	3.52654	17.6327	6.34777	0.157536	NA	0	NA	0.0567128	0	Near
2019-09-15	Ngouleminanga	Assah_nguh	8	Gust	Anicet,_Blaise	389050	266534	200	36	10_12	2	U	1	KA	12	4.23185	25.3911	7.75839	0.257786	NA	0.128893	NA	NA	NA	Far
2019-09-15	Ngouleminanga	Assah_nguh	8	Gust	Anicet,_Blaise	389050	266534	200	36	12_14	1	B	0	KA	14	4.93716	34.5601	9.169	0.109063	NA	0	NA	NA	NA	Far
2019-09-15	Ngouleminanga	Assah_nguh	8	Gust	Anicet,_Blaise	389050	266534	200	36	14_16	2	B	0	KA	16	5.64246	45.1397	10.5796	0.189043	NA	0	NA	NA	NA	Far
2019-09-15	Ngouleminanga	Assah_nguh	8	Gust	Anicet,_Blaise	389050	266534	200	36	16_18	0	B	0	KA	18	6.34777	57.1299	11.9902	0	NA	0	NA	NA	NA	Far
2019-09-15	Ngouleminanga	Assah_nguh	8	Gust	Anicet,_Blaise	389050	266534	200	36	18_20	0	B	0	KA	20	7.05308	70.5308	13.4009	0	0.0850692	0	0.0141782	0.0945214	0.0189043	Far
2019-09-08	Ngouleminanga	Onkingkor	1	Gust	Anicet,_Blaise	390607	265788	205	50	0_2	0	U	0	KA	2	0.705308	0.705308	0.705308	0	NA	0	NA	NA	NA	Near
2019-09-08	Ngouleminanga	Onkingkor	1	Gust	Anicet,_Blaise	390607	265788	205	50	2_4	0	U	0	KA	4	1.41062	2.82123	2.11592	0	NA	0	NA	NA	NA	Near
2019-09-08	Ngouleminanga	Onkingkor	1	Gust	Anicet,_Blaise	390607	265788	205	50	4_6	1	U	0	KA	6	2.11592	6.34777	3.52654	0.283564	NA	0	NA	NA	NA	Near
2019-09-08	Ngouleminanga	Onkingkor	1	Gust	Anicet,_Blaise	390607	265788	205	50	6_8	6	U	0	KA	8	2.82123	11.2849	4.93716	1.21527	NA	0	NA	NA	NA	Near
2019-09-08	Ngouleminanga	Onkingkor	1	Gust	Anicet,_Blaise	390607	265788	205	50	8_10	0	U	0	KA	10	3.52654	17.6327	6.34777	0	NA	0	NA	0.39699	0	Near
2019-09-08	Ngouleminanga	Onkingkor	1	Gust	Anicet,_Blaise	390607	265788	205	50	10_12	7	B	0	KA	12	4.23185	25.3911	7.75839	0.902249	NA	0	NA	NA	NA	Far
2019-09-08	Ngouleminanga	Onkingkor	1	Gust	Anicet,_Blaise	390607	265788	205	50	12_14	7	B	0	KA	14	4.93716	34.5601	9.169	0.763442	NA	0	NA	NA	NA	Far
2019-09-08	Ngouleminanga	Onkingkor	1	Gust	Anicet,_Blaise	390607	265788	205	50	14_16	2	B	0	KA	16	5.64246	45.1397	10.5796	0.189043	NA	0	NA	NA	NA	Far
2019-09-08	Ngouleminanga	Onkingkor	1	Gust	Anicet,_Blaise	390607	265788	205	50	16_18	1	B	0	KA	18	6.34777	57.1299	11.9902	0.0834012	NA	0	NA	NA	NA	Far
2019-09-08	Ngouleminanga	Onkingkor	1	Gust	Anicet,_Blaise	390607	265788	205	50	18_20	6	B	0	KA	20	7.05308	70.5308	13.4009	0.447733	0.425346	0	0	0.434798	0	Far
2019-09-11	Ngouleminanga	Onkingkor	2	Gust	Anicet,_Blaise	388574	266689	352	49	0_2	0	U	0	KJ	2	0.705308	0.705308	0.705308	0	NA	0	NA	NA	NA	Near
2019-09-11	Ngouleminanga	Onkingkor	2	Gust	Anicet,_Blaise	388574	266689	352	49	2_4	2	U	1	KJ	4	1.41062	2.82123	2.11592	0.945214	NA	0.472607	NA	NA	NA	Near
2019-09-11	Ngouleminanga	Onkingkor	2	Gust	Anicet,_Blaise	388574	266689	352	49	4_6	0	U	2	KJ	6	2.11592	6.34777	3.52654	0	NA	0.567128	NA	NA	NA	Near
2019-09-11	Ngouleminanga	Onkingkor	2	Gust	Anicet,_Blaise	388574	266689	352	49	6_8	1	U	3	KJ	8	2.82123	11.2849	4.93716	0.202546	NA	0.607637	NA	NA	NA	Near
2019-09-11	Ngouleminanga	Onkingkor	2	Gust	Anicet,_Blaise	388574	266689	352	49	8_10	0	U	4	KJ	10	3.52654	17.6327	6.34777	0	NA	0.630142	NA	0.170138	0.567128	Near
2019-09-11	Ngouleminanga	Onkingkor	2	Gust	Anicet,_Blaise	388574	266689	352	49	10_12	1	U	5	KJ	12	4.23185	25.3911	7.75839	0.128893	NA	0.644464	NA	NA	NA	Far
2019-09-11	Ngouleminanga	Onkingkor	2	Gust	Anicet,_Blaise	388574	266689	352	49	12_14	3	U	6	KJ	14	4.93716	34.5601	9.169	0.327189	NA	0.654379	NA	NA	NA	Far
2019-09-11	Ngouleminanga	Onkingkor	2	Gust	Anicet,_Blaise	388574	266689	352	49	14_16	1	B	7	KJ	16	5.64246	45.1397	10.5796	0.0945214	NA	0.66165	NA	NA	NA	Far
2019-09-11	Ngouleminanga	Onkingkor	2	Gust	Anicet,_Blaise	388574	266689	352	49	16_18	0	B	8	KJ	18	6.34777	57.1299	11.9902	0	NA	0.66721	NA	NA	NA	Far
2019-09-11	Ngouleminanga	Onkingkor	2	Gust	Anicet,_Blaise	388574	266689	352	49	18_20	2	B	9	KJ	20	7.05308	70.5308	13.4009	0.149244	0.141782	0.671599	0.638019	0.13233	0.66165	Far
2019-09-12	Ngouleminanga	Onkingkor	3	Gust	Anicet,_Blaise	387006	265466	254	40	0_2	0	U	0	KA	2	0.705308	0.705308	0.705308	0	NA	0	NA	NA	NA	Near
2019-09-12	Ngouleminanga	Onkingkor	3	Gust	Anicet,_Blaise	387006	265466	254	40	2_4	0	U	0	KA	4	1.41062	2.82123	2.11592	0	NA	0	NA	NA	NA	Near
2019-09-12	Ngouleminanga	Onkingkor	3	Gust	Anicet,_Blaise	387006	265466	254	40	4_6	0	U	0	KA	6	2.11592	6.34777	3.52654	0	NA	0	NA	NA	NA	Near
2019-09-12	Ngouleminanga	Onkingkor	3	Gust	Anicet,_Blaise	387006	265466	254	40	6_8	0	U	1	KA	8	2.82123	11.2849	4.93716	0	NA	0.202546	NA	NA	NA	Near
2019-09-12	Ngouleminanga	Onkingkor	3	Gust	Anicet,_Blaise	387006	265466	254	40	8_10	0	B	0	KA	10	3.52654	17.6327	6.34777	0	NA	0	NA	0	0.0567128	Near
2019-09-12	Ngouleminanga	Onkingkor	3	Gust	Anicet,_Blaise	387006	265466	254	40	10_12	2	B	0	KA	12	4.23185	25.3911	7.75839	0.257786	NA	0	NA	NA	NA	Far
2019-09-12	Ngouleminanga	Onkingkor	3	Gust	Anicet,_Blaise	387006	265466	254	40	12_14	1	B	0	KA	14	4.93716	34.5601	9.169	0.109063	NA	0	NA	NA	NA	Far
2019-09-12	Ngouleminanga	Onkingkor	3	Gust	Anicet,_Blaise	387006	265466	254	40	14_16	0	B	0	KA	16	5.64246	45.1397	10.5796	0	NA	0	NA	NA	NA	Far
2019-09-12	Ngouleminanga	Onkingkor	3	Gust	Anicet,_Blaise	387006	265466	254	40	16_18	2	B	0	KA	18	6.34777	57.1299	11.9902	0.166802	NA	0	NA	NA	NA	Far
2019-09-12	Ngouleminanga	Onkingkor	3	Gust	Anicet,_Blaise	387006	265466	254	40	18_20	0	B	1	KA	20	7.05308	70.5308	13.4009	0	0.070891	0.0746221	0.0283564	0.0945214	0.0189043	Far
2019-09-13	Ngouleminanga	Onkingkor	4	Gust	Anicet,_Blaise	388140	265620	272	43	0_2	0	U	0	KA	2	0.705308	0.705308	0.705308	0	NA	0	NA	NA	NA	Near
2019-09-13	Ngouleminanga	Onkingkor	4	Gust	Anicet,_Blaise	388140	265620	272	43	2_4	0	U	0	KA	4	1.41062	2.82123	2.11592	0	NA	0	NA	NA	NA	Near
2019-09-13	Ngouleminanga	Onkingkor	4	Gust	Anicet,_Blaise	388140	265620	272	43	4_6	0	U	0	KA	6	2.11592	6.34777	3.52654	0	NA	0	NA	NA	NA	Near
2019-09-13	Ngouleminanga	Onkingkor	4	Gust	Anicet,_Blaise	388140	265620	272	43	6_8	0	U	0	KA	8	2.82123	11.2849	4.93716	0	NA	0	NA	NA	NA	Near
2019-09-13	Ngouleminanga	Onkingkor	4	Gust	Anicet,_Blaise	388140	265620	272	43	8_10	1	B	0	KA	10	3.52654	17.6327	6.34777	0.157536	NA	0	NA	0.0567128	0	Near
2019-09-13	Ngouleminanga	Onkingkor	4	Gust	Anicet,_Blaise	388140	265620	272	43	10_12	0	B	0	KA	12	4.23185	25.3911	7.75839	0	NA	0	NA	NA	NA	Far
2019-09-13	Ngouleminanga	Onkingkor	4	Gust	Anicet,_Blaise	388140	265620	272	43	12_14	0	B	0	KA	14	4.93716	34.5601	9.169	0	NA	0	NA	NA	NA	Far
2019-09-13	Ngouleminanga	Onkingkor	4	Gust	Anicet,_Blaise	388140	265620	272	43	14_16	0	B	0	KA	16	5.64246	45.1397	10.5796	0	NA	0	NA	NA	NA	Far
2019-09-13	Ngouleminanga	Onkingkor	4	Gust	Anicet,_Blaise	388140	265620	272	43	16_18	0	B	0	KA	18	6.34777	57.1299	11.9902	0	NA	0	NA	NA	NA	Far
2019-09-13	Ngouleminanga	Onkingkor	4	Gust	Anicet,_Blaise	388140	265620	272	43	18_20	0	B	0	KA	20	7.05308	70.5308	13.4009	0	0.0141782	0	0	0	0	Far
2019-09-13	Ngouleminanga	Onkingkor	5	Gust	Anicet,_Jean-Marc	390740	266188	200	39	0_2	0	U	0	EB	2	0.705308	0.705308	0.705308	0	NA	0	NA	NA	NA	Near
2019-09-13	Ngouleminanga	Onkingkor	5	Gust	Anicet,_Jean-Marc	390740	266188	200	39	2_4	2	U	0	EB	4	1.41062	2.82123	2.11592	0.945214	NA	0	NA	NA	NA	Near
2019-09-13	Ngouleminanga	Onkingkor	5	Gust	Anicet,_Jean-Marc	390740	266188	200	39	4_6	4	U	0	EB	6	2.11592	6.34777	3.52654	1.13426	NA	0	NA	NA	NA	Near
2019-09-13	Ngouleminanga	Onkingkor	5	Gust	Anicet,_Jean-Marc	390740	266188	200	39	6_8	4	U	0	EB	8	2.82123	11.2849	4.93716	0.810183	NA	0	NA	NA	NA	Near
2019-09-13	Ngouleminanga	Onkingkor	5	Gust	Anicet,_Jean-Marc	390740	266188	200	39	8_10	7	U	6	EB	10	3.52654	17.6327	6.34777	1.10275	NA	0.945214	NA	0.964118	0.340277	Near
2019-09-13	Ngouleminanga	Onkingkor	5	Gust	Anicet,_Jean-Marc	390740	266188	200	39	10_12	15	U	4	EB	12	4.23185	25.3911	7.75839	1.93339	NA	0.515571	NA	NA	NA	Far
2019-09-13	Ngouleminanga	Onkingkor	5	Gust	Anicet,_Jean-Marc	390740	266188	200	39	12_14	4	B	5	EB	14	4.93716	34.5601	9.169	0.436252	NA	0.545316	NA	NA	NA	Far
2019-09-13	Ngouleminanga	Onkingkor	5	Gust	Anicet,_Jean-Marc	390740	266188	200	39	14_16	5	B	3	EB	16	5.64246	45.1397	10.5796	0.472607	NA	0.283564	NA	NA	NA	Far
2019-09-13	Ngouleminanga	Onkingkor	5	Gust	Anicet,_Jean-Marc	390740	266188	200	39	16_18	5	B	3	EB	18	6.34777	57.1299	11.9902	0.417006	NA	0.250204	NA	NA	NA	Far
2019-09-13	Ngouleminanga	Onkingkor	5	Gust	Anicet,_Jean-Marc	390740	266188	200	39	18_20	0	B	0	EB	20	7.05308	70.5308	13.4009	0	0.652197	0	0.297742	0.548224	0.283564	Far
2019-09-13	Ngouleminanga	Onkingkor	6	Gust	Anicet,_Jean-Marc	390441	266215	353	39	0_2	3	U	0	EB	2	0.705308	0.705308	0.705308	4.25346	NA	0	NA	NA	NA	Near
2019-09-13	Ngouleminanga	Onkingkor	6	Gust	Anicet,_Jean-Marc	390441	266215	353	39	2_4	6	U	1	EB	4	1.41062	2.82123	2.11592	2.83564	NA	0.472607	NA	NA	NA	Near
2019-09-13	Ngouleminanga	Onkingkor	6	Gust	Anicet,_Jean-Marc	390441	266215	353	39	4_6	0	U	0	EB	6	2.11592	6.34777	3.52654	0	NA	0	NA	NA	NA	Near
2019-09-13	Ngouleminanga	Onkingkor	6	Gust	Anicet,_Jean-Marc	390441	266215	353	39	6_8	3	U	0	EB	8	2.82123	11.2849	4.93716	0.607637	NA	0	NA	NA	NA	Near
2019-09-13	Ngouleminanga	Onkingkor	6	Gust	Anicet,_Jean-Marc	390441	266215	353	39	8_10	0	U	1	EB	10	3.52654	17.6327	6.34777	0	NA	0.157536	NA	0.680554	0.113426	Near
2019-09-13	Ngouleminanga	Onkingkor	6	Gust	Anicet,_Jean-Marc	390441	266215	353	39	10_12	3	U	1	EB	12	4.23185	25.3911	7.75839	0.386678	NA	0.128893	NA	NA	NA	Far
2019-09-13	Ngouleminanga	Onkingkor	6	Gust	Anicet,_Jean-Marc	390441	266215	353	39	12_14	2	U	0	EB	14	4.93716	34.5601	9.169	0.218126	NA	0	NA	NA	NA	Far
2019-09-13	Ngouleminanga	Onkingkor	6	Gust	Anicet,_Jean-Marc	390441	266215	353	39	14_16	2	B	1	EB	16	5.64246	45.1397	10.5796	0.189043	NA	0.0945214	NA	NA	NA	Far
2019-09-13	Ngouleminanga	Onkingkor	6	Gust	Anicet,_Jean-Marc	390441	266215	353	39	16_18	2	B	0	EB	18	6.34777	57.1299	11.9902	0.166802	NA	0	NA	NA	NA	Far
2019-09-13	Ngouleminanga	Onkingkor	6	Gust	Anicet,_Jean-Marc	390441	266215	353	39	18_20	1	B	0	EB	20	7.05308	70.5308	13.4009	0.0746221	0.311921	0	0.0567128	0.189043	0.0378085	Far
2019-09-14	Ngouleminanga	Onkingkor	7	Gust	Anicet,_Blaise	387314	265148	246	48	0_2	0	U	0	KJ	2	0.705308	0.705308	0.705308	0	NA	0	NA	NA	NA	Near
2019-09-14	Ngouleminanga	Onkingkor	7	Gust	Anicet,_Blaise	387314	265148	246	48	2_4	0	U	0	KJ	4	1.41062	2.82123	2.11592	0	NA	0	NA	NA	NA	Near
2019-09-14	Ngouleminanga	Onkingkor	7	Gust	Anicet,_Blaise	387314	265148	246	48	4_6	1	U	0	KJ	6	2.11592	6.34777	3.52654	0.283564	NA	0	NA	NA	NA	Near
2019-09-14	Ngouleminanga	Onkingkor	7	Gust	Anicet,_Blaise	387314	265148	246	48	6_8	0	U	0	KJ	8	2.82123	11.2849	4.93716	0	NA	0	NA	NA	NA	Near
2019-09-14	Ngouleminanga	Onkingkor	7	Gust	Anicet,_Blaise	387314	265148	246	48	8_10	0	B	0	KJ	10	3.52654	17.6327	6.34777	0	NA	0	NA	0.0567128	0	Near
2019-09-14	Ngouleminanga	Onkingkor	7	Gust	Anicet,_Blaise	387314	265148	246	48	10_12	0	B	0	KJ	12	4.23185	25.3911	7.75839	0	NA	0	NA	NA	NA	Far
2019-09-14	Ngouleminanga	Onkingkor	7	Gust	Anicet,_Blaise	387314	265148	246	48	12_14	1	B	0	KJ	14	4.93716	34.5601	9.169	0.109063	NA	0	NA	NA	NA	Far
2019-09-14	Ngouleminanga	Onkingkor	7	Gust	Anicet,_Blaise	387314	265148	246	48	14_16	0	B	0	KJ	16	5.64246	45.1397	10.5796	0	NA	0	NA	NA	NA	Far
2019-09-14	Ngouleminanga	Onkingkor	7	Gust	Anicet,_Blaise	387314	265148	246	48	16_18	0	B	0	KJ	18	6.34777	57.1299	11.9902	0	NA	0	NA	NA	NA	Far
2019-09-14	Ngouleminanga	Onkingkor	7	Gust	Anicet,_Blaise	387314	265148	246	48	18_20	0	B	0	KJ	20	7.05308	70.5308	13.4009	0	0.0283564	0	0	0.0189043	0	Far
2019-09-14	Ngouleminanga	Onkingkor	8	Gust	Anicet,_Blaise	385807	264826	350	50	0_2	0	U	0	KJ	2	0.705308	0.705308	0.705308	0	NA	0	NA	NA	NA	Near
2019-09-14	Ngouleminanga	Onkingkor	8	Gust	Anicet,_Blaise	385807	264826	350	50	2_4	0	U	0	KJ	4	1.41062	2.82123	2.11592	0	NA	0	NA	NA	NA	Near
2019-09-14	Ngouleminanga	Onkingkor	8	Gust	Anicet,_Blaise	385807	264826	350	50	4_6	0	U	0	KJ	6	2.11592	6.34777	3.52654	0	NA	0	NA	NA	NA	Near
2019-09-14	Ngouleminanga	Onkingkor	8	Gust	Anicet,_Blaise	385807	264826	350	50	6_8	1	U	0	KJ	8	2.82123	11.2849	4.93716	0.202546	NA	0	NA	NA	NA	Near
2019-09-14	Ngouleminanga	Onkingkor	8	Gust	Anicet,_Blaise	385807	264826	350	50	8_10	0	U	1	KJ	10	3.52654	17.6327	6.34777	0	NA	0.157536	NA	0.0567128	0.0567128	Near
2019-09-14	Ngouleminanga	Onkingkor	8	Gust	Anicet,_Blaise	385807	264826	350	50	10_12	0	U	0	KJ	12	4.23185	25.3911	7.75839	0	NA	0	NA	NA	NA	Far
2019-09-14	Ngouleminanga	Onkingkor	8	Gust	Anicet,_Blaise	385807	264826	350	50	12_14	1	U	0	KJ	14	4.93716	34.5601	9.169	0.109063	NA	0	NA	NA	NA	Far
2019-09-14	Ngouleminanga	Onkingkor	8	Gust	Anicet,_Blaise	385807	264826	350	50	14_16	0	B	0	KJ	16	5.64246	45.1397	10.5796	0	NA	0	NA	NA	NA	Far
2019-09-14	Ngouleminanga	Onkingkor	8	Gust	Anicet,_Blaise	385807	264826	350	50	16_18	0	B	0	KJ	18	6.34777	57.1299	11.9902	0	NA	0	NA	NA	NA	Far
2019-09-14	Ngouleminanga	Onkingkor	8	Gust	Anicet,_Blaise	385807	264826	350	50	18_20	1	B	0	KJ	20	7.05308	70.5308	13.4009	0.0746221	0.0425346	0	0.0141782	0.0378085	0	Far
